# Supplementary material for: Extreme heterogeneity of influenza virus infection in single cells
Source: eLife. 2018 Feb 16;7:e32303. doi: 10.7554/eLife.32303 (PMC5826275; doi:10.7554/eLife.32303)
Supplement: Figure 5—source data 1. [file elife-32303-fig5-data1.csv]

	Sample	n.cells	has.HA	has.NA	has.M	has.NS	has.all	pred.has.all
1	6hr	7	1	1	1	1	1	1
2	8hr	41	0.829268292682927	0.878048780487805	0.902439024390244	0.878048780487805	0.585365853658537	0.576965992523784
3	8hr-2	43	0.837209302325581	0.883720930232558	0.953488372093023	0.953488372093023	0.651162790697674	0.67263581588984
4	10hr	82	0.878048780487805	0.841463414634146	0.926829268292683	0.914634146341463	0.707317073170732	0.626326854960487
