# Supplementary material for: Extreme heterogeneity of influenza virus infection in single cells
Source: eLife. 2018 Feb 16;7:e32303. doi: 10.7554/eLife.32303 (PMC5826275; doi:10.7554/eLife.32303)
Supplement: Figure 5—source data 2. [file elife-32303-fig5-data2.zip]

Archive with 1 entries (1 files):
- elife-32303-fig5-data2-v2.html
