# Supplementary material for: Extreme heterogeneity of influenza virus infection in single cells
Source: eLife. 2018 Feb 16;7:e32303. doi: 10.7554/eLife.32303 (PMC5826275; doi:10.7554/eLife.32303)
Supplement: Figure 6—source data 1. [file elife-32303-fig6-data1.csv]

	CellBarcode	frac.flu.mRNAs	gene	frac.flu.from.gene	median.frac.flu.from.gene
1	CTGAACGATGAGGG-10hr	0.0520012731757778	PB2	0.0053557765876052	0.0371584699453552
2	TAGTAAACGAGGCA-8hr-2	0.0520984081041968	PB2	0.0785024154589372	0.0371584699453552
3	ACATGGTGGTTCTT-10hr	0.0531440162271805	PB2	0.0977099236641221	0.0371584699453552
4	CATACTACTATCTC-10hr	0.054079181839312	PB2	0.0744985673352436	0.0371584699453552
5	ACGGCTCTTAAGGA-8hr-2	0.05585786707595	PB2	0.0757701915070774	0.0371584699453552
6	AAGTTATGGTCCTC-8hr	0.0559205500381971	PB2	0.0314207650273224	0.0371584699453552
7	CATGCGCTGAATCC-8hr	0.0579197765265593	PB2	0.0406932931424265	0.0371584699453552
8	AGTATCCTCCTGAA-10hr	0.0598371195885126	PB2	0.0300859598853868	0.0371584699453552
9	CCACTGACCCGATA-10hr	0.0598794549266247	PB2	0.037199124726477	0.0371584699453552
10	CAAGCTGACACTGA-10hr	0.0605919583023083	PB2	0.0506912442396313	0.0371584699453552
11	ATACACCTCAATCG-8hr	0.06192549588776	PB2	0.0325520833333333	0.0371584699453552
12	GACCTCTGGATAAG-10hr	0.0632064440691178	PB2	0.0801644398766701	0.0371584699453552
13	TCCCGAACTTGTCT-10hr	0.0638432174096005	PB2	0.0428436911487759	0.0371584699453552
14	GACGGCACAGCGGA-10hr	0.0645049539250329	PB2	0.0483351235230935	0.0371584699453552
15	AGGAATGAGGAGCA-10hr	0.0647698357622022	PB2	0.0330357142857143	0.0371584699453552
16	TCAACACTGGTTAC-10hr	0.0677817355841206	PB2	0.0198019801980198	0.0371584699453552
17	TACTCCCTTCGCTC-10hr	0.0687867610407736	PB2	0.0463768115942029	0.0371584699453552
18	ACGGCGTGCACCAA-8hr-2	0.0724352951225762	PB2	0.0412735849056604	0.0371584699453552
19	AACACGTGGTCGAT-10hr	0.0744193859980681	PB2	0.0253950338600451	0.0371584699453552
20	ATTCAGCTAAAGCA-8hr	0.0745526838966203	PB2	0.0166666666666667	0.0371584699453552
21	GTTCATACTTCCCG-10hr	0.0752219802311945	PB2	0.0657015590200445	0.0371584699453552
22	AGTACGTGTCGCTC-8hr-2	0.0801028277634961	PB2	0.0256739409499358	0.0371584699453552
23	TACGTACTTATCTC-10hr	0.081374321880651	PB2	0.0761904761904762	0.0371584699453552
24	GAACTGTGGCTATG-8hr-2	0.0862162651693534	PB2	0.0315126050420168	0.0371584699453552
25	TCAATCACTGCCTC-8hr	0.0870047422364999	PB2	0.0197802197802198	0.0371584699453552
26	GTTCAGGATCTCCG-8hr	0.0880400269412104	PB2	0.0371584699453552	0.0371584699453552
27	CAAGGTTGTCCCAC-10hr	0.0884252359662196	PB2	0.0561797752808989	0.0371584699453552
28	GCACCACTATCTTC-10hr	0.0907544441609254	PB2	0.136363636363636	0.0371584699453552
29	TACTCAACTCTCAT-8hr-2	0.0924102408725951	PB2	0.0442622950819672	0.0371584699453552
30	GATGACACACCAAC-10hr	0.0927246790299572	PB2	0.0370629370629371	0.0371584699453552
31	CATCAGGAGCTATG-10hr	0.0947510396762954	PB2	0.00909450375642546	0.0371584699453552
32	ATACACCTGGATTC-10hr	0.0953129915067631	PB2	0.0264026402640264	0.0371584699453552
33	TCAATAGAGTTTCT-8hr	0.0967541350578286	PB2	0.190231362467866	0.0371584699453552
34	AGTGAAGAGCTGAT-8hr-2	0.0994152046783626	PB2	0.152751423149905	0.0371584699453552
35	AGGAATGACTGCAA-10hr	0.102528434661648	PB2	0.0790103750997606	0.0371584699453552
36	AAGAACGAGGATTC-10hr	0.103462873592414	PB2	0.0490998363338789	0.0371584699453552
37	GAGTGACTACTGTG-8hr	0.105336921179504	PB2	0.0228845130388505	0.0371584699453552
38	GCGGGACTCTTCGC-10hr	0.105417891642167	PB2	0.0245173153539687	0.0371584699453552
39	ACGATTCTTTGCAG-10hr	0.111553784860558	PB2	0.0229591836734694	0.0371584699453552
40	ATACAATGGAGCAG-8hr-2	0.113860215901032	PB2	0.0332179930795848	0.0371584699453552
41	GCCATCACCTAGAC-6hr	0.114303824212973	PB2	0.0194085027726433	0.0371584699453552
42	GAACAGCTTTTGGG-10hr	0.115690144913581	PB2	0.0516021639617145	0.0371584699453552
43	CACTCTCTTCTTTG-8hr	0.116734932709187	PB2	0.0150375939849624	0.0371584699453552
44	CGACAAACATGACC-10hr	0.11832430891992	PB2	0.242292870905588	0.0371584699453552
45	GACCTCACATCACG-10hr	0.122012921304585	PB2	0.0146730462519936	0.0371584699453552
46	ATTAGTGAAGAGGC-8hr	0.123077854461799	PB2	0.030004918839154	0.0371584699453552
47	GTCAATCTGTCAAC-10hr	0.126054852320675	PB2	0.193664076509265	0.0371584699453552
48	TGACCGCTACTCTT-10hr	0.126737122409919	PB2	0.0177281680892974	0.0371584699453552
49	TTTCACGAAGGTCT-8hr	0.127173823456688	PB2	0.0414776409591704	0.0371584699453552
50	TTGGAGTGAGTCGT-10hr	0.128969223253542	PB2	0.0257575757575758	0.0371584699453552
51	GTGTACGAACTCTT-10hr	0.132136930735665	PB2	0.0772093023255814	0.0371584699453552
52	AAGGTGCTTGTCTT-8hr-2	0.13551458918325	PB2	0.0337837837837838	0.0371584699453552
53	TAGGAGCTACACAC-10hr	0.136895554509382	PB2	0.0626381724392041	0.0371584699453552
54	GAGCAACTAACCAC-8hr-2	0.141090164633626	PB2	0.035671100362757	0.0371584699453552
55	GCAGATACCGGTAT-10hr	0.142312008978676	PB2	0.0197160883280757	0.0371584699453552
56	AGCCGGACTTCTTG-10hr	0.147806855879101	PB2	0.0216126350789692	0.0371584699453552
57	CTAGTTTGGCTAAC-10hr	0.149239722170077	PB2	0.0342138364779874	0.0371584699453552
58	CCGGAGACAACGAA-10hr	0.152611316917266	PB2	0.048548310328415	0.0371584699453552
59	GGTGATACATGTCG-10hr	0.158980838071173	PB2	0.0395458845789972	0.0371584699453552
60	GTGATGACCCCTAC-8hr-2	0.159722222222222	PB2	0.0402576489533011	0.0371584699453552
61	ACATTCTGACGTTG-10hr	0.161354815947313	PB2	0.0196793002915452	0.0371584699453552
62	GCCATGCTCTCCCA-8hr	0.161624320751946	PB2	0.0495229441163108	0.0371584699453552
63	TATAAGACGCGGAA-8hr-2	0.16895781424521	PB2	0.0211034833460463	0.0371584699453552
64	CGGATAACGCGAGA-10hr	0.170491571044057	PB2	0.0394682176983797	0.0371584699453552
65	GCCTCATGGTCTGA-10hr	0.171219801198078	PB2	0.0430603613994617	0.0371584699453552
66	AAGTGGCTATGACC-10hr	0.176989150090416	PB2	0.00936568752660707	0.0371584699453552
67	ATTGAATGAACCTG-10hr	0.181432682114191	PB2	0.070534223706177	0.0371584699453552
68	GCACCTACTCCTGC-8hr	0.183343248066627	PB2	0.0158987670343932	0.0371584699453552
69	ATAGATACACGGTT-10hr	0.189270435888542	PB2	0.0256566890653635	0.0371584699453552
70	ATAGCGTGTAAGGA-10hr	0.189893633049085	PB2	0.0645826721675659	0.0371584699453552
71	GGAACTTGGGCATT-8hr-2	0.19701838957329	PB2	0.0294517444494789	0.0371584699453552
72	GTACGTGATTCATC-8hr-2	0.206637674525063	PB2	0.0345591493132477	0.0371584699453552
73	AATAAGCTCCGATA-8hr-2	0.209604465402752	PB2	0.0413223140495868	0.0371584699453552
74	CCCAACACCGATAC-10hr	0.21010017839989	PB2	0.0218811234487263	0.0371584699453552
75	CGCCGAGACGACAT-10hr	0.214132186996239	PB2	0.0741670151958734	0.0371584699453552
76	CAATTCACTCACCC-10hr	0.216395338493017	PB2	0.0618705035971223	0.0371584699453552
77	TAGATCCTAAGCCT-10hr	0.216549817320036	PB2	0.0836753305973552	0.0371584699453552
78	GATTGGACCAGAGG-10hr	0.216617082740482	PB2	0.0443869426751592	0.0371584699453552
79	AGCATGACGTTGCA-8hr	0.22432859399684	PB2	0.0807511737089202	0.0371584699453552
80	ACTATCACCCTAAG-8hr-2	0.224442609413708	PB2	0.033112582781457	0.0371584699453552
81	TGCCGACTGGGCAA-8hr-2	0.224870149709746	PB2	0.0366847826086957	0.0371584699453552
82	ACTCGAGAAAACGA-10hr	0.229833411046586	PB2	0.0450018443378827	0.0371584699453552
83	AACAATACAAGTGA-10hr	0.261554115567932	PB2	0.0309172809172809	0.0371584699453552
84	TAAGATACTCGACA-10hr	0.263380152391444	PB2	0.0439177413733008	0.0371584699453552
85	CGCCATACTTTGGG-10hr	0.275493421052632	PB2	0.0181818181818182	0.0371584699453552
86	TAAACAACTACGAC-10hr	0.296775397244939	PB2	0.0167644593461861	0.0371584699453552
87	AGCCGGACCCCGTT-8hr-2	0.301014780498566	PB2	0.0227189446683767	0.0371584699453552
88	TAGCCGCTACTGTG-8hr-2	0.303923541247485	PB2	0.0152267461105594	0.0371584699453552
89	ACAGTCGAATGCCA-10hr	0.309665982459414	PB2	0.0183790298282615	0.0371584699453552
90	ATTAGTGAGAGGGT-10hr	0.327835290482077	PB2	0.096854012018381	0.0371584699453552
91	TCAATCACTGCCAA-10hr	0.335322748870089	PB2	0.0494211162951443	0.0371584699453552
92	AAGGTCTGGGACAG-10hr	0.37370920328635	PB2	0.0845098830173457	0.0371584699453552
93	GACGTCCTCAACTG-10hr	0.393390912504694	PB2	0.151202749140893	0.0371584699453552
94	TGTGGATGGACAGG-10hr	0.398865784499055	PB2	0.0621016505965027	0.0371584699453552
95	CATCAGGACTGAGT-10hr	0.410683841636674	PB2	0.0290590405904059	0.0371584699453552
96	ACTCTATGAAAGCA-10hr	0.518246836603704	PB2	0.0519580089643784	0.0371584699453552
97	GTGATCGATCATTC-8hr-2	0.553028313284656	PB2	0.0233662613981763	0.0371584699453552
98	ATGAAGGATTGGCA-10hr	0.578244051107725	PB2	0.0300020271639976	0.0371584699453552
99	TGATTAGAAGGGTG-10hr	0.578717690500168	PB2	0.0232018561484919	0.0371584699453552
100	CTGAACGATGAGGG-10hr	0.0520012731757778	PB1	0.00612088752869166	0.0133269871489767
101	TAGTAAACGAGGCA-8hr-2	0.0520984081041968	PB1	0.0386473429951691	0.0133269871489767
102	ACATGGTGGTTCTT-10hr	0.0531440162271805	PB1	0	0.0133269871489767
103	CATACTACTATCTC-10hr	0.054079181839312	PB1	0.00859598853868195	0.0133269871489767
104	ACGGCTCTTAAGGA-8hr-2	0.05585786707595	PB1	0.0249791840133222	0.0133269871489767
105	AAGTTATGGTCCTC-8hr	0.0559205500381971	PB1	0.0150273224043716	0.0133269871489767
106	CATGCGCTGAATCC-8hr	0.0579197765265593	PB1	0.00904295403165034	0.0133269871489767
107	AGTATCCTCCTGAA-10hr	0.0598371195885126	PB1	0.0229226361031519	0.0133269871489767
108	CCACTGACCCGATA-10hr	0.0598794549266247	PB1	0	0.0133269871489767
109	CAAGCTGACACTGA-10hr	0.0605919583023083	PB1	0.0184331797235023	0.0133269871489767
110	ATACACCTCAATCG-8hr	0.06192549588776	PB1	0.0143229166666667	0.0133269871489767
111	GACCTCTGGATAAG-10hr	0.0632064440691178	PB1	0.00770811921891059	0.0133269871489767
112	TCCCGAACTTGTCT-10hr	0.0638432174096005	PB1	0.0112994350282486	0.0133269871489767
113	GACGGCACAGCGGA-10hr	0.0645049539250329	PB1	0.0225563909774436	0.0133269871489767
114	AGGAATGAGGAGCA-10hr	0.0647698357622022	PB1	0.0151785714285714	0.0133269871489767
115	TCAACACTGGTTAC-10hr	0.0677817355841206	PB1	0.00837776085300838	0.0133269871489767
116	TACTCCCTTCGCTC-10hr	0.0687867610407736	PB1	0.00434782608695652	0.0133269871489767
117	ACGGCGTGCACCAA-8hr-2	0.0724352951225762	PB1	0.0153301886792453	0.0133269871489767
118	AACACGTGGTCGAT-10hr	0.0744193859980681	PB1	0.00395033860045147	0.0133269871489767
119	ATTCAGCTAAAGCA-8hr	0.0745526838966203	PB1	0.0133333333333333	0.0133269871489767
120	GTTCATACTTCCCG-10hr	0.0752219802311945	PB1	0.0200445434298441	0.0133269871489767
121	AGTACGTGTCGCTC-8hr-2	0.0801028277634961	PB1	0.00770218228498074	0.0133269871489767
122	TACGTACTTATCTC-10hr	0.081374321880651	PB1	0.0311111111111111	0.0133269871489767
123	GAACTGTGGCTATG-8hr-2	0.0862162651693534	PB1	0.0357142857142857	0.0133269871489767
124	TCAATCACTGCCTC-8hr	0.0870047422364999	PB1	0.0114285714285714	0.0133269871489767
125	GTTCAGGATCTCCG-8hr	0.0880400269412104	PB1	0	0.0133269871489767
126	CAAGGTTGTCCCAC-10hr	0.0884252359662196	PB1	0.0160513643659711	0.0133269871489767
127	GCACCACTATCTTC-10hr	0.0907544441609254	PB1	0.0271790065604499	0.0133269871489767
128	TACTCAACTCTCAT-8hr-2	0.0924102408725951	PB1	0.0278688524590164	0.0133269871489767
129	GATGACACACCAAC-10hr	0.0927246790299572	PB1	0.0160839160839161	0.0133269871489767
130	CATCAGGAGCTATG-10hr	0.0947510396762954	PB1	0.0055357848952155	0.0133269871489767
131	ATACACCTGGATTC-10hr	0.0953129915067631	PB1	0.0107260726072607	0.0133269871489767
132	TCAATAGAGTTTCT-8hr	0.0967541350578286	PB1	0.0347043701799486	0.0133269871489767
133	AGTGAAGAGCTGAT-8hr-2	0.0994152046783626	PB1	0.0166034155597723	0.0133269871489767
134	AGGAATGACTGCAA-10hr	0.102528434661648	PB1	0.00957701516360734	0.0133269871489767
135	AAGAACGAGGATTC-10hr	0.103462873592414	PB1	0.0106382978723404	0.0133269871489767
136	GAGTGACTACTGTG-8hr	0.105336921179504	PB1	0.0218201170835551	0.0133269871489767
137	GCGGGACTCTTCGC-10hr	0.105417891642167	PB1	0.0134845234446828	0.0133269871489767
138	ACGATTCTTTGCAG-10hr	0.111553784860558	PB1	0.00924744897959184	0.0133269871489767
139	ATACAATGGAGCAG-8hr-2	0.113860215901032	PB1	0.0166089965397924	0.0133269871489767
140	GCCATCACCTAGAC-6hr	0.114303824212973	PB1	0.0231053604436229	0.0133269871489767
141	GAACAGCTTTTGGG-10hr	0.115690144913581	PB1	0.0578443612151477	0.0133269871489767
142	CACTCTCTTCTTTG-8hr	0.116734932709187	PB1	0.0217209690893901	0.0133269871489767
143	CGACAAACATGACC-10hr	0.11832430891992	PB1	0.0183044315992293	0.0133269871489767
144	GACCTCACATCACG-10hr	0.122012921304585	PB1	0.005103668261563	0.0133269871489767
145	ATTAGTGAAGAGGC-8hr	0.123077854461799	PB1	0.0137727496310871	0.0133269871489767
146	GTCAATCTGTCAAC-10hr	0.126054852320675	PB1	0.0143454871488344	0.0133269871489767
147	TGACCGCTACTCTT-10hr	0.126737122409919	PB1	0.0118187787261983	0.0133269871489767
148	TTTCACGAAGGTCT-8hr	0.127173823456688	PB1	0.0200907323395982	0.0133269871489767
149	TTGGAGTGAGTCGT-10hr	0.128969223253542	PB1	0.264393939393939	0.0133269871489767
150	GTGTACGAACTCTT-10hr	0.132136930735665	PB1	0.0218604651162791	0.0133269871489767
151	AAGGTGCTTGTCTT-8hr-2	0.13551458918325	PB1	0.013963963963964	0.0133269871489767
152	TAGGAGCTACACAC-10hr	0.136895554509382	PB1	0.0228445099484156	0.0133269871489767
153	GAGCAACTAACCAC-8hr-2	0.141090164633626	PB1	0.0120918984280532	0.0133269871489767
154	GCAGATACCGGTAT-10hr	0.142312008978676	PB1	0.00630914826498423	0.0133269871489767
155	AGCCGGACTTCTTG-10hr	0.147806855879101	PB1	0.00332502078137988	0.0133269871489767
156	CTAGTTTGGCTAAC-10hr	0.149239722170077	PB1	0.0110691823899371	0.0133269871489767
157	CCGGAGACAACGAA-10hr	0.152611316917266	PB1	0.0133269871489767	0.0133269871489767
158	GGTGATACATGTCG-10hr	0.158980838071173	PB1	0.00908230842005676	0.0133269871489767
159	GTGATGACCCCTAC-8hr-2	0.159722222222222	PB1	0.00697799248523886	0.0133269871489767
160	ACATTCTGACGTTG-10hr	0.161354815947313	PB1	0.0131195335276968	0.0133269871489767
161	GCCATGCTCTCCCA-8hr	0.161624320751946	PB1	0.0199909132212631	0.0133269871489767
162	TATAAGACGCGGAA-8hr-2	0.16895781424521	PB1	0.00966183574879227	0.0133269871489767
163	CGGATAACGCGAGA-10hr	0.170491571044057	PB1	0.0124636476942252	0.0133269871489767
164	GCCTCATGGTCTGA-10hr	0.171219801198078	PB1	0.0153787004998078	0.0133269871489767
165	AAGTGGCTATGACC-10hr	0.176989150090416	PB1	0.0114942528735632	0.0133269871489767
166	ATTGAATGAACCTG-10hr	0.181432682114191	PB1	0.011686143572621	0.0133269871489767
167	GCACCTACTCCTGC-8hr	0.183343248066627	PB1	0.0045425048669695	0.0133269871489767
168	ATAGATACACGGTT-10hr	0.189270435888542	PB1	0.0128283445326817	0.0133269871489767
169	ATAGCGTGTAAGGA-10hr	0.189893633049085	PB1	0.0266582037448429	0.0133269871489767
170	GGAACTTGGGCATT-8hr-2	0.19701838957329	PB1	0.0149524241051201	0.0133269871489767
171	GTACGTGATTCATC-8hr-2	0.206637674525063	PB1	0.00465219317678334	0.0133269871489767
172	AATAAGCTCCGATA-8hr-2	0.209604465402752	PB1	0.012396694214876	0.0133269871489767
173	CCCAACACCGATAC-10hr	0.21010017839989	PB1	0.172109732201176	0.0133269871489767
174	CGCCGAGACGACAT-10hr	0.214132186996239	PB1	0.0246758678377248	0.0133269871489767
175	CAATTCACTCACCC-10hr	0.216395338493017	PB1	0.0207605344295992	0.0133269871489767
176	TAGATCCTAAGCCT-10hr	0.216549817320036	PB1	0.028499772001824	0.0133269871489767
177	GATTGGACCAGAGG-10hr	0.216617082740482	PB1	0.0147292993630573	0.0133269871489767
178	AGCATGACGTTGCA-8hr	0.22432859399684	PB1	0.00657276995305164	0.0133269871489767
179	ACTATCACCCTAAG-8hr-2	0.224442609413708	PB1	0.00956585724797645	0.0133269871489767
180	TGCCGACTGGGCAA-8hr-2	0.224870149709746	PB1	0.0169836956521739	0.0133269871489767
181	ACTCGAGAAAACGA-10hr	0.229833411046586	PB1	0.00866838804869052	0.0133269871489767
182	AACAATACAAGTGA-10hr	0.261554115567932	PB1	0.00532350532350532	0.0133269871489767
183	TAAGATACTCGACA-10hr	0.263380152391444	PB1	0.00871383757406762	0.0133269871489767
184	CGCCATACTTTGGG-10hr	0.275493421052632	PB1	0.0067842605156038	0.0133269871489767
185	TAAACAACTACGAC-10hr	0.296775397244939	PB1	0.00869656328583403	0.0133269871489767
186	AGCCGGACCCCGTT-8hr-2	0.301014780498566	PB1	0.0124587761084646	0.0133269871489767
187	TAGCCGCTACTGTG-8hr-2	0.303923541247485	PB1	0.0145647136709699	0.0133269871489767
188	ACAGTCGAATGCCA-10hr	0.309665982459414	PB1	0.00903886712865321	0.0133269871489767
189	ATTAGTGAGAGGGT-10hr	0.327835290482077	PB1	0.0272180982679392	0.0133269871489767
190	TCAATCACTGCCAA-10hr	0.335322748870089	PB1	0.0216001382408847	0.0133269871489767
191	AAGGTCTGGGACAG-10hr	0.37370920328635	PB1	0.017950786607503	0.0133269871489767
192	GACGTCCTCAACTG-10hr	0.393390912504694	PB1	0.0208094692630775	0.0133269871489767
193	TGTGGATGGACAGG-10hr	0.398865784499055	PB1	0.0253309364275208	0.0133269871489767
194	CATCAGGACTGAGT-10hr	0.410683841636674	PB1	0.00576568265682657	0.0133269871489767
195	ACTCTATGAAAGCA-10hr	0.518246836603704	PB1	0.00908233073838169	0.0133269871489767
196	GTGATCGATCATTC-8hr-2	0.553028313284656	PB1	0.0069338905775076	0.0133269871489767
197	ATGAAGGATTGGCA-10hr	0.578244051107725	PB1	0.00810865599026961	0.0133269871489767
198	TGATTAGAAGGGTG-10hr	0.578717690500168	PB1	0.00971577726218097	0.0133269871489767
199	CTGAACGATGAGGG-10hr	0.0520012731757778	PA	0.0137719969395562	0.0191591271953167
200	TAGTAAACGAGGCA-8hr-2	0.0520984081041968	PA	0.0241545893719807	0.0191591271953167
201	ACATGGTGGTTCTT-10hr	0.0531440162271805	PA	0.0259541984732824	0.0191591271953167
202	CATACTACTATCTC-10hr	0.054079181839312	PA	0.0114613180515759	0.0191591271953167
203	ACGGCTCTTAAGGA-8hr-2	0.05585786707595	PA	0.0291423813488759	0.0191591271953167
204	AAGTTATGGTCCTC-8hr	0.0559205500381971	PA	0.0286885245901639	0.0191591271953167
205	CATGCGCTGAATCC-8hr	0.0579197765265593	PA	0.0226073850791258	0.0191591271953167
206	AGTATCCTCCTGAA-10hr	0.0598371195885126	PA	0.0916905444126074	0.0191591271953167
207	CCACTGACCCGATA-10hr	0.0598794549266247	PA	0.0459518599562363	0.0191591271953167
208	CAAGCTGACACTGA-10hr	0.0605919583023083	PA	0.0414746543778802	0.0191591271953167
209	ATACACCTCAATCG-8hr	0.06192549588776	PA	0.0299479166666667	0.0191591271953167
210	GACCTCTGGATAAG-10hr	0.0632064440691178	PA	0.0272353545734841	0.0191591271953167
211	TCCCGAACTTGTCT-10hr	0.0638432174096005	PA	0.0188323917137476	0.0191591271953167
212	GACGGCACAGCGGA-10hr	0.0645049539250329	PA	0.120300751879699	0.0191591271953167
213	AGGAATGAGGAGCA-10hr	0.0647698357622022	PA	0.00267857142857143	0.0191591271953167
214	TCAACACTGGTTAC-10hr	0.0677817355841206	PA	0.00685453160700685	0.0191591271953167
215	TACTCCCTTCGCTC-10hr	0.0687867610407736	PA	0.0376811594202899	0.0191591271953167
216	ACGGCGTGCACCAA-8hr-2	0.0724352951225762	PA	0.0129716981132075	0.0191591271953167
217	AACACGTGGTCGAT-10hr	0.0744193859980681	PA	0.00677200902934537	0.0191591271953167
218	ATTCAGCTAAAGCA-8hr	0.0745526838966203	PA	0	0.0191591271953167
219	GTTCATACTTCCCG-10hr	0.0752219802311945	PA	0.0334075723830735	0.0191591271953167
220	AGTACGTGTCGCTC-8hr-2	0.0801028277634961	PA	0.0385109114249037	0.0191591271953167
221	TACGTACTTATCTC-10hr	0.081374321880651	PA	0.00952380952380952	0.0191591271953167
222	GAACTGTGGCTATG-8hr-2	0.0862162651693534	PA	0.0588235294117647	0.0191591271953167
223	TCAATCACTGCCTC-8hr	0.0870047422364999	PA	0.00967032967032967	0.0191591271953167
224	GTTCAGGATCTCCG-8hr	0.0880400269412104	PA	0.0174863387978142	0.0191591271953167
225	CAAGGTTGTCCCAC-10hr	0.0884252359662196	PA	0.0280898876404494	0.0191591271953167
226	GCACCACTATCTTC-10hr	0.0907544441609254	PA	0.0028116213683224	0.0191591271953167
227	TACTCAACTCTCAT-8hr-2	0.0924102408725951	PA	0.0557377049180328	0.0191591271953167
228	GATGACACACCAAC-10hr	0.0927246790299572	PA	0.0027972027972028	0.0191591271953167
229	CATCAGGAGCTATG-10hr	0.0947510396762954	PA	0.00158165282720443	0.0191591271953167
230	ATACACCTGGATTC-10hr	0.0953129915067631	PA	0.0156765676567657	0.0191591271953167
231	TCAATAGAGTTTCT-8hr	0.0967541350578286	PA	0.0745501285347044	0.0191591271953167
232	AGTGAAGAGCTGAT-8hr-2	0.0994152046783626	PA	0.0284629981024668	0.0191591271953167
233	AGGAATGACTGCAA-10hr	0.102528434661648	PA	0.019952114924182	0.0191591271953167
234	AAGAACGAGGATTC-10hr	0.103462873592414	PA	0.0261865793780687	0.0191591271953167
235	GAGTGACTACTGTG-8hr	0.105336921179504	PA	0.0191591271953167	0.0191591271953167
236	GCGGGACTCTTCGC-10hr	0.105417891642167	PA	0.0257431811216672	0.0191591271953167
237	ACGATTCTTTGCAG-10hr	0.111553784860558	PA	0.00605867346938775	0.0191591271953167
238	ATACAATGGAGCAG-8hr-2	0.113860215901032	PA	0.0235294117647059	0.0191591271953167
239	GCCATCACCTAGAC-6hr	0.114303824212973	PA	0.0231053604436229	0.0191591271953167
240	GAACAGCTTTTGGG-10hr	0.115690144913581	PA	0.00582605076987099	0.0191591271953167
241	CACTCTCTTCTTTG-8hr	0.116734932709187	PA	0.0217209690893901	0.0191591271953167
242	CGACAAACATGACC-10hr	0.11832430891992	PA	0.0409441233140655	0.0191591271953167
243	GACCTCACATCACG-10hr	0.122012921304585	PA	0.00797448165869218	0.0191591271953167
244	ATTAGTGAAGAGGC-8hr	0.123077854461799	PA	0.0319724545007378	0.0191591271953167
245	GTCAATCTGTCAAC-10hr	0.126054852320675	PA	0.0472205618649133	0.0191591271953167
246	TGACCGCTACTCTT-10hr	0.126737122409919	PA	0.0147734734077479	0.0191591271953167
247	TTTCACGAAGGTCT-8hr	0.127173823456688	PA	0.0103694102397926	0.0191591271953167
248	TTGGAGTGAGTCGT-10hr	0.128969223253542	PA	0.0242424242424242	0.0191591271953167
249	GTGTACGAACTCTT-10hr	0.132136930735665	PA	0.013953488372093	0.0191591271953167
250	AAGGTGCTTGTCTT-8hr-2	0.13551458918325	PA	0.0198198198198198	0.0191591271953167
251	TAGGAGCTACACAC-10hr	0.136895554509382	PA	0.0125276344878408	0.0191591271953167
252	GAGCAACTAACCAC-8hr-2	0.141090164633626	PA	0.0169286577992745	0.0191591271953167
253	GCAGATACCGGTAT-10hr	0.142312008978676	PA	0.0165615141955836	0.0191591271953167
254	AGCCGGACTTCTTG-10hr	0.147806855879101	PA	0.012884455527847	0.0191591271953167
255	CTAGTTTGGCTAAC-10hr	0.149239722170077	PA	0.0244025157232704	0.0191591271953167
256	CCGGAGACAACGAA-10hr	0.152611316917266	PA	0.0218943360304617	0.0191591271953167
257	GGTGATACATGTCG-10hr	0.158980838071173	PA	0.0105960264900662	0.0191591271953167
258	GTGATGACCCCTAC-8hr-2	0.159722222222222	PA	0.0273752012882448	0.0191591271953167
259	ACATTCTGACGTTG-10hr	0.161354815947313	PA	0.0225947521865889	0.0191591271953167
260	GCCATGCTCTCCCA-8hr	0.161624320751946	PA	0.0472512494320763	0.0191591271953167
261	TATAAGACGCGGAA-8hr-2	0.16895781424521	PA	0.0129672006102212	0.0191591271953167
262	CGGATAACGCGAGA-10hr	0.170491571044057	PA	0.0132945575405069	0.0191591271953167
263	GCCTCATGGTCTGA-10hr	0.171219801198078	PA	0.0169165705497885	0.0191591271953167
264	AAGTGGCTATGACC-10hr	0.176989150090416	PA	0.0106428267347808	0.0191591271953167
265	ATTGAATGAACCTG-10hr	0.181432682114191	PA	0.0354757929883139	0.0191591271953167
266	GCACCTACTCCTGC-8hr	0.183343248066627	PA	0.0116807268007787	0.0191591271953167
267	ATAGATACACGGTT-10hr	0.189270435888542	PA	0.0244349419670128	0.0191591271953167
268	ATAGCGTGTAAGGA-10hr	0.189893633049085	PA	0.0165026975563313	0.0191591271953167
269	GGAACTTGGGCATT-8hr-2	0.19701838957329	PA	0.0226551880380607	0.0191591271953167
270	GTACGTGATTCATC-8hr-2	0.206637674525063	PA	0.00908285334514843	0.0191591271953167
271	AATAAGCTCCGATA-8hr-2	0.209604465402752	PA	0.0234159779614325	0.0191591271953167
272	CCCAACACCGATAC-10hr	0.21010017839989	PA	0.0127367733507511	0.0191591271953167
273	CGCCGAGACGACAT-10hr	0.214132186996239	PA	0.0157535201449881	0.0191591271953167
274	CAATTCACTCACCC-10hr	0.216395338493017	PA	0.0211716341212744	0.0191591271953167
275	TAGATCCTAAGCCT-10hr	0.216549817320036	PA	0.00113999088007296	0.0191591271953167
276	GATTGGACCAGAGG-10hr	0.216617082740482	PA	0.0127388535031847	0.0191591271953167
277	AGCATGACGTTGCA-8hr	0.22432859399684	PA	0.0816901408450704	0.0191591271953167
278	ACTATCACCCTAAG-8hr-2	0.224442609413708	PA	0.00515084621044886	0.0191591271953167
279	TGCCGACTGGGCAA-8hr-2	0.224870149709746	PA	0.00135869565217391	0.0191591271953167
280	ACTCGAGAAAACGA-10hr	0.229833411046586	PA	0.0108815935079307	0.0191591271953167
281	AACAATACAAGTGA-10hr	0.261554115567932	PA	0.0237510237510237	0.0191591271953167
282	TAAGATACTCGACA-10hr	0.263380152391444	PA	0.0149878006273963	0.0191591271953167
283	CGCCATACTTTGGG-10hr	0.275493421052632	PA	0.012483039348711	0.0191591271953167
284	TAAACAACTACGAC-10hr	0.296775397244939	PA	0.0115255658005029	0.0191591271953167
285	AGCCGGACCCCGTT-8hr-2	0.301014780498566	PA	0.0249175522169293	0.0191591271953167
286	TAGCCGCTACTGTG-8hr-2	0.303923541247485	PA	0.0145647136709699	0.0191591271953167
287	ACAGTCGAATGCCA-10hr	0.309665982459414	PA	0.0105453449834287	0.0191591271953167
288	ATTAGTGAGAGGGT-10hr	0.327835290482077	PA	0.0529044420878991	0.0191591271953167
289	TCAATCACTGCCAA-10hr	0.335322748870089	PA	0.0316226023846553	0.0191591271953167
290	AAGGTCTGGGACAG-10hr	0.37370920328635	PA	0.036103267446551	0.0191591271953167
291	GACGTCCTCAACTG-10hr	0.393390912504694	PA	0.0444826269568538	0.0191591271953167
292	TGTGGATGGACAGG-10hr	0.398865784499055	PA	0.0431443046249387	0.0191591271953167
293	CATCAGGACTGAGT-10hr	0.410683841636674	PA	0.0196033210332103	0.0191591271953167
294	ACTCTATGAAAGCA-10hr	0.518246836603704	PA	0.00943618778013683	0.0191591271953167
295	GTGATCGATCATTC-8hr-2	0.553028313284656	PA	0.00636398176291793	0.0191591271953167
296	ATGAAGGATTGGCA-10hr	0.578244051107725	PA	0.0139874315832151	0.0191591271953167
297	TGATTAGAAGGGTG-10hr	0.578717690500168	PA	0.0130510440835267	0.0191591271953167
298	CTGAACGATGAGGG-10hr	0.0520012731757778	NP	0.119357306809487	0.145328719723183
299	TAGTAAACGAGGCA-8hr-2	0.0520984081041968	NP	0.0990338164251208	0.145328719723183
300	ACATGGTGGTTCTT-10hr	0.0531440162271805	NP	0.23969465648855	0.145328719723183
301	CATACTACTATCTC-10hr	0.054079181839312	NP	0.356733524355301	0.145328719723183
302	ACGGCTCTTAAGGA-8hr-2	0.05585786707595	NP	0.135720233139051	0.145328719723183
303	AAGTTATGGTCCTC-8hr	0.0559205500381971	NP	0.113387978142077	0.145328719723183
304	CATGCGCTGAATCC-8hr	0.0579197765265593	NP	0.180105501130369	0.145328719723183
305	AGTATCCTCCTGAA-10hr	0.0598371195885126	NP	0.296561604584527	0.145328719723183
306	CCACTGACCCGATA-10hr	0.0598794549266247	NP	0.218818380743982	0.145328719723183
307	CAAGCTGACACTGA-10hr	0.0605919583023083	NP	0.162826420890937	0.145328719723183
308	ATACACCTCAATCG-8hr	0.06192549588776	NP	0.106770833333333	0.145328719723183
309	GACCTCTGGATAAG-10hr	0.0632064440691178	NP	0.17934224049332	0.145328719723183
310	TCCCGAACTTGTCT-10hr	0.0638432174096005	NP	0.297551789077213	0.145328719723183
311	GACGGCACAGCGGA-10hr	0.0645049539250329	NP	0.305048335123523	0.145328719723183
312	AGGAATGAGGAGCA-10hr	0.0647698357622022	NP	0.117857142857143	0.145328719723183
313	TCAACACTGGTTAC-10hr	0.0677817355841206	NP	0.067022086824067	0.145328719723183
314	TACTCCCTTCGCTC-10hr	0.0687867610407736	NP	0.117391304347826	0.145328719723183
315	ACGGCGTGCACCAA-8hr-2	0.0724352951225762	NP	0.165094339622642	0.145328719723183
316	AACACGTGGTCGAT-10hr	0.0744193859980681	NP	0.0835214446952596	0.145328719723183
317	ATTCAGCTAAAGCA-8hr	0.0745526838966203	NP	0.175	0.145328719723183
318	GTTCATACTTCCCG-10hr	0.0752219802311945	NP	0.128062360801782	0.145328719723183
319	AGTACGTGTCGCTC-8hr-2	0.0801028277634961	NP	0.195121951219512	0.145328719723183
320	TACGTACTTATCTC-10hr	0.081374321880651	NP	0.137777777777778	0.145328719723183
321	GAACTGTGGCTATG-8hr-2	0.0862162651693534	NP	0.117647058823529	0.145328719723183
322	TCAATCACTGCCTC-8hr	0.0870047422364999	NP	0.142857142857143	0.145328719723183
323	GTTCAGGATCTCCG-8hr	0.0880400269412104	NP	0.219672131147541	0.145328719723183
324	CAAGGTTGTCCCAC-10hr	0.0884252359662196	NP	0.199036918138042	0.145328719723183
325	GCACCACTATCTTC-10hr	0.0907544441609254	NP	0.202436738519213	0.145328719723183
326	TACTCAACTCTCAT-8hr-2	0.0924102408725951	NP	0.0836065573770492	0.145328719723183
327	GATGACACACCAAC-10hr	0.0927246790299572	NP	0.117482517482517	0.145328719723183
328	CATCAGGAGCTATG-10hr	0.0947510396762954	NP	0.0545670225385528	0.145328719723183
329	ATACACCTGGATTC-10hr	0.0953129915067631	NP	0.201320132013201	0.145328719723183
330	TCAATAGAGTTTCT-8hr	0.0967541350578286	NP	0.368894601542416	0.145328719723183
331	AGTGAAGAGCTGAT-8hr-2	0.0994152046783626	NP	0.271821631878558	0.145328719723183
332	AGGAATGACTGCAA-10hr	0.102528434661648	NP	0.323224261771748	0.145328719723183
333	AAGAACGAGGATTC-10hr	0.103462873592414	NP	0.148936170212766	0.145328719723183
334	GAGTGACTACTGTG-8hr	0.105336921179504	NP	0.182543906333156	0.145328719723183
335	GCGGGACTCTTCGC-10hr	0.105417891642167	NP	0.148636224333435	0.145328719723183
336	ACGATTCTTTGCAG-10hr	0.111553784860558	NP	0.100446428571429	0.145328719723183
337	ATACAATGGAGCAG-8hr-2	0.113860215901032	NP	0.122491349480969	0.145328719723183
338	GCCATCACCTAGAC-6hr	0.114303824212973	NP	0.132162661737523	0.145328719723183
339	GAACAGCTTTTGGG-10hr	0.115690144913581	NP	0.190595089471494	0.145328719723183
340	CACTCTCTTCTTTG-8hr	0.116734932709187	NP	0.104427736006683	0.145328719723183
341	CGACAAACATGACC-10hr	0.11832430891992	NP	0.435934489402698	0.145328719723183
342	GACCTCACATCACG-10hr	0.122012921304585	NP	0.231578947368421	0.145328719723183
343	ATTAGTGAAGAGGC-8hr	0.123077854461799	NP	0.106246925725529	0.145328719723183
344	GTCAATCTGTCAAC-10hr	0.126054852320675	NP	0.268380155409444	0.145328719723183
345	TGACCGCTACTCTT-10hr	0.126737122409919	NP	0.196323046618516	0.145328719723183
346	TTTCACGAAGGTCT-8hr	0.127173823456688	NP	0.12702527543746	0.145328719723183
347	TTGGAGTGAGTCGT-10hr	0.128969223253542	NP	0.112878787878788	0.145328719723183
348	GTGTACGAACTCTT-10hr	0.132136930735665	NP	0.132093023255814	0.145328719723183
349	AAGGTGCTTGTCTT-8hr-2	0.13551458918325	NP	0.0720720720720721	0.145328719723183
350	TAGGAGCTACACAC-10hr	0.136895554509382	NP	0.358879882092852	0.145328719723183
351	GAGCAACTAACCAC-8hr-2	0.141090164633626	NP	0.125755743651753	0.145328719723183
352	GCAGATACCGGTAT-10hr	0.142312008978676	NP	0.0772870662460568	0.145328719723183
353	AGCCGGACTTCTTG-10hr	0.147806855879101	NP	0.0764754779717373	0.145328719723183
354	CTAGTTTGGCTAAC-10hr	0.149239722170077	NP	0.240754716981132	0.145328719723183
355	CCGGAGACAACGAA-10hr	0.152611316917266	NP	0.135173726796763	0.145328719723183
356	GGTGATACATGTCG-10hr	0.158980838071173	NP	0.149479659413434	0.145328719723183
357	GTGATGACCCCTAC-8hr-2	0.159722222222222	NP	0.0697799248523886	0.145328719723183
358	ACATTCTGACGTTG-10hr	0.161354815947313	NP	0.122448979591837	0.145328719723183
359	GCCATGCTCTCCCA-8hr	0.161624320751946	NP	0.249432076328941	0.145328719723183
360	TATAAGACGCGGAA-8hr-2	0.16895781424521	NP	0.109331299262649	0.145328719723183
361	CGGATAACGCGAGA-10hr	0.170491571044057	NP	0.130037390943083	0.145328719723183
362	GCCTCATGGTCTGA-10hr	0.171219801198078	NP	0.145328719723183	0.145328719723183
363	AAGTGGCTATGACC-10hr	0.176989150090416	NP	0.127713920817369	0.145328719723183
364	ATTGAATGAACCTG-10hr	0.181432682114191	NP	0.11686143572621	0.145328719723183
365	GCACCTACTCCTGC-8hr	0.183343248066627	NP	0.186567164179104	0.145328719723183
366	ATAGATACACGGTT-10hr	0.189270435888542	NP	0.124618204031765	0.145328719723183
367	ATAGCGTGTAAGGA-10hr	0.189893633049085	NP	0.469692161218661	0.145328719723183
368	GGAACTTGGGCATT-8hr-2	0.19701838957329	NP	0.0752152242863616	0.145328719723183
369	GTACGTGATTCATC-8hr-2	0.206637674525063	NP	0.0868409392999557	0.145328719723183
370	AATAAGCTCCGATA-8hr-2	0.209604465402752	NP	0.0909090909090909	0.145328719723183
371	CCCAACACCGATAC-10hr	0.21010017839989	NP	0.15055519268452	0.145328719723183
372	CGCCGAGACGACAT-10hr	0.214132186996239	NP	0.230865746549561	0.145328719723183
373	CAATTCACTCACCC-10hr	0.216395338493017	NP	0.162589928057554	0.145328719723183
374	TAGATCCTAAGCCT-10hr	0.216549817320036	NP	0.210670314637483	0.145328719723183
375	GATTGGACCAGAGG-10hr	0.216617082740482	NP	0.152667197452229	0.145328719723183
376	AGCATGACGTTGCA-8hr	0.22432859399684	NP	0.215023474178404	0.145328719723183
377	ACTATCACCCTAAG-8hr-2	0.224442609413708	NP	0.100073583517292	0.145328719723183
378	TGCCGACTGGGCAA-8hr-2	0.224870149709746	NP	0.103260869565217	0.145328719723183
379	ACTCGAGAAAACGA-10hr	0.229833411046586	NP	0.291220951678347	0.145328719723183
380	AACAATACAAGTGA-10hr	0.261554115567932	NP	0.226453726453726	0.145328719723183
381	TAAGATACTCGACA-10hr	0.263380152391444	NP	0.241547577553154	0.145328719723183
382	CGCCATACTTTGGG-10hr	0.275493421052632	NP	0.134056987788331	0.145328719723183
383	TAAACAACTACGAC-10hr	0.296775397244939	NP	0.174036043587594	0.145328719723183
384	AGCCGGACCCCGTT-8hr-2	0.301014780498566	NP	0.109197508244778	0.145328719723183
385	TAGCCGCTACTGTG-8hr-2	0.303923541247485	NP	0.132406487917908	0.145328719723183
386	ACAGTCGAATGCCA-10hr	0.309665982459414	NP	0.112985839108165	0.145328719723183
387	ATTAGTGAGAGGGT-10hr	0.327835290482077	NP	0.351832213974314	0.145328719723183
388	TCAATCACTGCCAA-10hr	0.335322748870089	NP	0.346639018489718	0.145328719723183
389	AAGGTCTGGGACAG-10hr	0.37370920328635	NP	0.288826139572408	0.145328719723183
390	GACGTCCTCAACTG-10hr	0.393390912504694	NP	0.439480717831233	0.145328719723183
391	TGTGGATGGACAGG-10hr	0.398865784499055	NP	0.482268344500735	0.145328719723183
392	CATCAGGACTGAGT-10hr	0.410683841636674	NP	0.124769372693727	0.145328719723183
393	ACTCTATGAAAGCA-10hr	0.518246836603704	NP	0.129924510497759	0.145328719723183
394	GTGATCGATCATTC-8hr-2	0.553028313284656	NP	0.137158054711246	0.145328719723183
395	ATGAAGGATTGGCA-10hr	0.578244051107725	NP	0.0847354550983175	0.145328719723183
396	TGATTAGAAGGGTG-10hr	0.578717690500168	NP	0.252900232018561	0.145328719723183
397	CTGAACGATGAGGG-10hr	0.0520012731757778	HA	0.0336648814078041	0.0552871712292002
398	TAGTAAACGAGGCA-8hr-2	0.0520984081041968	HA	0.13768115942029	0.0552871712292002
399	ACATGGTGGTTCTT-10hr	0.0531440162271805	HA	0.164885496183206	0.0552871712292002
400	CATACTACTATCTC-10hr	0.054079181839312	HA	0	0.0552871712292002
401	ACGGCTCTTAAGGA-8hr-2	0.05585786707595	HA	0.0940882597835137	0.0552871712292002
402	AAGTTATGGTCCTC-8hr	0.0559205500381971	HA	0.0751366120218579	0.0552871712292002
403	CATGCGCTGAATCC-8hr	0.0579197765265593	HA	0.065561416729465	0.0552871712292002
404	AGTATCCTCCTGAA-10hr	0.0598371195885126	HA	0	0.0552871712292002
405	CCACTGACCCGATA-10hr	0.0598794549266247	HA	0.00218818380743982	0.0552871712292002
406	CAAGCTGACACTGA-10hr	0.0605919583023083	HA	0.104454685099846	0.0552871712292002
407	ATACACCTCAATCG-8hr	0.06192549588776	HA	0.02734375	0.0552871712292002
408	GACCTCTGGATAAG-10hr	0.0632064440691178	HA	0.125385405960946	0.0552871712292002
409	TCCCGAACTTGTCT-10hr	0.0638432174096005	HA	0.0772128060263653	0.0552871712292002
410	GACGGCACAGCGGA-10hr	0.0645049539250329	HA	0.365198711063373	0.0552871712292002
411	AGGAATGAGGAGCA-10hr	0.0647698357622022	HA	0.025	0.0552871712292002
412	TCAACACTGGTTAC-10hr	0.0677817355841206	HA	0.0236100533130236	0.0552871712292002
413	TACTCCCTTCGCTC-10hr	0.0687867610407736	HA	0.0521739130434783	0.0552871712292002
414	ACGGCGTGCACCAA-8hr-2	0.0724352951225762	HA	0.0577830188679245	0.0552871712292002
415	AACACGTGGTCGAT-10hr	0.0744193859980681	HA	0.0169300225733634	0.0552871712292002
416	ATTCAGCTAAAGCA-8hr	0.0745526838966203	HA	0.155	0.0552871712292002
417	GTTCATACTTCCCG-10hr	0.0752219802311945	HA	0	0.0552871712292002
418	AGTACGTGTCGCTC-8hr-2	0.0801028277634961	HA	0.0513478818998716	0.0552871712292002
419	TACGTACTTATCTC-10hr	0.081374321880651	HA	0.0958730158730159	0.0552871712292002
420	GAACTGTGGCTATG-8hr-2	0.0862162651693534	HA	0.123949579831933	0.0552871712292002
421	TCAATCACTGCCTC-8hr	0.0870047422364999	HA	0.0782417582417582	0.0552871712292002
422	GTTCAGGATCTCCG-8hr	0.0880400269412104	HA	0.104918032786885	0.0552871712292002
423	CAAGGTTGTCCCAC-10hr	0.0884252359662196	HA	0	0.0552871712292002
424	GCACCACTATCTTC-10hr	0.0907544441609254	HA	0.0660731021555764	0.0552871712292002
425	TACTCAACTCTCAT-8hr-2	0.0924102408725951	HA	0.119672131147541	0.0552871712292002
426	GATGACACACCAAC-10hr	0.0927246790299572	HA	0.0587412587412587	0.0552871712292002
427	CATCAGGAGCTATG-10hr	0.0947510396762954	HA	0.0253064452352709	0.0552871712292002
428	ATACACCTGGATTC-10hr	0.0953129915067631	HA	0.108910891089109	0.0552871712292002
429	TCAATAGAGTTTCT-8hr	0.0967541350578286	HA	0.119537275064267	0.0552871712292002
430	AGTGAAGAGCTGAT-8hr-2	0.0994152046783626	HA	0.0853889943074004	0.0552871712292002
431	AGGAATGACTGCAA-10hr	0.102528434661648	HA	0	0.0552871712292002
432	AAGAACGAGGATTC-10hr	0.103462873592414	HA	0.0777414075286416	0.0552871712292002
433	GAGTGACTACTGTG-8hr	0.105336921179504	HA	0.0713145290047898	0.0552871712292002
434	GCGGGACTCTTCGC-10hr	0.105417891642167	HA	0.0557768924302789	0.0552871712292002
435	ACGATTCTTTGCAG-10hr	0.111553784860558	HA	0.0567602040816327	0.0552871712292002
436	ATACAATGGAGCAG-8hr-2	0.113860215901032	HA	0.057439446366782	0.0552871712292002
437	GCCATCACCTAGAC-6hr	0.114303824212973	HA	0.103512014787431	0.0552871712292002
438	GAACAGCTTTTGGG-10hr	0.115690144913581	HA	0.0848938826466916	0.0552871712292002
439	CACTCTCTTCTTTG-8hr	0.116734932709187	HA	0.0401002506265664	0.0552871712292002
440	CGACAAACATGACC-10hr	0.11832430891992	HA	0.0380539499036609	0.0552871712292002
441	GACCTCACATCACG-10hr	0.122012921304585	HA	0.0325358851674641	0.0552871712292002
442	ATTAGTGAAGAGGC-8hr	0.123077854461799	HA	0.118544023610428	0.0552871712292002
443	GTCAATCTGTCAAC-10hr	0.126054852320675	HA	0.1249252839211	0.0552871712292002
444	TGACCGCTACTCTT-10hr	0.126737122409919	HA	0.000656598818122127	0.0552871712292002
445	TTTCACGAAGGTCT-8hr	0.127173823456688	HA	0.0259235255994815	0.0552871712292002
446	TTGGAGTGAGTCGT-10hr	0.128969223253542	HA	0.078030303030303	0.0552871712292002
447	GTGTACGAACTCTT-10hr	0.132136930735665	HA	0.032093023255814	0.0552871712292002
448	AAGGTGCTTGTCTT-8hr-2	0.13551458918325	HA	0.0995495495495495	0.0552871712292002
449	TAGGAGCTACACAC-10hr	0.136895554509382	HA	0.0383198231392778	0.0552871712292002
450	GAGCAACTAACCAC-8hr-2	0.141090164633626	HA	0.127569528415961	0.0552871712292002
451	GCAGATACCGGTAT-10hr	0.142312008978676	HA	0.0701892744479495	0.0552871712292002
452	AGCCGGACTTCTTG-10hr	0.147806855879101	HA	0.0369908561928512	0.0552871712292002
453	CTAGTTTGGCTAAC-10hr	0.149239722170077	HA	0.0694339622641509	0.0552871712292002
454	CCGGAGACAACGAA-10hr	0.152611316917266	HA	0.0547358400761542	0.0552871712292002
455	GGTGATACATGTCG-10hr	0.158980838071173	HA	0.0770104068117313	0.0552871712292002
456	GTGATGACCCCTAC-8hr-2	0.159722222222222	HA	0.0552871712292002	0.0552871712292002
457	ACATTCTGACGTTG-10hr	0.161354815947313	HA	0.0225947521865889	0.0552871712292002
458	GCCATGCTCTCCCA-8hr	0.161624320751946	HA	0.0999545661063153	0.0552871712292002
459	TATAAGACGCGGAA-8hr-2	0.16895781424521	HA	0.0368675311467073	0.0552871712292002
460	CGGATAACGCGAGA-10hr	0.170491571044057	HA	0.0137100124636477	0.0552871712292002
461	GCCTCATGGTCTGA-10hr	0.171219801198078	HA	0.0665128796616686	0.0552871712292002
462	AAGTGGCTATGACC-10hr	0.176989150090416	HA	0.0263942103022563	0.0552871712292002
463	ATTGAATGAACCTG-10hr	0.181432682114191	HA	0.0425709515859766	0.0552871712292002
464	GCACCTACTCCTGC-8hr	0.183343248066627	HA	0.0428293316028553	0.0552871712292002
465	ATAGATACACGGTT-10hr	0.189270435888542	HA	0.0586438607208308	0.0552871712292002
466	ATAGCGTGTAAGGA-10hr	0.189893633049085	HA	0.0874325610917169	0.0552871712292002
467	GGAACTTGGGCATT-8hr-2	0.19701838957329	HA	0.00815586769370186	0.0552871712292002
468	GTACGTGATTCATC-8hr-2	0.206637674525063	HA	0.0363314133805937	0.0552871712292002
469	AATAAGCTCCGATA-8hr-2	0.209604465402752	HA	0.0711662075298439	0.0552871712292002
470	CCCAACACCGATAC-10hr	0.21010017839989	HA	0.0248203788373612	0.0552871712292002
471	CGCCGAGACGACAT-10hr	0.214132186996239	HA	0.178168130489335	0.0552871712292002
472	CAATTCACTCACCC-10hr	0.216395338493017	HA	0.0571428571428571	0.0552871712292002
473	TAGATCCTAAGCCT-10hr	0.216549817320036	HA	0.0560875512995896	0.0552871712292002
474	GATTGGACCAGAGG-10hr	0.216617082740482	HA	0.0967356687898089	0.0552871712292002
475	AGCATGACGTTGCA-8hr	0.22432859399684	HA	0	0.0552871712292002
476	ACTATCACCCTAAG-8hr-2	0.224442609413708	HA	0	0.0552871712292002
477	TGCCGACTGGGCAA-8hr-2	0.224870149709746	HA	0	0.0552871712292002
478	ACTCGAGAAAACGA-10hr	0.229833411046586	HA	0.033935817041682	0.0552871712292002
479	AACAATACAAGTGA-10hr	0.261554115567932	HA	0.0364455364455364	0.0552871712292002
480	TAAGATACTCGACA-10hr	0.263380152391444	HA	0.0275357267340537	0.0552871712292002
481	CGCCATACTTTGGG-10hr	0.275493421052632	HA	0.0602442333785617	0.0552871712292002
482	TAAACAACTACGAC-10hr	0.296775397244939	HA	0.0264040234702431	0.0552871712292002
483	AGCCGGACCCCGTT-8hr-2	0.301014780498566	HA	0.0491022352510077	0.0552871712292002
484	TAGCCGCTACTGTG-8hr-2	0.303923541247485	HA	0.0364117841774247	0.0552871712292002
485	ACAGTCGAATGCCA-10hr	0.309665982459414	HA	0.0376619463693884	0.0552871712292002
486	ATTAGTGAGAGGGT-10hr	0.327835290482077	HA	0.112053729232945	0.0552871712292002
487	TCAATCACTGCCAA-10hr	0.335322748870089	HA	0	0.0552871712292002
488	AAGGTCTGGGACAG-10hr	0.37370920328635	HA	0.0104881000403388	0.0552871712292002
489	GACGTCCTCAACTG-10hr	0.393390912504694	HA	0	0.0552871712292002
490	TGTGGATGGACAGG-10hr	0.398865784499055	HA	0.0205915999346298	0.0552871712292002
491	CATCAGGACTGAGT-10hr	0.410683841636674	HA	0.0422047970479705	0.0552871712292002
492	ACTCTATGAAAGCA-10hr	0.518246836603704	HA	0	0.0552871712292002
493	GTGATCGATCATTC-8hr-2	0.553028313284656	HA	0.0304901215805471	0.0552871712292002
494	ATGAAGGATTGGCA-10hr	0.578244051107725	HA	0.0559497263328603	0.0552871712292002
495	TGATTAGAAGGGTG-10hr	0.578717690500168	HA	0.0622099767981438	0.0552871712292002
496	CTGAACGATGAGGG-10hr	0.0520012731757778	NA	0	0.149295774647887
497	TAGTAAACGAGGCA-8hr-2	0.0520984081041968	NA	0.0628019323671498	0.149295774647887
498	ACATGGTGGTTCTT-10hr	0.0531440162271805	NA	0.180152671755725	0.149295774647887
499	CATACTACTATCTC-10hr	0.054079181839312	NA	0.548710601719198	0.149295774647887
500	ACGGCTCTTAAGGA-8hr-2	0.05585786707595	NA	0.2248126561199	0.149295774647887
501	AAGTTATGGTCCTC-8hr	0.0559205500381971	NA	0.173497267759563	0.149295774647887
502	CATGCGCTGAATCC-8hr	0.0579197765265593	NA	0.107761868877167	0.149295774647887
503	AGTATCCTCCTGAA-10hr	0.0598371195885126	NA	0.398280802292264	0.149295774647887
504	CCACTGACCCGATA-10hr	0.0598794549266247	NA	0.216630196936543	0.149295774647887
505	CAAGCTGACACTGA-10hr	0.0605919583023083	NA	0.221198156682028	0.149295774647887
506	ATACACCTCAATCG-8hr	0.06192549588776	NA	0.118489583333333	0.149295774647887
507	GACCTCTGGATAAG-10hr	0.0632064440691178	NA	0.0704008221993833	0.149295774647887
508	TCCCGAACTTGTCT-10hr	0.0638432174096005	NA	0.0965160075329567	0.149295774647887
509	GACGGCACAGCGGA-10hr	0.0645049539250329	NA	0.0107411385606874	0.149295774647887
510	AGGAATGAGGAGCA-10hr	0.0647698357622022	NA	0.0732142857142857	0.149295774647887
511	TCAACACTGGTTAC-10hr	0.0677817355841206	NA	0.0388423457730388	0.149295774647887
512	TACTCCCTTCGCTC-10hr	0.0687867610407736	NA	0.407246376811594	0.149295774647887
513	ACGGCGTGCACCAA-8hr-2	0.0724352951225762	NA	0.14622641509434	0.149295774647887
514	AACACGTGGTCGAT-10hr	0.0744193859980681	NA	0.103837471783296	0.149295774647887
515	ATTCAGCTAAAGCA-8hr	0.0745526838966203	NA	0.0566666666666667	0.149295774647887
516	GTTCATACTTCCCG-10hr	0.0752219802311945	NA	0	0.149295774647887
517	AGTACGTGTCGCTC-8hr-2	0.0801028277634961	NA	0.21181001283697	0.149295774647887
518	TACGTACTTATCTC-10hr	0.081374321880651	NA	0.137142857142857	0.149295774647887
519	GAACTGTGGCTATG-8hr-2	0.0862162651693534	NA	0.178571428571429	0.149295774647887
520	TCAATCACTGCCTC-8hr	0.0870047422364999	NA	0.207472527472527	0.149295774647887
521	GTTCAGGATCTCCG-8hr	0.0880400269412104	NA	0.114754098360656	0.149295774647887
522	CAAGGTTGTCCCAC-10hr	0.0884252359662196	NA	0	0.149295774647887
523	GCACCACTATCTTC-10hr	0.0907544441609254	NA	0.0529522024367385	0.149295774647887
524	TACTCAACTCTCAT-8hr-2	0.0924102408725951	NA	0.221311475409836	0.149295774647887
525	GATGACACACCAAC-10hr	0.0927246790299572	NA	0.222377622377622	0.149295774647887
526	CATCAGGAGCTATG-10hr	0.0947510396762954	NA	0.0581257413997628	0.149295774647887
527	ATACACCTGGATTC-10hr	0.0953129915067631	NA	0.0371287128712871	0.149295774647887
528	TCAATAGAGTTTCT-8hr	0.0967541350578286	NA	0.212082262210797	0.149295774647887
529	AGTGAAGAGCTGAT-8hr-2	0.0994152046783626	NA	0.191650853889943	0.149295774647887
530	AGGAATGACTGCAA-10hr	0.102528434661648	NA	0	0.149295774647887
531	AAGAACGAGGATTC-10hr	0.103462873592414	NA	0.272504091653028	0.149295774647887
532	GAGTGACTACTGTG-8hr	0.105336921179504	NA	0.141564662054284	0.149295774647887
533	GCGGGACTCTTCGC-10hr	0.105417891642167	NA	0.0763101440392277	0.149295774647887
534	ACGATTCTTTGCAG-10hr	0.111553784860558	NA	0.116709183673469	0.149295774647887
535	ATACAATGGAGCAG-8hr-2	0.113860215901032	NA	0.22076124567474	0.149295774647887
536	GCCATCACCTAGAC-6hr	0.114303824212973	NA	0.182070240295749	0.149295774647887
537	GAACAGCTTTTGGG-10hr	0.115690144913581	NA	0.27632126508531	0.149295774647887
538	CACTCTCTTCTTTG-8hr	0.116734932709187	NA	0.215538847117794	0.149295774647887
539	CGACAAACATGACC-10hr	0.11832430891992	NA	0.104046242774566	0.149295774647887
540	GACCTCACATCACG-10hr	0.122012921304585	NA	0.0558213716108453	0.149295774647887
541	ATTAGTGAAGAGGC-8hr	0.123077854461799	NA	0.118052139695032	0.149295774647887
542	GTCAATCTGTCAAC-10hr	0.126054852320675	NA	0.187089061566049	0.149295774647887
543	TGACCGCTACTCTT-10hr	0.126737122409919	NA	0.0518713066316481	0.149295774647887
544	TTTCACGAAGGTCT-8hr	0.127173823456688	NA	0.180168502916397	0.149295774647887
545	TTGGAGTGAGTCGT-10hr	0.128969223253542	NA	0.171212121212121	0.149295774647887
546	GTGTACGAACTCTT-10hr	0.132136930735665	NA	0.227441860465116	0.149295774647887
547	AAGGTGCTTGTCTT-8hr-2	0.13551458918325	NA	0.163063063063063	0.149295774647887
548	TAGGAGCTACACAC-10hr	0.136895554509382	NA	0.124785065094571	0.149295774647887
549	GAGCAACTAACCAC-8hr-2	0.141090164633626	NA	0	0.149295774647887
550	GCAGATACCGGTAT-10hr	0.142312008978676	NA	0.296529968454259	0.149295774647887
551	AGCCGGACTTCTTG-10hr	0.147806855879101	NA	0.144638403990025	0.149295774647887
552	CTAGTTTGGCTAAC-10hr	0.149239722170077	NA	0.0767295597484277	0.149295774647887
553	CCGGAGACAACGAA-10hr	0.152611316917266	NA	0.120894811994288	0.149295774647887
554	GGTGATACATGTCG-10hr	0.158980838071173	NA	0.181456953642384	0.149295774647887
555	GTGATGACCCCTAC-8hr-2	0.159722222222222	NA	0.189479334406871	0.149295774647887
556	ACATTCTGACGTTG-10hr	0.161354815947313	NA	0.198250728862974	0.149295774647887
557	GCCATGCTCTCCCA-8hr	0.161624320751946	NA	0.120399818264425	0.149295774647887
558	TATAAGACGCGGAA-8hr-2	0.16895781424521	NA	0.18510043224002	0.149295774647887
559	CGGATAACGCGAGA-10hr	0.170491571044057	NA	0.172829248026589	0.149295774647887
560	GCCTCATGGTCTGA-10hr	0.171219801198078	NA	0.124951941560938	0.149295774647887
561	AAGTGGCTATGACC-10hr	0.176989150090416	NA	0.0987654320987654	0.149295774647887
562	ATTGAATGAACCTG-10hr	0.181432682114191	NA	0.140651085141903	0.149295774647887
563	GCACCTACTCCTGC-8hr	0.183343248066627	NA	0.247242050616483	0.149295774647887
564	ATAGATACACGGTT-10hr	0.189270435888542	NA	0.158827122785583	0.149295774647887
565	ATAGCGTGTAAGGA-10hr	0.189893633049085	NA	0.158679784195494	0.149295774647887
566	GGAACTTGGGCATT-8hr-2	0.19701838957329	NA	0.197553239691889	0.149295774647887
567	GTACGTGATTCATC-8hr-2	0.206637674525063	NA	0.322552060256978	0.149295774647887
568	AATAAGCTCCGATA-8hr-2	0.209604465402752	NA	0.278236914600551	0.149295774647887
569	CCCAACACCGATAC-10hr	0.21010017839989	NA	0.0718484650555193	0.149295774647887
570	CGCCGAGACGACAT-10hr	0.214132186996239	NA	0	0.149295774647887
571	CAATTCACTCACCC-10hr	0.216395338493017	NA	0.265981500513875	0.149295774647887
572	TAGATCCTAAGCCT-10hr	0.216549817320036	NA	0.179662562699498	0.149295774647887
573	GATTGGACCAGAGG-10hr	0.216617082740482	NA	0.0656847133757962	0.149295774647887
574	AGCATGACGTTGCA-8hr	0.22432859399684	NA	0.149295774647887	0.149295774647887
575	ACTATCACCCTAAG-8hr-2	0.224442609413708	NA	0.245033112582781	0.149295774647887
576	TGCCGACTGGGCAA-8hr-2	0.224870149709746	NA	0.22554347826087	0.149295774647887
577	ACTCGAGAAAACGA-10hr	0.229833411046586	NA	0.17502766506824	0.149295774647887
578	AACAATACAAGTGA-10hr	0.261554115567932	NA	0.12960687960688	0.149295774647887
579	TAAGATACTCGACA-10hr	0.263380152391444	NA	0	0.149295774647887
580	CGCCATACTTTGGG-10hr	0.275493421052632	NA	0	0.149295774647887
581	TAAACAACTACGAC-10hr	0.296775397244939	NA	0.127095557418273	0.149295774647887
582	AGCCGGACCCCGTT-8hr-2	0.301014780498566	NA	0.223158666178087	0.149295774647887
583	TAGCCGCTACTGTG-8hr-2	0.303923541247485	NA	0.208540218470705	0.149295774647887
584	ACAGTCGAATGCCA-10hr	0.309665982459414	NA	0	0.149295774647887
585	ATTAGTGAGAGGGT-10hr	0.327835290482077	NA	0.000235654530458348	0.149295774647887
586	TCAATCACTGCCAA-10hr	0.335322748870089	NA	0.183514774494557	0.149295774647887
587	AAGGTCTGGGACAG-10hr	0.37370920328635	NA	0.277127874142799	0.149295774647887
588	GACGTCCTCAACTG-10hr	0.393390912504694	NA	0.344024436807942	0.149295774647887
589	TGTGGATGGACAGG-10hr	0.398865784499055	NA	0.145938878901781	0.149295774647887
590	CATCAGGACTGAGT-10hr	0.410683841636674	NA	0	0.149295774647887
591	ACTCTATGAAAGCA-10hr	0.518246836603704	NA	0.397027600849257	0.149295774647887
592	GTGATCGATCATTC-8hr-2	0.553028313284656	NA	0.215710486322188	0.149295774647887
593	ATGAAGGATTGGCA-10hr	0.578244051107725	NA	0.102574498276911	0.149295774647887
594	TGATTAGAAGGGTG-10hr	0.578717690500168	NA	0.14834686774942	0.149295774647887
595	CTGAACGATGAGGG-10hr	0.0520012731757778	M	0.316755929609793	0.263899371069182
596	TAGTAAACGAGGCA-8hr-2	0.0520984081041968	M	0.281400966183575	0.263899371069182
597	ACATGGTGGTTCTT-10hr	0.0531440162271805	M	0.120610687022901	0.263899371069182
598	CATACTACTATCTC-10hr	0.054079181839312	M	0	0.263899371069182
599	ACGGCTCTTAAGGA-8hr-2	0.05585786707595	M	0.14654454621149	0.263899371069182
600	AAGTTATGGTCCTC-8hr	0.0559205500381971	M	0.215846994535519	0.263899371069182
601	CATGCGCTGAATCC-8hr	0.0579197765265593	M	0.276563677467973	0.263899371069182
602	AGTATCCTCCTGAA-10hr	0.0598371195885126	M	0	0.263899371069182
603	CCACTGACCCGATA-10hr	0.0598794549266247	M	0.25601750547046	0.263899371069182
604	CAAGCTGACACTGA-10hr	0.0605919583023083	M	0.32258064516129	0.263899371069182
605	ATACACCTCAATCG-8hr	0.06192549588776	M	0.305989583333333	0.263899371069182
606	GACCTCTGGATAAG-10hr	0.0632064440691178	M	0.146968139773895	0.263899371069182
607	TCCCGAACTTGTCT-10hr	0.0638432174096005	M	0.0263653483992467	0.263899371069182
608	GACGGCACAGCGGA-10hr	0.0645049539250329	M	0.12781954887218	0.263899371069182
609	AGGAATGAGGAGCA-10hr	0.0647698357622022	M	0.400892857142857	0.263899371069182
610	TCAACACTGGTTAC-10hr	0.0677817355841206	M	0.444782939832445	0.263899371069182
611	TACTCCCTTCGCTC-10hr	0.0687867610407736	M	0.072463768115942	0.263899371069182
612	ACGGCGTGCACCAA-8hr-2	0.0724352951225762	M	0.314858490566038	0.263899371069182
613	AACACGTGGTCGAT-10hr	0.0744193859980681	M	0.283860045146727	0.263899371069182
614	ATTCAGCTAAAGCA-8hr	0.0745526838966203	M	0.328333333333333	0.263899371069182
615	GTTCATACTTCCCG-10hr	0.0752219802311945	M	0.325167037861915	0.263899371069182
616	AGTACGTGTCGCTC-8hr-2	0.0801028277634961	M	0.302952503209243	0.263899371069182
617	TACGTACTTATCTC-10hr	0.081374321880651	M	0.343492063492064	0.263899371069182
618	GAACTGTGGCTATG-8hr-2	0.0862162651693534	M	0.184873949579832	0.263899371069182
619	TCAATCACTGCCTC-8hr	0.0870047422364999	M	0.262857142857143	0.263899371069182
620	GTTCAGGATCTCCG-8hr	0.0880400269412104	M	0.169398907103825	0.263899371069182
621	CAAGGTTGTCCCAC-10hr	0.0884252359662196	M	0.162921348314607	0.263899371069182
622	GCACCACTATCTTC-10hr	0.0907544441609254	M	0.204311152764761	0.263899371069182
623	TACTCAACTCTCAT-8hr-2	0.0924102408725951	M	0.168852459016393	0.263899371069182
624	GATGACACACCAAC-10hr	0.0927246790299572	M	0.252447552447552	0.263899371069182
625	CATCAGGAGCTATG-10hr	0.0947510396762954	M	0.443653618030842	0.263899371069182
626	ATACACCTGGATTC-10hr	0.0953129915067631	M	0.378712871287129	0.263899371069182
627	TCAATAGAGTTTCT-8hr	0.0967541350578286	M	0	0.263899371069182
628	AGTGAAGAGCTGAT-8hr-2	0.0994152046783626	M	0.253320683111954	0.263899371069182
629	AGGAATGACTGCAA-10hr	0.102528434661648	M	0.014365522745411	0.263899371069182
630	AAGAACGAGGATTC-10hr	0.103462873592414	M	0.207855973813421	0.263899371069182
631	GAGTGACTACTGTG-8hr	0.105336921179504	M	0.197445449707291	0.263899371069182
632	GCGGGACTCTTCGC-10hr	0.105417891642167	M	0.205638982531413	0.263899371069182
633	ACGATTCTTTGCAG-10hr	0.111553784860558	M	0.208545918367347	0.263899371069182
634	ATACAATGGAGCAG-8hr-2	0.113860215901032	M	0.204152249134948	0.263899371069182
635	GCCATCACCTAGAC-6hr	0.114303824212973	M	0.366913123844732	0.263899371069182
636	GAACAGCTTTTGGG-10hr	0.115690144913581	M	0.275488972118186	0.263899371069182
637	CACTCTCTTCTTTG-8hr	0.116734932709187	M	0.374269005847953	0.263899371069182
638	CGACAAACATGACC-10hr	0.11832430891992	M	0.120423892100193	0.263899371069182
639	GACCTCACATCACG-10hr	0.122012921304585	M	0.269218500797448	0.263899371069182
640	ATTAGTGAAGAGGC-8hr	0.123077854461799	M	0.287260206591244	0.263899371069182
641	GTCAATCTGTCAAC-10hr	0.126054852320675	M	0.164375373580395	0.263899371069182
642	TGACCGCTACTCTT-10hr	0.126737122409919	M	0.34274458305975	0.263899371069182
643	TTTCACGAAGGTCT-8hr	0.127173823456688	M	0.38950097213221	0.263899371069182
644	TTGGAGTGAGTCGT-10hr	0.128969223253542	M	0.156818181818182	0.263899371069182
645	GTGTACGAACTCTT-10hr	0.132136930735665	M	0.350232558139535	0.263899371069182
646	AAGGTGCTTGTCTT-8hr-2	0.13551458918325	M	0.277027027027027	0.263899371069182
647	TAGGAGCTACACAC-10hr	0.136895554509382	M	0	0.263899371069182
648	GAGCAACTAACCAC-8hr-2	0.141090164633626	M	0.39782345828295	0.263899371069182
649	GCAGATACCGGTAT-10hr	0.142312008978676	M	0.432965299684543	0.263899371069182
650	AGCCGGACTTCTTG-10hr	0.147806855879101	M	0.412718204488778	0.263899371069182
651	CTAGTTTGGCTAAC-10hr	0.149239722170077	M	0.263899371069182	0.263899371069182
652	CCGGAGACAACGAA-10hr	0.152611316917266	M	0.43979057591623	0.263899371069182
653	GGTGATACATGTCG-10hr	0.158980838071173	M	0.283822138126774	0.263899371069182
654	GTGATGACCCCTAC-8hr-2	0.159722222222222	M	0.384863123993559	0.263899371069182
655	ACATTCTGACGTTG-10hr	0.161354815947313	M	0.276239067055394	0.263899371069182
656	GCCATGCTCTCCCA-8hr	0.161624320751946	M	0	0.263899371069182
657	TATAAGACGCGGAA-8hr-2	0.16895781424521	M	0.217391304347826	0.263899371069182
658	CGGATAACGCGAGA-10hr	0.170491571044057	M	0.325301204819277	0.263899371069182
659	GCCTCATGGTCTGA-10hr	0.171219801198078	M	0.372933487120338	0.263899371069182
660	AAGTGGCTATGACC-10hr	0.176989150090416	M	0.41507024265645	0.263899371069182
661	ATTGAATGAACCTG-10hr	0.181432682114191	M	0.357679465776294	0.263899371069182
662	GCACCTACTCCTGC-8hr	0.183343248066627	M	0.194678780012979	0.263899371069182
663	ATAGATACACGGTT-10hr	0.189270435888542	M	0.33292608430055	0.263899371069182
664	ATAGCGTGTAAGGA-10hr	0.189893633049085	M	0.176451920025389	0.263899371069182
665	GGAACTTGGGCATT-8hr-2	0.19701838957329	M	0.38060715903942	0.263899371069182
666	GTACGTGATTCATC-8hr-2	0.206637674525063	M	0.187638458130261	0.263899371069182
667	AATAAGCTCCGATA-8hr-2	0.209604465402752	M	0.328282828282828	0.263899371069182
668	CCCAACACCGATAC-10hr	0.21010017839989	M	0.306335728282169	0.263899371069182
669	CGCCGAGACGACAT-10hr	0.214132186996239	M	0.312003345880385	0.263899371069182
670	CAATTCACTCACCC-10hr	0.216395338493017	M	0.157656731757451	0.263899371069182
671	TAGATCCTAAGCCT-10hr	0.216549817320036	M	0.360693114455084	0.263899371069182
672	GATTGGACCAGAGG-10hr	0.216617082740482	M	0.236664012738854	0.263899371069182
673	AGCATGACGTTGCA-8hr	0.22432859399684	M	0.210328638497653	0.263899371069182
674	ACTATCACCCTAAG-8hr-2	0.224442609413708	M	0.136865342163355	0.263899371069182
675	TGCCGACTGGGCAA-8hr-2	0.224870149709746	M	0.144701086956522	0.263899371069182
676	ACTCGAGAAAACGA-10hr	0.229833411046586	M	0.131501291036518	0.263899371069182
677	AACAATACAAGTGA-10hr	0.261554115567932	M	0.261670761670762	0.263899371069182
678	TAAGATACTCGACA-10hr	0.263380152391444	M	0.221331474381318	0.263899371069182
679	CGCCATACTTTGGG-10hr	0.275493421052632	M	0.44966078697422	0.263899371069182
680	TAAACAACTACGAC-10hr	0.296775397244939	M	0.367036881810562	0.263899371069182
681	AGCCGGACCCCGTT-8hr-2	0.301014780498566	M	0.258336386954929	0.263899371069182
682	TAGCCGCTACTGTG-8hr-2	0.303923541247485	M	0.335319430652102	0.263899371069182
683	ACAGTCGAATGCCA-10hr	0.309665982459414	M	0.268454353721	0.263899371069182
684	ATTAGTGAGAGGGT-10hr	0.327835290482077	M	0.328266760928479	0.263899371069182
685	TCAATCACTGCCAA-10hr	0.335322748870089	M	0	0.263899371069182
686	AAGGTCTGGGACAG-10hr	0.37370920328635	M	0.215812827753126	0.263899371069182
687	GACGTCCTCAACTG-10hr	0.393390912504694	M	0	0.263899371069182
688	TGTGGATGGACAGG-10hr	0.398865784499055	M	0.220460859617585	0.263899371069182
689	CATCAGGACTGAGT-10hr	0.410683841636674	M	0.529981549815498	0.263899371069182
690	ACTCTATGAAAGCA-10hr	0.518246836603704	M	0.147853267280019	0.263899371069182
691	GTGATCGATCATTC-8hr-2	0.553028313284656	M	0.304996200607903	0.263899371069182
692	ATGAAGGATTGGCA-10hr	0.578244051107725	M	0.371072369754713	0.263899371069182
693	TGATTAGAAGGGTG-10hr	0.578717690500168	M	0.174303944315545	0.263899371069182
694	CTGAACGATGAGGG-10hr	0.0520012731757778	NS	0.504973221117062	0.274981003039514
695	TAGTAAACGAGGCA-8hr-2	0.0520984081041968	NS	0.277777777777778	0.274981003039514
696	ACATGGTGGTTCTT-10hr	0.0531440162271805	NS	0.170992366412214	0.274981003039514
697	CATACTACTATCTC-10hr	0.054079181839312	NS	0	0.274981003039514
698	ACGGCTCTTAAGGA-8hr-2	0.05585786707595	NS	0.268942547876769	0.274981003039514
699	AAGTTATGGTCCTC-8hr	0.0559205500381971	NS	0.346994535519126	0.274981003039514
700	CATGCGCTGAATCC-8hr	0.0579197765265593	NS	0.297663903541824	0.274981003039514
701	AGTATCCTCCTGAA-10hr	0.0598371195885126	NS	0.160458452722063	0.274981003039514
702	CCACTGACCCGATA-10hr	0.0598794549266247	NS	0.223194748358862	0.274981003039514
703	CAAGCTGACACTGA-10hr	0.0605919583023083	NS	0.0783410138248848	0.274981003039514
704	ATACACCTCAATCG-8hr	0.06192549588776	NS	0.364583333333333	0.274981003039514
705	GACCTCTGGATAAG-10hr	0.0632064440691178	NS	0.362795477903392	0.274981003039514
706	TCCCGAACTTGTCT-10hr	0.0638432174096005	NS	0.429378531073446	0.274981003039514
707	GACGGCACAGCGGA-10hr	0.0645049539250329	NS	0	0.274981003039514
708	AGGAATGAGGAGCA-10hr	0.0647698357622022	NS	0.332142857142857	0.274981003039514
709	TCAACACTGGTTAC-10hr	0.0677817355841206	NS	0.390708301599391	0.274981003039514
710	TACTCCCTTCGCTC-10hr	0.0687867610407736	NS	0.26231884057971	0.274981003039514
711	ACGGCGTGCACCAA-8hr-2	0.0724352951225762	NS	0.246462264150943	0.274981003039514
712	AACACGTGGTCGAT-10hr	0.0744193859980681	NS	0.475733634311512	0.274981003039514
713	ATTCAGCTAAAGCA-8hr	0.0745526838966203	NS	0.255	0.274981003039514
714	GTTCATACTTCCCG-10hr	0.0752219802311945	NS	0.427616926503341	0.274981003039514
715	AGTACGTGTCGCTC-8hr-2	0.0801028277634961	NS	0.166880616174583	0.274981003039514
716	TACGTACTTATCTC-10hr	0.081374321880651	NS	0.168888888888889	0.274981003039514
717	GAACTGTGGCTATG-8hr-2	0.0862162651693534	NS	0.26890756302521	0.274981003039514
718	TCAATCACTGCCTC-8hr	0.0870047422364999	NS	0.267692307692308	0.274981003039514
719	GTTCAGGATCTCCG-8hr	0.0880400269412104	NS	0.336612021857923	0.274981003039514
720	CAAGGTTGTCCCAC-10hr	0.0884252359662196	NS	0.537720706260032	0.274981003039514
721	GCACCACTATCTTC-10hr	0.0907544441609254	NS	0.307872539831303	0.274981003039514
722	TACTCAACTCTCAT-8hr-2	0.0924102408725951	NS	0.278688524590164	0.274981003039514
723	GATGACACACCAAC-10hr	0.0927246790299572	NS	0.293006993006993	0.274981003039514
724	CATCAGGAGCTATG-10hr	0.0947510396762954	NS	0.402135231316726	0.274981003039514
725	ATACACCTGGATTC-10hr	0.0953129915067631	NS	0.221122112211221	0.274981003039514
726	TCAATAGAGTTTCT-8hr	0.0967541350578286	NS	0	0.274981003039514
727	AGTGAAGAGCTGAT-8hr-2	0.0994152046783626	NS	0	0.274981003039514
728	AGGAATGACTGCAA-10hr	0.102528434661648	NS	0.553870710295291	0.274981003039514
729	AAGAACGAGGATTC-10hr	0.103462873592414	NS	0.207037643207856	0.274981003039514
730	GAGTGACTACTGTG-8hr	0.105336921179504	NS	0.343267695582757	0.274981003039514
731	GCGGGACTCTTCGC-10hr	0.105417891642167	NS	0.449892736745326	0.274981003039514
732	ACGATTCTTTGCAG-10hr	0.111553784860558	NS	0.479272959183673	0.274981003039514
733	ATACAATGGAGCAG-8hr-2	0.113860215901032	NS	0.321799307958477	0.274981003039514
734	GCCATCACCTAGAC-6hr	0.114303824212973	NS	0.149722735674677	0.274981003039514
735	GAACAGCTTTTGGG-10hr	0.115690144913581	NS	0.0574282147315855	0.274981003039514
736	CACTCTCTTCTTTG-8hr	0.116734932709187	NS	0.20718462823726	0.274981003039514
737	CGACAAACATGACC-10hr	0.11832430891992	NS	0	0.274981003039514
738	GACCTCACATCACG-10hr	0.122012921304585	NS	0.383094098883573	0.274981003039514
739	ATTAGTGAAGAGGC-8hr	0.123077854461799	NS	0.294146581406788	0.274981003039514
740	GTCAATCTGTCAAC-10hr	0.126054852320675	NS	0	0.274981003039514
741	TGACCGCTACTCTT-10hr	0.126737122409919	NS	0.36408404464872	0.274981003039514
742	TTTCACGAAGGTCT-8hr	0.127173823456688	NS	0.205443940375891	0.274981003039514
743	TTGGAGTGAGTCGT-10hr	0.128969223253542	NS	0.166666666666667	0.274981003039514
744	GTGTACGAACTCTT-10hr	0.132136930735665	NS	0.145116279069767	0.274981003039514
745	AAGGTGCTTGTCTT-8hr-2	0.13551458918325	NS	0.320720720720721	0.274981003039514
746	TAGGAGCTACACAC-10hr	0.136895554509382	NS	0.380004912797838	0.274981003039514
747	GAGCAACTAACCAC-8hr-2	0.141090164633626	NS	0.28415961305925	0.274981003039514
748	GCAGATACCGGTAT-10hr	0.142312008978676	NS	0.0804416403785489	0.274981003039514
749	AGCCGGACTTCTTG-10hr	0.147806855879101	NS	0.291354945968412	0.274981003039514
750	CTAGTTTGGCTAAC-10hr	0.149239722170077	NS	0.279496855345912	0.274981003039514
751	CCGGAGACAACGAA-10hr	0.152611316917266	NS	0.16563541170871	0.274981003039514
752	GGTGATACATGTCG-10hr	0.158980838071173	NS	0.249006622516556	0.274981003039514
753	GTGATGACCCCTAC-8hr-2	0.159722222222222	NS	0.225979602791197	0.274981003039514
754	ACATTCTGACGTTG-10hr	0.161354815947313	NS	0.325072886297376	0.274981003039514
755	GCCATGCTCTCCCA-8hr	0.161624320751946	NS	0.413448432530668	0.274981003039514
756	TATAAGACGCGGAA-8hr-2	0.16895781424521	NS	0.407576913297737	0.274981003039514
757	CGGATAACGCGAGA-10hr	0.170491571044057	NS	0.292895720814292	0.274981003039514
758	GCCTCATGGTCTGA-10hr	0.171219801198078	NS	0.214917339484814	0.274981003039514
759	AAGTGGCTATGACC-10hr	0.176989150090416	NS	0.300553426990209	0.274981003039514
760	ATTGAATGAACCTG-10hr	0.181432682114191	NS	0.224540901502504	0.274981003039514
761	GCACCTACTCCTGC-8hr	0.183343248066627	NS	0.296560674886437	0.274981003039514
762	ATAGATACACGGTT-10hr	0.189270435888542	NS	0.262064752596213	0.274981003039514
763	ATAGCGTGTAAGGA-10hr	0.189893633049085	NS	0	0.274981003039514
764	GGAACTTGGGCATT-8hr-2	0.19701838957329	NS	0.271409152695967	0.274981003039514
765	GTACGTGATTCATC-8hr-2	0.206637674525063	NS	0.318342933097031	0.274981003039514
766	AATAAGCTCCGATA-8hr-2	0.209604465402752	NS	0.154269972451791	0.274981003039514
767	CCCAACACCGATAC-10hr	0.21010017839989	NS	0.239712606139778	0.274981003039514
768	CGCCGAGACGACAT-10hr	0.214132186996239	NS	0.164366373902133	0.274981003039514
769	CAATTCACTCACCC-10hr	0.216395338493017	NS	0.252826310380267	0.274981003039514
770	TAGATCCTAAGCCT-10hr	0.216549817320036	NS	0.0795713634290926	0.274981003039514
771	GATTGGACCAGAGG-10hr	0.216617082740482	NS	0.376393312101911	0.274981003039514
772	AGCATGACGTTGCA-8hr	0.22432859399684	NS	0.256338028169014	0.274981003039514
773	ACTATCACCCTAAG-8hr-2	0.224442609413708	NS	0.470198675496689	0.274981003039514
774	TGCCGACTGGGCAA-8hr-2	0.224870149709746	NS	0.471467391304348	0.274981003039514
775	ACTCGAGAAAACGA-10hr	0.229833411046586	NS	0.303762449280708	0.274981003039514
776	AACAATACAAGTGA-10hr	0.261554115567932	NS	0.285831285831286	0.274981003039514
777	TAAGATACTCGACA-10hr	0.263380152391444	NS	0.44196584175671	0.274981003039514
778	CGCCATACTTTGGG-10hr	0.275493421052632	NS	0.318588873812754	0.274981003039514
779	TAAACAACTACGAC-10hr	0.296775397244939	NS	0.268440905280805	0.274981003039514
780	AGCCGGACCCCGTT-8hr-2	0.301014780498566	NS	0.300109930377428	0.274981003039514
781	TAGCCGCTACTGTG-8hr-2	0.303923541247485	NS	0.242965905329361	0.274981003039514
782	ACAGTCGAATGCCA-10hr	0.309665982459414	NS	0.542934618861103	0.274981003039514
783	ATTAGTGAGAGGGT-10hr	0.327835290482077	NS	0.0306350889595852	0.274981003039514
784	TCAATCACTGCCAA-10hr	0.335322748870089	NS	0.367202350095041	0.274981003039514
785	AAGGTCTGGGACAG-10hr	0.37370920328635	NS	0.0691811214199274	0.274981003039514
786	GACGTCCTCAACTG-10hr	0.393390912504694	NS	0	0.274981003039514
787	TGTGGATGGACAGG-10hr	0.398865784499055	NS	0.000163425396306586	0.274981003039514
788	CATCAGGACTGAGT-10hr	0.410683841636674	NS	0.248616236162362	0.274981003039514
789	ACTCTATGAAAGCA-10hr	0.518246836603704	NS	0.254718093890068	0.274981003039514
790	GTGATCGATCATTC-8hr-2	0.553028313284656	NS	0.274981003039514	0.274981003039514
791	ATGAAGGATTGGCA-10hr	0.578244051107725	NS	0.333569835799716	0.274981003039514
792	TGATTAGAAGGGTG-10hr	0.578717690500168	NS	0.31627030162413	0.274981003039514
