# Supplementary material for: Extreme heterogeneity of influenza virus infection in single cells
Source: eLife. 2018 Feb 16;7:e32303. doi: 10.7554/eLife.32303 (PMC5826275; doi:10.7554/eLife.32303)
Supplement: Figure 6—source data 2. [file elife-32303-fig6-data2.csv]

	CellBarcode	frac.flu.mRNAs	gene	frac.flu.from.gene	median.frac.flu.from.gene
1	TAGTAAACGAGGCA-8hr-2	0.0520984081041968	PB2	0.0785024154589372	0.0330357142857143
2	ACGGCTCTTAAGGA-8hr-2	0.05585786707595	PB2	0.0757701915070774	0.0330357142857143
3	AAGTTATGGTCCTC-8hr	0.0559205500381971	PB2	0.0314207650273224	0.0330357142857143
4	CATGCGCTGAATCC-8hr	0.0579197765265593	PB2	0.0406932931424265	0.0330357142857143
5	CAAGCTGACACTGA-10hr	0.0605919583023083	PB2	0.0506912442396313	0.0330357142857143
6	ATACACCTCAATCG-8hr	0.06192549588776	PB2	0.0325520833333333	0.0330357142857143
7	GACCTCTGGATAAG-10hr	0.0632064440691178	PB2	0.0801644398766701	0.0330357142857143
8	TCCCGAACTTGTCT-10hr	0.0638432174096005	PB2	0.0428436911487759	0.0330357142857143
9	AGGAATGAGGAGCA-10hr	0.0647698357622022	PB2	0.0330357142857143	0.0330357142857143
10	TCAACACTGGTTAC-10hr	0.0677817355841206	PB2	0.0198019801980198	0.0330357142857143
11	TACTCCCTTCGCTC-10hr	0.0687867610407736	PB2	0.0463768115942029	0.0330357142857143
12	ACGGCGTGCACCAA-8hr-2	0.0724352951225762	PB2	0.0412735849056604	0.0330357142857143
13	AACACGTGGTCGAT-10hr	0.0744193859980681	PB2	0.0253950338600451	0.0330357142857143
14	AGTACGTGTCGCTC-8hr-2	0.0801028277634961	PB2	0.0256739409499358	0.0330357142857143
15	TACGTACTTATCTC-10hr	0.081374321880651	PB2	0.0761904761904762	0.0330357142857143
16	GAACTGTGGCTATG-8hr-2	0.0862162651693534	PB2	0.0315126050420168	0.0330357142857143
17	TCAATCACTGCCTC-8hr	0.0870047422364999	PB2	0.0197802197802198	0.0330357142857143
18	GCACCACTATCTTC-10hr	0.0907544441609254	PB2	0.136363636363636	0.0330357142857143
19	TACTCAACTCTCAT-8hr-2	0.0924102408725951	PB2	0.0442622950819672	0.0330357142857143
20	GATGACACACCAAC-10hr	0.0927246790299572	PB2	0.0370629370629371	0.0330357142857143
21	CATCAGGAGCTATG-10hr	0.0947510396762954	PB2	0.00909450375642546	0.0330357142857143
22	ATACACCTGGATTC-10hr	0.0953129915067631	PB2	0.0264026402640264	0.0330357142857143
23	AAGAACGAGGATTC-10hr	0.103462873592414	PB2	0.0490998363338789	0.0330357142857143
24	GAGTGACTACTGTG-8hr	0.105336921179504	PB2	0.0228845130388505	0.0330357142857143
25	GCGGGACTCTTCGC-10hr	0.105417891642167	PB2	0.0245173153539687	0.0330357142857143
26	ACGATTCTTTGCAG-10hr	0.111553784860558	PB2	0.0229591836734694	0.0330357142857143
27	ATACAATGGAGCAG-8hr-2	0.113860215901032	PB2	0.0332179930795848	0.0330357142857143
28	GCCATCACCTAGAC-6hr	0.114303824212973	PB2	0.0194085027726433	0.0330357142857143
29	GAACAGCTTTTGGG-10hr	0.115690144913581	PB2	0.0516021639617145	0.0330357142857143
30	CACTCTCTTCTTTG-8hr	0.116734932709187	PB2	0.0150375939849624	0.0330357142857143
31	GACCTCACATCACG-10hr	0.122012921304585	PB2	0.0146730462519936	0.0330357142857143
32	ATTAGTGAAGAGGC-8hr	0.123077854461799	PB2	0.030004918839154	0.0330357142857143
33	TGACCGCTACTCTT-10hr	0.126737122409919	PB2	0.0177281680892974	0.0330357142857143
34	TTTCACGAAGGTCT-8hr	0.127173823456688	PB2	0.0414776409591704	0.0330357142857143
35	TTGGAGTGAGTCGT-10hr	0.128969223253542	PB2	0.0257575757575758	0.0330357142857143
36	GTGTACGAACTCTT-10hr	0.132136930735665	PB2	0.0772093023255814	0.0330357142857143
37	AAGGTGCTTGTCTT-8hr-2	0.13551458918325	PB2	0.0337837837837838	0.0330357142857143
38	GCAGATACCGGTAT-10hr	0.142312008978676	PB2	0.0197160883280757	0.0330357142857143
39	AGCCGGACTTCTTG-10hr	0.147806855879101	PB2	0.0216126350789692	0.0330357142857143
40	CTAGTTTGGCTAAC-10hr	0.149239722170077	PB2	0.0342138364779874	0.0330357142857143
41	CCGGAGACAACGAA-10hr	0.152611316917266	PB2	0.048548310328415	0.0330357142857143
42	GGTGATACATGTCG-10hr	0.158980838071173	PB2	0.0395458845789972	0.0330357142857143
43	GTGATGACCCCTAC-8hr-2	0.159722222222222	PB2	0.0402576489533011	0.0330357142857143
44	ACATTCTGACGTTG-10hr	0.161354815947313	PB2	0.0196793002915452	0.0330357142857143
45	TATAAGACGCGGAA-8hr-2	0.16895781424521	PB2	0.0211034833460463	0.0330357142857143
46	CGGATAACGCGAGA-10hr	0.170491571044057	PB2	0.0394682176983797	0.0330357142857143
47	GCCTCATGGTCTGA-10hr	0.171219801198078	PB2	0.0430603613994617	0.0330357142857143
48	AAGTGGCTATGACC-10hr	0.176989150090416	PB2	0.00936568752660707	0.0330357142857143
49	ATTGAATGAACCTG-10hr	0.181432682114191	PB2	0.070534223706177	0.0330357142857143
50	GCACCTACTCCTGC-8hr	0.183343248066627	PB2	0.0158987670343932	0.0330357142857143
51	ATAGATACACGGTT-10hr	0.189270435888542	PB2	0.0256566890653635	0.0330357142857143
52	GGAACTTGGGCATT-8hr-2	0.19701838957329	PB2	0.0294517444494789	0.0330357142857143
53	GTACGTGATTCATC-8hr-2	0.206637674525063	PB2	0.0345591493132477	0.0330357142857143
54	AATAAGCTCCGATA-8hr-2	0.209604465402752	PB2	0.0413223140495868	0.0330357142857143
55	CCCAACACCGATAC-10hr	0.21010017839989	PB2	0.0218811234487263	0.0330357142857143
56	CAATTCACTCACCC-10hr	0.216395338493017	PB2	0.0618705035971223	0.0330357142857143
57	TAGATCCTAAGCCT-10hr	0.216549817320036	PB2	0.0836753305973552	0.0330357142857143
58	GATTGGACCAGAGG-10hr	0.216617082740482	PB2	0.0443869426751592	0.0330357142857143
59	ACTCGAGAAAACGA-10hr	0.229833411046586	PB2	0.0450018443378827	0.0330357142857143
60	AACAATACAAGTGA-10hr	0.261554115567932	PB2	0.0309172809172809	0.0330357142857143
61	TAAACAACTACGAC-10hr	0.296775397244939	PB2	0.0167644593461861	0.0330357142857143
62	AGCCGGACCCCGTT-8hr-2	0.301014780498566	PB2	0.0227189446683767	0.0330357142857143
63	TAGCCGCTACTGTG-8hr-2	0.303923541247485	PB2	0.0152267461105594	0.0330357142857143
64	ATTAGTGAGAGGGT-10hr	0.327835290482077	PB2	0.096854012018381	0.0330357142857143
65	AAGGTCTGGGACAG-10hr	0.37370920328635	PB2	0.0845098830173457	0.0330357142857143
66	TGTGGATGGACAGG-10hr	0.398865784499055	PB2	0.0621016505965027	0.0330357142857143
67	GTGATCGATCATTC-8hr-2	0.553028313284656	PB2	0.0233662613981763	0.0330357142857143
68	ATGAAGGATTGGCA-10hr	0.578244051107725	PB2	0.0300020271639976	0.0330357142857143
69	TGATTAGAAGGGTG-10hr	0.578717690500168	PB2	0.0232018561484919	0.0330357142857143
70	TAGTAAACGAGGCA-8hr-2	0.0520984081041968	PB1	0.0386473429951691	0.0131195335276968
71	ACGGCTCTTAAGGA-8hr-2	0.05585786707595	PB1	0.0249791840133222	0.0131195335276968
72	AAGTTATGGTCCTC-8hr	0.0559205500381971	PB1	0.0150273224043716	0.0131195335276968
73	CATGCGCTGAATCC-8hr	0.0579197765265593	PB1	0.00904295403165034	0.0131195335276968
74	CAAGCTGACACTGA-10hr	0.0605919583023083	PB1	0.0184331797235023	0.0131195335276968
75	ATACACCTCAATCG-8hr	0.06192549588776	PB1	0.0143229166666667	0.0131195335276968
76	GACCTCTGGATAAG-10hr	0.0632064440691178	PB1	0.00770811921891059	0.0131195335276968
77	TCCCGAACTTGTCT-10hr	0.0638432174096005	PB1	0.0112994350282486	0.0131195335276968
78	AGGAATGAGGAGCA-10hr	0.0647698357622022	PB1	0.0151785714285714	0.0131195335276968
79	TCAACACTGGTTAC-10hr	0.0677817355841206	PB1	0.00837776085300838	0.0131195335276968
80	TACTCCCTTCGCTC-10hr	0.0687867610407736	PB1	0.00434782608695652	0.0131195335276968
81	ACGGCGTGCACCAA-8hr-2	0.0724352951225762	PB1	0.0153301886792453	0.0131195335276968
82	AACACGTGGTCGAT-10hr	0.0744193859980681	PB1	0.00395033860045147	0.0131195335276968
83	AGTACGTGTCGCTC-8hr-2	0.0801028277634961	PB1	0.00770218228498074	0.0131195335276968
84	TACGTACTTATCTC-10hr	0.081374321880651	PB1	0.0311111111111111	0.0131195335276968
85	GAACTGTGGCTATG-8hr-2	0.0862162651693534	PB1	0.0357142857142857	0.0131195335276968
86	TCAATCACTGCCTC-8hr	0.0870047422364999	PB1	0.0114285714285714	0.0131195335276968
87	GCACCACTATCTTC-10hr	0.0907544441609254	PB1	0.0271790065604499	0.0131195335276968
88	TACTCAACTCTCAT-8hr-2	0.0924102408725951	PB1	0.0278688524590164	0.0131195335276968
89	GATGACACACCAAC-10hr	0.0927246790299572	PB1	0.0160839160839161	0.0131195335276968
90	CATCAGGAGCTATG-10hr	0.0947510396762954	PB1	0.0055357848952155	0.0131195335276968
91	ATACACCTGGATTC-10hr	0.0953129915067631	PB1	0.0107260726072607	0.0131195335276968
92	AAGAACGAGGATTC-10hr	0.103462873592414	PB1	0.0106382978723404	0.0131195335276968
93	GAGTGACTACTGTG-8hr	0.105336921179504	PB1	0.0218201170835551	0.0131195335276968
94	GCGGGACTCTTCGC-10hr	0.105417891642167	PB1	0.0134845234446828	0.0131195335276968
95	ACGATTCTTTGCAG-10hr	0.111553784860558	PB1	0.00924744897959184	0.0131195335276968
96	ATACAATGGAGCAG-8hr-2	0.113860215901032	PB1	0.0166089965397924	0.0131195335276968
97	GCCATCACCTAGAC-6hr	0.114303824212973	PB1	0.0231053604436229	0.0131195335276968
98	GAACAGCTTTTGGG-10hr	0.115690144913581	PB1	0.0578443612151477	0.0131195335276968
99	CACTCTCTTCTTTG-8hr	0.116734932709187	PB1	0.0217209690893901	0.0131195335276968
100	GACCTCACATCACG-10hr	0.122012921304585	PB1	0.005103668261563	0.0131195335276968
101	ATTAGTGAAGAGGC-8hr	0.123077854461799	PB1	0.0137727496310871	0.0131195335276968
102	TGACCGCTACTCTT-10hr	0.126737122409919	PB1	0.0118187787261983	0.0131195335276968
103	TTTCACGAAGGTCT-8hr	0.127173823456688	PB1	0.0200907323395982	0.0131195335276968
104	TTGGAGTGAGTCGT-10hr	0.128969223253542	PB1	0.264393939393939	0.0131195335276968
105	GTGTACGAACTCTT-10hr	0.132136930735665	PB1	0.0218604651162791	0.0131195335276968
106	AAGGTGCTTGTCTT-8hr-2	0.13551458918325	PB1	0.013963963963964	0.0131195335276968
107	GCAGATACCGGTAT-10hr	0.142312008978676	PB1	0.00630914826498423	0.0131195335276968
108	AGCCGGACTTCTTG-10hr	0.147806855879101	PB1	0.00332502078137988	0.0131195335276968
109	CTAGTTTGGCTAAC-10hr	0.149239722170077	PB1	0.0110691823899371	0.0131195335276968
110	CCGGAGACAACGAA-10hr	0.152611316917266	PB1	0.0133269871489767	0.0131195335276968
111	GGTGATACATGTCG-10hr	0.158980838071173	PB1	0.00908230842005676	0.0131195335276968
112	GTGATGACCCCTAC-8hr-2	0.159722222222222	PB1	0.00697799248523886	0.0131195335276968
113	ACATTCTGACGTTG-10hr	0.161354815947313	PB1	0.0131195335276968	0.0131195335276968
114	TATAAGACGCGGAA-8hr-2	0.16895781424521	PB1	0.00966183574879227	0.0131195335276968
115	CGGATAACGCGAGA-10hr	0.170491571044057	PB1	0.0124636476942252	0.0131195335276968
116	GCCTCATGGTCTGA-10hr	0.171219801198078	PB1	0.0153787004998078	0.0131195335276968
117	AAGTGGCTATGACC-10hr	0.176989150090416	PB1	0.0114942528735632	0.0131195335276968
118	ATTGAATGAACCTG-10hr	0.181432682114191	PB1	0.011686143572621	0.0131195335276968
119	GCACCTACTCCTGC-8hr	0.183343248066627	PB1	0.0045425048669695	0.0131195335276968
120	ATAGATACACGGTT-10hr	0.189270435888542	PB1	0.0128283445326817	0.0131195335276968
121	GGAACTTGGGCATT-8hr-2	0.19701838957329	PB1	0.0149524241051201	0.0131195335276968
122	GTACGTGATTCATC-8hr-2	0.206637674525063	PB1	0.00465219317678334	0.0131195335276968
123	AATAAGCTCCGATA-8hr-2	0.209604465402752	PB1	0.012396694214876	0.0131195335276968
124	CCCAACACCGATAC-10hr	0.21010017839989	PB1	0.172109732201176	0.0131195335276968
125	CAATTCACTCACCC-10hr	0.216395338493017	PB1	0.0207605344295992	0.0131195335276968
126	TAGATCCTAAGCCT-10hr	0.216549817320036	PB1	0.028499772001824	0.0131195335276968
127	GATTGGACCAGAGG-10hr	0.216617082740482	PB1	0.0147292993630573	0.0131195335276968
128	ACTCGAGAAAACGA-10hr	0.229833411046586	PB1	0.00866838804869052	0.0131195335276968
129	AACAATACAAGTGA-10hr	0.261554115567932	PB1	0.00532350532350532	0.0131195335276968
130	TAAACAACTACGAC-10hr	0.296775397244939	PB1	0.00869656328583403	0.0131195335276968
131	AGCCGGACCCCGTT-8hr-2	0.301014780498566	PB1	0.0124587761084646	0.0131195335276968
132	TAGCCGCTACTGTG-8hr-2	0.303923541247485	PB1	0.0145647136709699	0.0131195335276968
133	ATTAGTGAGAGGGT-10hr	0.327835290482077	PB1	0.0272180982679392	0.0131195335276968
134	AAGGTCTGGGACAG-10hr	0.37370920328635	PB1	0.017950786607503	0.0131195335276968
135	TGTGGATGGACAGG-10hr	0.398865784499055	PB1	0.0253309364275208	0.0131195335276968
136	GTGATCGATCATTC-8hr-2	0.553028313284656	PB1	0.0069338905775076	0.0131195335276968
137	ATGAAGGATTGGCA-10hr	0.578244051107725	PB1	0.00810865599026961	0.0131195335276968
138	TGATTAGAAGGGTG-10hr	0.578717690500168	PB1	0.00971577726218097	0.0131195335276968
139	TAGTAAACGAGGCA-8hr-2	0.0520984081041968	PA	0.0241545893719807	0.0188323917137476
140	ACGGCTCTTAAGGA-8hr-2	0.05585786707595	PA	0.0291423813488759	0.0188323917137476
141	AAGTTATGGTCCTC-8hr	0.0559205500381971	PA	0.0286885245901639	0.0188323917137476
142	CATGCGCTGAATCC-8hr	0.0579197765265593	PA	0.0226073850791258	0.0188323917137476
143	CAAGCTGACACTGA-10hr	0.0605919583023083	PA	0.0414746543778802	0.0188323917137476
144	ATACACCTCAATCG-8hr	0.06192549588776	PA	0.0299479166666667	0.0188323917137476
145	GACCTCTGGATAAG-10hr	0.0632064440691178	PA	0.0272353545734841	0.0188323917137476
146	TCCCGAACTTGTCT-10hr	0.0638432174096005	PA	0.0188323917137476	0.0188323917137476
147	AGGAATGAGGAGCA-10hr	0.0647698357622022	PA	0.00267857142857143	0.0188323917137476
148	TCAACACTGGTTAC-10hr	0.0677817355841206	PA	0.00685453160700685	0.0188323917137476
149	TACTCCCTTCGCTC-10hr	0.0687867610407736	PA	0.0376811594202899	0.0188323917137476
150	ACGGCGTGCACCAA-8hr-2	0.0724352951225762	PA	0.0129716981132075	0.0188323917137476
151	AACACGTGGTCGAT-10hr	0.0744193859980681	PA	0.00677200902934537	0.0188323917137476
152	AGTACGTGTCGCTC-8hr-2	0.0801028277634961	PA	0.0385109114249037	0.0188323917137476
153	TACGTACTTATCTC-10hr	0.081374321880651	PA	0.00952380952380952	0.0188323917137476
154	GAACTGTGGCTATG-8hr-2	0.0862162651693534	PA	0.0588235294117647	0.0188323917137476
155	TCAATCACTGCCTC-8hr	0.0870047422364999	PA	0.00967032967032967	0.0188323917137476
156	GCACCACTATCTTC-10hr	0.0907544441609254	PA	0.0028116213683224	0.0188323917137476
157	TACTCAACTCTCAT-8hr-2	0.0924102408725951	PA	0.0557377049180328	0.0188323917137476
158	GATGACACACCAAC-10hr	0.0927246790299572	PA	0.0027972027972028	0.0188323917137476
159	CATCAGGAGCTATG-10hr	0.0947510396762954	PA	0.00158165282720443	0.0188323917137476
160	ATACACCTGGATTC-10hr	0.0953129915067631	PA	0.0156765676567657	0.0188323917137476
161	AAGAACGAGGATTC-10hr	0.103462873592414	PA	0.0261865793780687	0.0188323917137476
162	GAGTGACTACTGTG-8hr	0.105336921179504	PA	0.0191591271953167	0.0188323917137476
163	GCGGGACTCTTCGC-10hr	0.105417891642167	PA	0.0257431811216672	0.0188323917137476
164	ACGATTCTTTGCAG-10hr	0.111553784860558	PA	0.00605867346938775	0.0188323917137476
165	ATACAATGGAGCAG-8hr-2	0.113860215901032	PA	0.0235294117647059	0.0188323917137476
166	GCCATCACCTAGAC-6hr	0.114303824212973	PA	0.0231053604436229	0.0188323917137476
167	GAACAGCTTTTGGG-10hr	0.115690144913581	PA	0.00582605076987099	0.0188323917137476
168	CACTCTCTTCTTTG-8hr	0.116734932709187	PA	0.0217209690893901	0.0188323917137476
169	GACCTCACATCACG-10hr	0.122012921304585	PA	0.00797448165869218	0.0188323917137476
170	ATTAGTGAAGAGGC-8hr	0.123077854461799	PA	0.0319724545007378	0.0188323917137476
171	TGACCGCTACTCTT-10hr	0.126737122409919	PA	0.0147734734077479	0.0188323917137476
172	TTTCACGAAGGTCT-8hr	0.127173823456688	PA	0.0103694102397926	0.0188323917137476
173	TTGGAGTGAGTCGT-10hr	0.128969223253542	PA	0.0242424242424242	0.0188323917137476
174	GTGTACGAACTCTT-10hr	0.132136930735665	PA	0.013953488372093	0.0188323917137476
175	AAGGTGCTTGTCTT-8hr-2	0.13551458918325	PA	0.0198198198198198	0.0188323917137476
176	GCAGATACCGGTAT-10hr	0.142312008978676	PA	0.0165615141955836	0.0188323917137476
177	AGCCGGACTTCTTG-10hr	0.147806855879101	PA	0.012884455527847	0.0188323917137476
178	CTAGTTTGGCTAAC-10hr	0.149239722170077	PA	0.0244025157232704	0.0188323917137476
179	CCGGAGACAACGAA-10hr	0.152611316917266	PA	0.0218943360304617	0.0188323917137476
180	GGTGATACATGTCG-10hr	0.158980838071173	PA	0.0105960264900662	0.0188323917137476
181	GTGATGACCCCTAC-8hr-2	0.159722222222222	PA	0.0273752012882448	0.0188323917137476
182	ACATTCTGACGTTG-10hr	0.161354815947313	PA	0.0225947521865889	0.0188323917137476
183	TATAAGACGCGGAA-8hr-2	0.16895781424521	PA	0.0129672006102212	0.0188323917137476
184	CGGATAACGCGAGA-10hr	0.170491571044057	PA	0.0132945575405069	0.0188323917137476
185	GCCTCATGGTCTGA-10hr	0.171219801198078	PA	0.0169165705497885	0.0188323917137476
186	AAGTGGCTATGACC-10hr	0.176989150090416	PA	0.0106428267347808	0.0188323917137476
187	ATTGAATGAACCTG-10hr	0.181432682114191	PA	0.0354757929883139	0.0188323917137476
188	GCACCTACTCCTGC-8hr	0.183343248066627	PA	0.0116807268007787	0.0188323917137476
189	ATAGATACACGGTT-10hr	0.189270435888542	PA	0.0244349419670128	0.0188323917137476
190	GGAACTTGGGCATT-8hr-2	0.19701838957329	PA	0.0226551880380607	0.0188323917137476
191	GTACGTGATTCATC-8hr-2	0.206637674525063	PA	0.00908285334514843	0.0188323917137476
192	AATAAGCTCCGATA-8hr-2	0.209604465402752	PA	0.0234159779614325	0.0188323917137476
193	CCCAACACCGATAC-10hr	0.21010017839989	PA	0.0127367733507511	0.0188323917137476
194	CAATTCACTCACCC-10hr	0.216395338493017	PA	0.0211716341212744	0.0188323917137476
195	TAGATCCTAAGCCT-10hr	0.216549817320036	PA	0.00113999088007296	0.0188323917137476
196	GATTGGACCAGAGG-10hr	0.216617082740482	PA	0.0127388535031847	0.0188323917137476
197	ACTCGAGAAAACGA-10hr	0.229833411046586	PA	0.0108815935079307	0.0188323917137476
198	AACAATACAAGTGA-10hr	0.261554115567932	PA	0.0237510237510237	0.0188323917137476
199	TAAACAACTACGAC-10hr	0.296775397244939	PA	0.0115255658005029	0.0188323917137476
200	AGCCGGACCCCGTT-8hr-2	0.301014780498566	PA	0.0249175522169293	0.0188323917137476
201	TAGCCGCTACTGTG-8hr-2	0.303923541247485	PA	0.0145647136709699	0.0188323917137476
202	ATTAGTGAGAGGGT-10hr	0.327835290482077	PA	0.0529044420878991	0.0188323917137476
203	AAGGTCTGGGACAG-10hr	0.37370920328635	PA	0.036103267446551	0.0188323917137476
204	TGTGGATGGACAGG-10hr	0.398865784499055	PA	0.0431443046249387	0.0188323917137476
205	GTGATCGATCATTC-8hr-2	0.553028313284656	PA	0.00636398176291793	0.0188323917137476
206	ATGAAGGATTGGCA-10hr	0.578244051107725	PA	0.0139874315832151	0.0188323917137476
207	TGATTAGAAGGGTG-10hr	0.578717690500168	PA	0.0130510440835267	0.0188323917137476
208	TAGTAAACGAGGCA-8hr-2	0.0520984081041968	NP	0.0990338164251208	0.132406487917908
209	ACGGCTCTTAAGGA-8hr-2	0.05585786707595	NP	0.135720233139051	0.132406487917908
210	AAGTTATGGTCCTC-8hr	0.0559205500381971	NP	0.113387978142077	0.132406487917908
211	CATGCGCTGAATCC-8hr	0.0579197765265593	NP	0.180105501130369	0.132406487917908
212	CAAGCTGACACTGA-10hr	0.0605919583023083	NP	0.162826420890937	0.132406487917908
213	ATACACCTCAATCG-8hr	0.06192549588776	NP	0.106770833333333	0.132406487917908
214	GACCTCTGGATAAG-10hr	0.0632064440691178	NP	0.17934224049332	0.132406487917908
215	TCCCGAACTTGTCT-10hr	0.0638432174096005	NP	0.297551789077213	0.132406487917908
216	AGGAATGAGGAGCA-10hr	0.0647698357622022	NP	0.117857142857143	0.132406487917908
217	TCAACACTGGTTAC-10hr	0.0677817355841206	NP	0.067022086824067	0.132406487917908
218	TACTCCCTTCGCTC-10hr	0.0687867610407736	NP	0.117391304347826	0.132406487917908
219	ACGGCGTGCACCAA-8hr-2	0.0724352951225762	NP	0.165094339622642	0.132406487917908
220	AACACGTGGTCGAT-10hr	0.0744193859980681	NP	0.0835214446952596	0.132406487917908
221	AGTACGTGTCGCTC-8hr-2	0.0801028277634961	NP	0.195121951219512	0.132406487917908
222	TACGTACTTATCTC-10hr	0.081374321880651	NP	0.137777777777778	0.132406487917908
223	GAACTGTGGCTATG-8hr-2	0.0862162651693534	NP	0.117647058823529	0.132406487917908
224	TCAATCACTGCCTC-8hr	0.0870047422364999	NP	0.142857142857143	0.132406487917908
225	GCACCACTATCTTC-10hr	0.0907544441609254	NP	0.202436738519213	0.132406487917908
226	TACTCAACTCTCAT-8hr-2	0.0924102408725951	NP	0.0836065573770492	0.132406487917908
227	GATGACACACCAAC-10hr	0.0927246790299572	NP	0.117482517482517	0.132406487917908
228	CATCAGGAGCTATG-10hr	0.0947510396762954	NP	0.0545670225385528	0.132406487917908
229	ATACACCTGGATTC-10hr	0.0953129915067631	NP	0.201320132013201	0.132406487917908
230	AAGAACGAGGATTC-10hr	0.103462873592414	NP	0.148936170212766	0.132406487917908
231	GAGTGACTACTGTG-8hr	0.105336921179504	NP	0.182543906333156	0.132406487917908
232	GCGGGACTCTTCGC-10hr	0.105417891642167	NP	0.148636224333435	0.132406487917908
233	ACGATTCTTTGCAG-10hr	0.111553784860558	NP	0.100446428571429	0.132406487917908
234	ATACAATGGAGCAG-8hr-2	0.113860215901032	NP	0.122491349480969	0.132406487917908
235	GCCATCACCTAGAC-6hr	0.114303824212973	NP	0.132162661737523	0.132406487917908
236	GAACAGCTTTTGGG-10hr	0.115690144913581	NP	0.190595089471494	0.132406487917908
237	CACTCTCTTCTTTG-8hr	0.116734932709187	NP	0.104427736006683	0.132406487917908
238	GACCTCACATCACG-10hr	0.122012921304585	NP	0.231578947368421	0.132406487917908
239	ATTAGTGAAGAGGC-8hr	0.123077854461799	NP	0.106246925725529	0.132406487917908
240	TGACCGCTACTCTT-10hr	0.126737122409919	NP	0.196323046618516	0.132406487917908
241	TTTCACGAAGGTCT-8hr	0.127173823456688	NP	0.12702527543746	0.132406487917908
242	TTGGAGTGAGTCGT-10hr	0.128969223253542	NP	0.112878787878788	0.132406487917908
243	GTGTACGAACTCTT-10hr	0.132136930735665	NP	0.132093023255814	0.132406487917908
244	AAGGTGCTTGTCTT-8hr-2	0.13551458918325	NP	0.0720720720720721	0.132406487917908
245	GCAGATACCGGTAT-10hr	0.142312008978676	NP	0.0772870662460568	0.132406487917908
246	AGCCGGACTTCTTG-10hr	0.147806855879101	NP	0.0764754779717373	0.132406487917908
247	CTAGTTTGGCTAAC-10hr	0.149239722170077	NP	0.240754716981132	0.132406487917908
248	CCGGAGACAACGAA-10hr	0.152611316917266	NP	0.135173726796763	0.132406487917908
249	GGTGATACATGTCG-10hr	0.158980838071173	NP	0.149479659413434	0.132406487917908
250	GTGATGACCCCTAC-8hr-2	0.159722222222222	NP	0.0697799248523886	0.132406487917908
251	ACATTCTGACGTTG-10hr	0.161354815947313	NP	0.122448979591837	0.132406487917908
252	TATAAGACGCGGAA-8hr-2	0.16895781424521	NP	0.109331299262649	0.132406487917908
253	CGGATAACGCGAGA-10hr	0.170491571044057	NP	0.130037390943083	0.132406487917908
254	GCCTCATGGTCTGA-10hr	0.171219801198078	NP	0.145328719723183	0.132406487917908
255	AAGTGGCTATGACC-10hr	0.176989150090416	NP	0.127713920817369	0.132406487917908
256	ATTGAATGAACCTG-10hr	0.181432682114191	NP	0.11686143572621	0.132406487917908
257	GCACCTACTCCTGC-8hr	0.183343248066627	NP	0.186567164179104	0.132406487917908
258	ATAGATACACGGTT-10hr	0.189270435888542	NP	0.124618204031765	0.132406487917908
259	GGAACTTGGGCATT-8hr-2	0.19701838957329	NP	0.0752152242863616	0.132406487917908
260	GTACGTGATTCATC-8hr-2	0.206637674525063	NP	0.0868409392999557	0.132406487917908
261	AATAAGCTCCGATA-8hr-2	0.209604465402752	NP	0.0909090909090909	0.132406487917908
262	CCCAACACCGATAC-10hr	0.21010017839989	NP	0.15055519268452	0.132406487917908
263	CAATTCACTCACCC-10hr	0.216395338493017	NP	0.162589928057554	0.132406487917908
264	TAGATCCTAAGCCT-10hr	0.216549817320036	NP	0.210670314637483	0.132406487917908
265	GATTGGACCAGAGG-10hr	0.216617082740482	NP	0.152667197452229	0.132406487917908
266	ACTCGAGAAAACGA-10hr	0.229833411046586	NP	0.291220951678347	0.132406487917908
267	AACAATACAAGTGA-10hr	0.261554115567932	NP	0.226453726453726	0.132406487917908
268	TAAACAACTACGAC-10hr	0.296775397244939	NP	0.174036043587594	0.132406487917908
269	AGCCGGACCCCGTT-8hr-2	0.301014780498566	NP	0.109197508244778	0.132406487917908
270	TAGCCGCTACTGTG-8hr-2	0.303923541247485	NP	0.132406487917908	0.132406487917908
271	ATTAGTGAGAGGGT-10hr	0.327835290482077	NP	0.351832213974314	0.132406487917908
272	AAGGTCTGGGACAG-10hr	0.37370920328635	NP	0.288826139572408	0.132406487917908
273	TGTGGATGGACAGG-10hr	0.398865784499055	NP	0.482268344500735	0.132406487917908
274	GTGATCGATCATTC-8hr-2	0.553028313284656	NP	0.137158054711246	0.132406487917908
275	ATGAAGGATTGGCA-10hr	0.578244051107725	NP	0.0847354550983175	0.132406487917908
276	TGATTAGAAGGGTG-10hr	0.578717690500168	NP	0.252900232018561	0.132406487917908
277	TAGTAAACGAGGCA-8hr-2	0.0520984081041968	HA	0.13768115942029	0.0560875512995896
278	ACGGCTCTTAAGGA-8hr-2	0.05585786707595	HA	0.0940882597835137	0.0560875512995896
279	AAGTTATGGTCCTC-8hr	0.0559205500381971	HA	0.0751366120218579	0.0560875512995896
280	CATGCGCTGAATCC-8hr	0.0579197765265593	HA	0.065561416729465	0.0560875512995896
281	CAAGCTGACACTGA-10hr	0.0605919583023083	HA	0.104454685099846	0.0560875512995896
282	ATACACCTCAATCG-8hr	0.06192549588776	HA	0.02734375	0.0560875512995896
283	GACCTCTGGATAAG-10hr	0.0632064440691178	HA	0.125385405960946	0.0560875512995896
284	TCCCGAACTTGTCT-10hr	0.0638432174096005	HA	0.0772128060263653	0.0560875512995896
285	AGGAATGAGGAGCA-10hr	0.0647698357622022	HA	0.025	0.0560875512995896
286	TCAACACTGGTTAC-10hr	0.0677817355841206	HA	0.0236100533130236	0.0560875512995896
287	TACTCCCTTCGCTC-10hr	0.0687867610407736	HA	0.0521739130434783	0.0560875512995896
288	ACGGCGTGCACCAA-8hr-2	0.0724352951225762	HA	0.0577830188679245	0.0560875512995896
289	AACACGTGGTCGAT-10hr	0.0744193859980681	HA	0.0169300225733634	0.0560875512995896
290	AGTACGTGTCGCTC-8hr-2	0.0801028277634961	HA	0.0513478818998716	0.0560875512995896
291	TACGTACTTATCTC-10hr	0.081374321880651	HA	0.0958730158730159	0.0560875512995896
292	GAACTGTGGCTATG-8hr-2	0.0862162651693534	HA	0.123949579831933	0.0560875512995896
293	TCAATCACTGCCTC-8hr	0.0870047422364999	HA	0.0782417582417582	0.0560875512995896
294	GCACCACTATCTTC-10hr	0.0907544441609254	HA	0.0660731021555764	0.0560875512995896
295	TACTCAACTCTCAT-8hr-2	0.0924102408725951	HA	0.119672131147541	0.0560875512995896
296	GATGACACACCAAC-10hr	0.0927246790299572	HA	0.0587412587412587	0.0560875512995896
297	CATCAGGAGCTATG-10hr	0.0947510396762954	HA	0.0253064452352709	0.0560875512995896
298	ATACACCTGGATTC-10hr	0.0953129915067631	HA	0.108910891089109	0.0560875512995896
299	AAGAACGAGGATTC-10hr	0.103462873592414	HA	0.0777414075286416	0.0560875512995896
300	GAGTGACTACTGTG-8hr	0.105336921179504	HA	0.0713145290047898	0.0560875512995896
301	GCGGGACTCTTCGC-10hr	0.105417891642167	HA	0.0557768924302789	0.0560875512995896
302	ACGATTCTTTGCAG-10hr	0.111553784860558	HA	0.0567602040816327	0.0560875512995896
303	ATACAATGGAGCAG-8hr-2	0.113860215901032	HA	0.057439446366782	0.0560875512995896
304	GCCATCACCTAGAC-6hr	0.114303824212973	HA	0.103512014787431	0.0560875512995896
305	GAACAGCTTTTGGG-10hr	0.115690144913581	HA	0.0848938826466916	0.0560875512995896
306	CACTCTCTTCTTTG-8hr	0.116734932709187	HA	0.0401002506265664	0.0560875512995896
307	GACCTCACATCACG-10hr	0.122012921304585	HA	0.0325358851674641	0.0560875512995896
308	ATTAGTGAAGAGGC-8hr	0.123077854461799	HA	0.118544023610428	0.0560875512995896
309	TGACCGCTACTCTT-10hr	0.126737122409919	HA	0.000656598818122127	0.0560875512995896
310	TTTCACGAAGGTCT-8hr	0.127173823456688	HA	0.0259235255994815	0.0560875512995896
311	TTGGAGTGAGTCGT-10hr	0.128969223253542	HA	0.078030303030303	0.0560875512995896
312	GTGTACGAACTCTT-10hr	0.132136930735665	HA	0.032093023255814	0.0560875512995896
313	AAGGTGCTTGTCTT-8hr-2	0.13551458918325	HA	0.0995495495495495	0.0560875512995896
314	GCAGATACCGGTAT-10hr	0.142312008978676	HA	0.0701892744479495	0.0560875512995896
315	AGCCGGACTTCTTG-10hr	0.147806855879101	HA	0.0369908561928512	0.0560875512995896
316	CTAGTTTGGCTAAC-10hr	0.149239722170077	HA	0.0694339622641509	0.0560875512995896
317	CCGGAGACAACGAA-10hr	0.152611316917266	HA	0.0547358400761542	0.0560875512995896
318	GGTGATACATGTCG-10hr	0.158980838071173	HA	0.0770104068117313	0.0560875512995896
319	GTGATGACCCCTAC-8hr-2	0.159722222222222	HA	0.0552871712292002	0.0560875512995896
320	ACATTCTGACGTTG-10hr	0.161354815947313	HA	0.0225947521865889	0.0560875512995896
321	TATAAGACGCGGAA-8hr-2	0.16895781424521	HA	0.0368675311467073	0.0560875512995896
322	CGGATAACGCGAGA-10hr	0.170491571044057	HA	0.0137100124636477	0.0560875512995896
323	GCCTCATGGTCTGA-10hr	0.171219801198078	HA	0.0665128796616686	0.0560875512995896
324	AAGTGGCTATGACC-10hr	0.176989150090416	HA	0.0263942103022563	0.0560875512995896
325	ATTGAATGAACCTG-10hr	0.181432682114191	HA	0.0425709515859766	0.0560875512995896
326	GCACCTACTCCTGC-8hr	0.183343248066627	HA	0.0428293316028553	0.0560875512995896
327	ATAGATACACGGTT-10hr	0.189270435888542	HA	0.0586438607208308	0.0560875512995896
328	GGAACTTGGGCATT-8hr-2	0.19701838957329	HA	0.00815586769370186	0.0560875512995896
329	GTACGTGATTCATC-8hr-2	0.206637674525063	HA	0.0363314133805937	0.0560875512995896
330	AATAAGCTCCGATA-8hr-2	0.209604465402752	HA	0.0711662075298439	0.0560875512995896
331	CCCAACACCGATAC-10hr	0.21010017839989	HA	0.0248203788373612	0.0560875512995896
332	CAATTCACTCACCC-10hr	0.216395338493017	HA	0.0571428571428571	0.0560875512995896
333	TAGATCCTAAGCCT-10hr	0.216549817320036	HA	0.0560875512995896	0.0560875512995896
334	GATTGGACCAGAGG-10hr	0.216617082740482	HA	0.0967356687898089	0.0560875512995896
335	ACTCGAGAAAACGA-10hr	0.229833411046586	HA	0.033935817041682	0.0560875512995896
336	AACAATACAAGTGA-10hr	0.261554115567932	HA	0.0364455364455364	0.0560875512995896
337	TAAACAACTACGAC-10hr	0.296775397244939	HA	0.0264040234702431	0.0560875512995896
338	AGCCGGACCCCGTT-8hr-2	0.301014780498566	HA	0.0491022352510077	0.0560875512995896
339	TAGCCGCTACTGTG-8hr-2	0.303923541247485	HA	0.0364117841774247	0.0560875512995896
340	ATTAGTGAGAGGGT-10hr	0.327835290482077	HA	0.112053729232945	0.0560875512995896
341	AAGGTCTGGGACAG-10hr	0.37370920328635	HA	0.0104881000403388	0.0560875512995896
342	TGTGGATGGACAGG-10hr	0.398865784499055	HA	0.0205915999346298	0.0560875512995896
343	GTGATCGATCATTC-8hr-2	0.553028313284656	HA	0.0304901215805471	0.0560875512995896
344	ATGAAGGATTGGCA-10hr	0.578244051107725	HA	0.0559497263328603	0.0560875512995896
345	TGATTAGAAGGGTG-10hr	0.578717690500168	HA	0.0622099767981438	0.0560875512995896
346	TAGTAAACGAGGCA-8hr-2	0.0520984081041968	NA	0.0628019323671498	0.163063063063063
347	ACGGCTCTTAAGGA-8hr-2	0.05585786707595	NA	0.2248126561199	0.163063063063063
348	AAGTTATGGTCCTC-8hr	0.0559205500381971	NA	0.173497267759563	0.163063063063063
349	CATGCGCTGAATCC-8hr	0.0579197765265593	NA	0.107761868877167	0.163063063063063
350	CAAGCTGACACTGA-10hr	0.0605919583023083	NA	0.221198156682028	0.163063063063063
351	ATACACCTCAATCG-8hr	0.06192549588776	NA	0.118489583333333	0.163063063063063
352	GACCTCTGGATAAG-10hr	0.0632064440691178	NA	0.0704008221993833	0.163063063063063
353	TCCCGAACTTGTCT-10hr	0.0638432174096005	NA	0.0965160075329567	0.163063063063063
354	AGGAATGAGGAGCA-10hr	0.0647698357622022	NA	0.0732142857142857	0.163063063063063
355	TCAACACTGGTTAC-10hr	0.0677817355841206	NA	0.0388423457730388	0.163063063063063
356	TACTCCCTTCGCTC-10hr	0.0687867610407736	NA	0.407246376811594	0.163063063063063
357	ACGGCGTGCACCAA-8hr-2	0.0724352951225762	NA	0.14622641509434	0.163063063063063
358	AACACGTGGTCGAT-10hr	0.0744193859980681	NA	0.103837471783296	0.163063063063063
359	AGTACGTGTCGCTC-8hr-2	0.0801028277634961	NA	0.21181001283697	0.163063063063063
360	TACGTACTTATCTC-10hr	0.081374321880651	NA	0.137142857142857	0.163063063063063
361	GAACTGTGGCTATG-8hr-2	0.0862162651693534	NA	0.178571428571429	0.163063063063063
362	TCAATCACTGCCTC-8hr	0.0870047422364999	NA	0.207472527472527	0.163063063063063
363	GCACCACTATCTTC-10hr	0.0907544441609254	NA	0.0529522024367385	0.163063063063063
364	TACTCAACTCTCAT-8hr-2	0.0924102408725951	NA	0.221311475409836	0.163063063063063
365	GATGACACACCAAC-10hr	0.0927246790299572	NA	0.222377622377622	0.163063063063063
366	CATCAGGAGCTATG-10hr	0.0947510396762954	NA	0.0581257413997628	0.163063063063063
367	ATACACCTGGATTC-10hr	0.0953129915067631	NA	0.0371287128712871	0.163063063063063
368	AAGAACGAGGATTC-10hr	0.103462873592414	NA	0.272504091653028	0.163063063063063
369	GAGTGACTACTGTG-8hr	0.105336921179504	NA	0.141564662054284	0.163063063063063
370	GCGGGACTCTTCGC-10hr	0.105417891642167	NA	0.0763101440392277	0.163063063063063
371	ACGATTCTTTGCAG-10hr	0.111553784860558	NA	0.116709183673469	0.163063063063063
372	ATACAATGGAGCAG-8hr-2	0.113860215901032	NA	0.22076124567474	0.163063063063063
373	GCCATCACCTAGAC-6hr	0.114303824212973	NA	0.182070240295749	0.163063063063063
374	GAACAGCTTTTGGG-10hr	0.115690144913581	NA	0.27632126508531	0.163063063063063
375	CACTCTCTTCTTTG-8hr	0.116734932709187	NA	0.215538847117794	0.163063063063063
376	GACCTCACATCACG-10hr	0.122012921304585	NA	0.0558213716108453	0.163063063063063
377	ATTAGTGAAGAGGC-8hr	0.123077854461799	NA	0.118052139695032	0.163063063063063
378	TGACCGCTACTCTT-10hr	0.126737122409919	NA	0.0518713066316481	0.163063063063063
379	TTTCACGAAGGTCT-8hr	0.127173823456688	NA	0.180168502916397	0.163063063063063
380	TTGGAGTGAGTCGT-10hr	0.128969223253542	NA	0.171212121212121	0.163063063063063
381	GTGTACGAACTCTT-10hr	0.132136930735665	NA	0.227441860465116	0.163063063063063
382	AAGGTGCTTGTCTT-8hr-2	0.13551458918325	NA	0.163063063063063	0.163063063063063
383	GCAGATACCGGTAT-10hr	0.142312008978676	NA	0.296529968454259	0.163063063063063
384	AGCCGGACTTCTTG-10hr	0.147806855879101	NA	0.144638403990025	0.163063063063063
385	CTAGTTTGGCTAAC-10hr	0.149239722170077	NA	0.0767295597484277	0.163063063063063
386	CCGGAGACAACGAA-10hr	0.152611316917266	NA	0.120894811994288	0.163063063063063
387	GGTGATACATGTCG-10hr	0.158980838071173	NA	0.181456953642384	0.163063063063063
388	GTGATGACCCCTAC-8hr-2	0.159722222222222	NA	0.189479334406871	0.163063063063063
389	ACATTCTGACGTTG-10hr	0.161354815947313	NA	0.198250728862974	0.163063063063063
390	TATAAGACGCGGAA-8hr-2	0.16895781424521	NA	0.18510043224002	0.163063063063063
391	CGGATAACGCGAGA-10hr	0.170491571044057	NA	0.172829248026589	0.163063063063063
392	GCCTCATGGTCTGA-10hr	0.171219801198078	NA	0.124951941560938	0.163063063063063
393	AAGTGGCTATGACC-10hr	0.176989150090416	NA	0.0987654320987654	0.163063063063063
394	ATTGAATGAACCTG-10hr	0.181432682114191	NA	0.140651085141903	0.163063063063063
395	GCACCTACTCCTGC-8hr	0.183343248066627	NA	0.247242050616483	0.163063063063063
396	ATAGATACACGGTT-10hr	0.189270435888542	NA	0.158827122785583	0.163063063063063
397	GGAACTTGGGCATT-8hr-2	0.19701838957329	NA	0.197553239691889	0.163063063063063
398	GTACGTGATTCATC-8hr-2	0.206637674525063	NA	0.322552060256978	0.163063063063063
399	AATAAGCTCCGATA-8hr-2	0.209604465402752	NA	0.278236914600551	0.163063063063063
400	CCCAACACCGATAC-10hr	0.21010017839989	NA	0.0718484650555193	0.163063063063063
401	CAATTCACTCACCC-10hr	0.216395338493017	NA	0.265981500513875	0.163063063063063
402	TAGATCCTAAGCCT-10hr	0.216549817320036	NA	0.179662562699498	0.163063063063063
403	GATTGGACCAGAGG-10hr	0.216617082740482	NA	0.0656847133757962	0.163063063063063
404	ACTCGAGAAAACGA-10hr	0.229833411046586	NA	0.17502766506824	0.163063063063063
405	AACAATACAAGTGA-10hr	0.261554115567932	NA	0.12960687960688	0.163063063063063
406	TAAACAACTACGAC-10hr	0.296775397244939	NA	0.127095557418273	0.163063063063063
407	AGCCGGACCCCGTT-8hr-2	0.301014780498566	NA	0.223158666178087	0.163063063063063
408	TAGCCGCTACTGTG-8hr-2	0.303923541247485	NA	0.208540218470705	0.163063063063063
409	ATTAGTGAGAGGGT-10hr	0.327835290482077	NA	0.000235654530458348	0.163063063063063
410	AAGGTCTGGGACAG-10hr	0.37370920328635	NA	0.277127874142799	0.163063063063063
411	TGTGGATGGACAGG-10hr	0.398865784499055	NA	0.145938878901781	0.163063063063063
412	GTGATCGATCATTC-8hr-2	0.553028313284656	NA	0.215710486322188	0.163063063063063
413	ATGAAGGATTGGCA-10hr	0.578244051107725	NA	0.102574498276911	0.163063063063063
414	TGATTAGAAGGGTG-10hr	0.578717690500168	NA	0.14834686774942	0.163063063063063
415	TAGTAAACGAGGCA-8hr-2	0.0520984081041968	M	0.281400966183575	0.283822138126774
416	ACGGCTCTTAAGGA-8hr-2	0.05585786707595	M	0.14654454621149	0.283822138126774
417	AAGTTATGGTCCTC-8hr	0.0559205500381971	M	0.215846994535519	0.283822138126774
418	CATGCGCTGAATCC-8hr	0.0579197765265593	M	0.276563677467973	0.283822138126774
419	CAAGCTGACACTGA-10hr	0.0605919583023083	M	0.32258064516129	0.283822138126774
420	ATACACCTCAATCG-8hr	0.06192549588776	M	0.305989583333333	0.283822138126774
421	GACCTCTGGATAAG-10hr	0.0632064440691178	M	0.146968139773895	0.283822138126774
422	TCCCGAACTTGTCT-10hr	0.0638432174096005	M	0.0263653483992467	0.283822138126774
423	AGGAATGAGGAGCA-10hr	0.0647698357622022	M	0.400892857142857	0.283822138126774
424	TCAACACTGGTTAC-10hr	0.0677817355841206	M	0.444782939832445	0.283822138126774
425	TACTCCCTTCGCTC-10hr	0.0687867610407736	M	0.072463768115942	0.283822138126774
426	ACGGCGTGCACCAA-8hr-2	0.0724352951225762	M	0.314858490566038	0.283822138126774
427	AACACGTGGTCGAT-10hr	0.0744193859980681	M	0.283860045146727	0.283822138126774
428	AGTACGTGTCGCTC-8hr-2	0.0801028277634961	M	0.302952503209243	0.283822138126774
429	TACGTACTTATCTC-10hr	0.081374321880651	M	0.343492063492064	0.283822138126774
430	GAACTGTGGCTATG-8hr-2	0.0862162651693534	M	0.184873949579832	0.283822138126774
431	TCAATCACTGCCTC-8hr	0.0870047422364999	M	0.262857142857143	0.283822138126774
432	GCACCACTATCTTC-10hr	0.0907544441609254	M	0.204311152764761	0.283822138126774
433	TACTCAACTCTCAT-8hr-2	0.0924102408725951	M	0.168852459016393	0.283822138126774
434	GATGACACACCAAC-10hr	0.0927246790299572	M	0.252447552447552	0.283822138126774
435	CATCAGGAGCTATG-10hr	0.0947510396762954	M	0.443653618030842	0.283822138126774
436	ATACACCTGGATTC-10hr	0.0953129915067631	M	0.378712871287129	0.283822138126774
437	AAGAACGAGGATTC-10hr	0.103462873592414	M	0.207855973813421	0.283822138126774
438	GAGTGACTACTGTG-8hr	0.105336921179504	M	0.197445449707291	0.283822138126774
439	GCGGGACTCTTCGC-10hr	0.105417891642167	M	0.205638982531413	0.283822138126774
440	ACGATTCTTTGCAG-10hr	0.111553784860558	M	0.208545918367347	0.283822138126774
441	ATACAATGGAGCAG-8hr-2	0.113860215901032	M	0.204152249134948	0.283822138126774
442	GCCATCACCTAGAC-6hr	0.114303824212973	M	0.366913123844732	0.283822138126774
443	GAACAGCTTTTGGG-10hr	0.115690144913581	M	0.275488972118186	0.283822138126774
444	CACTCTCTTCTTTG-8hr	0.116734932709187	M	0.374269005847953	0.283822138126774
445	GACCTCACATCACG-10hr	0.122012921304585	M	0.269218500797448	0.283822138126774
446	ATTAGTGAAGAGGC-8hr	0.123077854461799	M	0.287260206591244	0.283822138126774
447	TGACCGCTACTCTT-10hr	0.126737122409919	M	0.34274458305975	0.283822138126774
448	TTTCACGAAGGTCT-8hr	0.127173823456688	M	0.38950097213221	0.283822138126774
449	TTGGAGTGAGTCGT-10hr	0.128969223253542	M	0.156818181818182	0.283822138126774
450	GTGTACGAACTCTT-10hr	0.132136930735665	M	0.350232558139535	0.283822138126774
451	AAGGTGCTTGTCTT-8hr-2	0.13551458918325	M	0.277027027027027	0.283822138126774
452	GCAGATACCGGTAT-10hr	0.142312008978676	M	0.432965299684543	0.283822138126774
453	AGCCGGACTTCTTG-10hr	0.147806855879101	M	0.412718204488778	0.283822138126774
454	CTAGTTTGGCTAAC-10hr	0.149239722170077	M	0.263899371069182	0.283822138126774
455	CCGGAGACAACGAA-10hr	0.152611316917266	M	0.43979057591623	0.283822138126774
456	GGTGATACATGTCG-10hr	0.158980838071173	M	0.283822138126774	0.283822138126774
457	GTGATGACCCCTAC-8hr-2	0.159722222222222	M	0.384863123993559	0.283822138126774
458	ACATTCTGACGTTG-10hr	0.161354815947313	M	0.276239067055394	0.283822138126774
459	TATAAGACGCGGAA-8hr-2	0.16895781424521	M	0.217391304347826	0.283822138126774
460	CGGATAACGCGAGA-10hr	0.170491571044057	M	0.325301204819277	0.283822138126774
461	GCCTCATGGTCTGA-10hr	0.171219801198078	M	0.372933487120338	0.283822138126774
462	AAGTGGCTATGACC-10hr	0.176989150090416	M	0.41507024265645	0.283822138126774
463	ATTGAATGAACCTG-10hr	0.181432682114191	M	0.357679465776294	0.283822138126774
464	GCACCTACTCCTGC-8hr	0.183343248066627	M	0.194678780012979	0.283822138126774
465	ATAGATACACGGTT-10hr	0.189270435888542	M	0.33292608430055	0.283822138126774
466	GGAACTTGGGCATT-8hr-2	0.19701838957329	M	0.38060715903942	0.283822138126774
467	GTACGTGATTCATC-8hr-2	0.206637674525063	M	0.187638458130261	0.283822138126774
468	AATAAGCTCCGATA-8hr-2	0.209604465402752	M	0.328282828282828	0.283822138126774
469	CCCAACACCGATAC-10hr	0.21010017839989	M	0.306335728282169	0.283822138126774
470	CAATTCACTCACCC-10hr	0.216395338493017	M	0.157656731757451	0.283822138126774
471	TAGATCCTAAGCCT-10hr	0.216549817320036	M	0.360693114455084	0.283822138126774
472	GATTGGACCAGAGG-10hr	0.216617082740482	M	0.236664012738854	0.283822138126774
473	ACTCGAGAAAACGA-10hr	0.229833411046586	M	0.131501291036518	0.283822138126774
474	AACAATACAAGTGA-10hr	0.261554115567932	M	0.261670761670762	0.283822138126774
475	TAAACAACTACGAC-10hr	0.296775397244939	M	0.367036881810562	0.283822138126774
476	AGCCGGACCCCGTT-8hr-2	0.301014780498566	M	0.258336386954929	0.283822138126774
477	TAGCCGCTACTGTG-8hr-2	0.303923541247485	M	0.335319430652102	0.283822138126774
478	ATTAGTGAGAGGGT-10hr	0.327835290482077	M	0.328266760928479	0.283822138126774
479	AAGGTCTGGGACAG-10hr	0.37370920328635	M	0.215812827753126	0.283822138126774
480	TGTGGATGGACAGG-10hr	0.398865784499055	M	0.220460859617585	0.283822138126774
481	GTGATCGATCATTC-8hr-2	0.553028313284656	M	0.304996200607903	0.283822138126774
482	ATGAAGGATTGGCA-10hr	0.578244051107725	M	0.371072369754713	0.283822138126774
483	TGATTAGAAGGGTG-10hr	0.578717690500168	M	0.174303944315545	0.283822138126774
484	TAGTAAACGAGGCA-8hr-2	0.0520984081041968	NS	0.277777777777778	0.277777777777778
485	ACGGCTCTTAAGGA-8hr-2	0.05585786707595	NS	0.268942547876769	0.277777777777778
486	AAGTTATGGTCCTC-8hr	0.0559205500381971	NS	0.346994535519126	0.277777777777778
487	CATGCGCTGAATCC-8hr	0.0579197765265593	NS	0.297663903541824	0.277777777777778
488	CAAGCTGACACTGA-10hr	0.0605919583023083	NS	0.0783410138248848	0.277777777777778
489	ATACACCTCAATCG-8hr	0.06192549588776	NS	0.364583333333333	0.277777777777778
490	GACCTCTGGATAAG-10hr	0.0632064440691178	NS	0.362795477903392	0.277777777777778
491	TCCCGAACTTGTCT-10hr	0.0638432174096005	NS	0.429378531073446	0.277777777777778
492	AGGAATGAGGAGCA-10hr	0.0647698357622022	NS	0.332142857142857	0.277777777777778
493	TCAACACTGGTTAC-10hr	0.0677817355841206	NS	0.390708301599391	0.277777777777778
494	TACTCCCTTCGCTC-10hr	0.0687867610407736	NS	0.26231884057971	0.277777777777778
495	ACGGCGTGCACCAA-8hr-2	0.0724352951225762	NS	0.246462264150943	0.277777777777778
496	AACACGTGGTCGAT-10hr	0.0744193859980681	NS	0.475733634311512	0.277777777777778
497	AGTACGTGTCGCTC-8hr-2	0.0801028277634961	NS	0.166880616174583	0.277777777777778
498	TACGTACTTATCTC-10hr	0.081374321880651	NS	0.168888888888889	0.277777777777778
499	GAACTGTGGCTATG-8hr-2	0.0862162651693534	NS	0.26890756302521	0.277777777777778
500	TCAATCACTGCCTC-8hr	0.0870047422364999	NS	0.267692307692308	0.277777777777778
501	GCACCACTATCTTC-10hr	0.0907544441609254	NS	0.307872539831303	0.277777777777778
502	TACTCAACTCTCAT-8hr-2	0.0924102408725951	NS	0.278688524590164	0.277777777777778
503	GATGACACACCAAC-10hr	0.0927246790299572	NS	0.293006993006993	0.277777777777778
504	CATCAGGAGCTATG-10hr	0.0947510396762954	NS	0.402135231316726	0.277777777777778
505	ATACACCTGGATTC-10hr	0.0953129915067631	NS	0.221122112211221	0.277777777777778
506	AAGAACGAGGATTC-10hr	0.103462873592414	NS	0.207037643207856	0.277777777777778
507	GAGTGACTACTGTG-8hr	0.105336921179504	NS	0.343267695582757	0.277777777777778
508	GCGGGACTCTTCGC-10hr	0.105417891642167	NS	0.449892736745326	0.277777777777778
509	ACGATTCTTTGCAG-10hr	0.111553784860558	NS	0.479272959183673	0.277777777777778
510	ATACAATGGAGCAG-8hr-2	0.113860215901032	NS	0.321799307958477	0.277777777777778
511	GCCATCACCTAGAC-6hr	0.114303824212973	NS	0.149722735674677	0.277777777777778
512	GAACAGCTTTTGGG-10hr	0.115690144913581	NS	0.0574282147315855	0.277777777777778
513	CACTCTCTTCTTTG-8hr	0.116734932709187	NS	0.20718462823726	0.277777777777778
514	GACCTCACATCACG-10hr	0.122012921304585	NS	0.383094098883573	0.277777777777778
515	ATTAGTGAAGAGGC-8hr	0.123077854461799	NS	0.294146581406788	0.277777777777778
516	TGACCGCTACTCTT-10hr	0.126737122409919	NS	0.36408404464872	0.277777777777778
517	TTTCACGAAGGTCT-8hr	0.127173823456688	NS	0.205443940375891	0.277777777777778
518	TTGGAGTGAGTCGT-10hr	0.128969223253542	NS	0.166666666666667	0.277777777777778
519	GTGTACGAACTCTT-10hr	0.132136930735665	NS	0.145116279069767	0.277777777777778
520	AAGGTGCTTGTCTT-8hr-2	0.13551458918325	NS	0.320720720720721	0.277777777777778
521	GCAGATACCGGTAT-10hr	0.142312008978676	NS	0.0804416403785489	0.277777777777778
522	AGCCGGACTTCTTG-10hr	0.147806855879101	NS	0.291354945968412	0.277777777777778
523	CTAGTTTGGCTAAC-10hr	0.149239722170077	NS	0.279496855345912	0.277777777777778
524	CCGGAGACAACGAA-10hr	0.152611316917266	NS	0.16563541170871	0.277777777777778
525	GGTGATACATGTCG-10hr	0.158980838071173	NS	0.249006622516556	0.277777777777778
526	GTGATGACCCCTAC-8hr-2	0.159722222222222	NS	0.225979602791197	0.277777777777778
527	ACATTCTGACGTTG-10hr	0.161354815947313	NS	0.325072886297376	0.277777777777778
528	TATAAGACGCGGAA-8hr-2	0.16895781424521	NS	0.407576913297737	0.277777777777778
529	CGGATAACGCGAGA-10hr	0.170491571044057	NS	0.292895720814292	0.277777777777778
530	GCCTCATGGTCTGA-10hr	0.171219801198078	NS	0.214917339484814	0.277777777777778
531	AAGTGGCTATGACC-10hr	0.176989150090416	NS	0.300553426990209	0.277777777777778
532	ATTGAATGAACCTG-10hr	0.181432682114191	NS	0.224540901502504	0.277777777777778
533	GCACCTACTCCTGC-8hr	0.183343248066627	NS	0.296560674886437	0.277777777777778
534	ATAGATACACGGTT-10hr	0.189270435888542	NS	0.262064752596213	0.277777777777778
535	GGAACTTGGGCATT-8hr-2	0.19701838957329	NS	0.271409152695967	0.277777777777778
536	GTACGTGATTCATC-8hr-2	0.206637674525063	NS	0.318342933097031	0.277777777777778
537	AATAAGCTCCGATA-8hr-2	0.209604465402752	NS	0.154269972451791	0.277777777777778
538	CCCAACACCGATAC-10hr	0.21010017839989	NS	0.239712606139778	0.277777777777778
539	CAATTCACTCACCC-10hr	0.216395338493017	NS	0.252826310380267	0.277777777777778
540	TAGATCCTAAGCCT-10hr	0.216549817320036	NS	0.0795713634290926	0.277777777777778
541	GATTGGACCAGAGG-10hr	0.216617082740482	NS	0.376393312101911	0.277777777777778
542	ACTCGAGAAAACGA-10hr	0.229833411046586	NS	0.303762449280708	0.277777777777778
543	AACAATACAAGTGA-10hr	0.261554115567932	NS	0.285831285831286	0.277777777777778
544	TAAACAACTACGAC-10hr	0.296775397244939	NS	0.268440905280805	0.277777777777778
545	AGCCGGACCCCGTT-8hr-2	0.301014780498566	NS	0.300109930377428	0.277777777777778
546	TAGCCGCTACTGTG-8hr-2	0.303923541247485	NS	0.242965905329361	0.277777777777778
547	ATTAGTGAGAGGGT-10hr	0.327835290482077	NS	0.0306350889595852	0.277777777777778
548	AAGGTCTGGGACAG-10hr	0.37370920328635	NS	0.0691811214199274	0.277777777777778
549	TGTGGATGGACAGG-10hr	0.398865784499055	NS	0.000163425396306586	0.277777777777778
550	GTGATCGATCATTC-8hr-2	0.553028313284656	NS	0.274981003039514	0.277777777777778
551	ATGAAGGATTGGCA-10hr	0.578244051107725	NS	0.333569835799716	0.277777777777778
552	TGATTAGAAGGGTG-10hr	0.578717690500168	NS	0.31627030162413	0.277777777777778
