# Supplementary material for: Extreme heterogeneity of influenza virus infection in single cells
Source: eLife. 2018 Feb 16;7:e32303. doi: 10.7554/eLife.32303 (PMC5826275; doi:10.7554/eLife.32303)
Supplement: Figure 7—source data 1. [file elife-32303-fig7-data1.csv]

	CellBarcode	gene	cell.frac.flu	cell.minor.frac	reads	wt.frac	syn.frac	minor.frac
1	ACATGGTGGTTCTT-10hr	PB2	0.0531440162271805	0.379939209726444	64	0.675675675675676	0.324324324324324	0.324324324324324
2	ACATGGTGGTTCTT-10hr	PB1	0.0531440162271805	0.379939209726444	0	NA	NA	NA
3	ACATGGTGGTTCTT-10hr	PA	0.0531440162271805	0.379939209726444	17	0	1	0
4	ACATGGTGGTTCTT-10hr	NP	0.0531440162271805	0.379939209726444	157	0.111111111111111	0.888888888888889	0.111111111111111
5	ACATGGTGGTTCTT-10hr	HA	0.0531440162271805	0.379939209726444	108	1	0	0
6	ACATGGTGGTTCTT-10hr	NA	0.0531440162271805	0.379939209726444	118	0.491803278688525	0.508196721311475	0.491803278688525
7	ACATGGTGGTTCTT-10hr	M	0.0531440162271805	0.379939209726444	79	1	0	0
8	ACATGGTGGTTCTT-10hr	NS	0.0531440162271805	0.379939209726444	112	1	0	0
9	CATGCGCTGAATCC-8hr	PB2	0.0579197765265593	0.423014586709887	54	0.65	0.35	0.35
10	CATGCGCTGAATCC-8hr	PB1	0.0579197765265593	0.423014586709887	12	0.833333333333333	0.166666666666667	0.166666666666667
11	CATGCGCTGAATCC-8hr	PA	0.0579197765265593	0.423014586709887	30	0.214285714285714	0.785714285714286	0.214285714285714
12	CATGCGCTGAATCC-8hr	NP	0.0579197765265593	0.423014586709887	239	0.507936507936508	0.492063492063492	0.492063492063492
13	CATGCGCTGAATCC-8hr	HA	0.0579197765265593	0.423014586709887	87	0.390243902439024	0.609756097560976	0.390243902439024
14	CATGCGCTGAATCC-8hr	NA	0.0579197765265593	0.423014586709887	143	1	0	0
15	CATGCGCTGAATCC-8hr	M	0.0579197765265593	0.423014586709887	367	0.583850931677019	0.416149068322981	0.416149068322981
16	CATGCGCTGAATCC-8hr	NS	0.0579197765265593	0.423014586709887	395	0.50561797752809	0.49438202247191	0.49438202247191
17	CCACTGACCCGATA-10hr	PB2	0.0598794549266247	0.404761904761905	17	1	0	0
18	CCACTGACCCGATA-10hr	PB1	0.0598794549266247	0.404761904761905	0	NA	NA	NA
19	CCACTGACCCGATA-10hr	PA	0.0598794549266247	0.404761904761905	21	0.888888888888889	0.111111111111111	0.111111111111111
20	CCACTGACCCGATA-10hr	NP	0.0598794549266247	0.404761904761905	100	1	0	0
21	CCACTGACCCGATA-10hr	HA	0.0598794549266247	0.404761904761905	1	NA	NA	NA
22	CCACTGACCCGATA-10hr	NA	0.0598794549266247	0.404761904761905	99	0.377777777777778	0.622222222222222	0.377777777777778
23	CCACTGACCCGATA-10hr	M	0.0598794549266247	0.404761904761905	117	0	1	0
24	CCACTGACCCGATA-10hr	NS	0.0598794549266247	0.404761904761905	102	0	1	0
25	ACGGCGTGCACCAA-8hr-2	PB2	0.0724352951225762	0.466666666666667	35	0.5	0.5	0.5
26	ACGGCGTGCACCAA-8hr-2	PB1	0.0724352951225762	0.466666666666667	13	0.5	0.5	0.5
27	ACGGCGTGCACCAA-8hr-2	PA	0.0724352951225762	0.466666666666667	11	1	0	0
28	ACGGCGTGCACCAA-8hr-2	NP	0.0724352951225762	0.466666666666667	140	0.338235294117647	0.661764705882353	0.338235294117647
29	ACGGCGTGCACCAA-8hr-2	HA	0.0724352951225762	0.466666666666667	49	0.814814814814815	0.185185185185185	0.185185185185185
30	ACGGCGTGCACCAA-8hr-2	NA	0.0724352951225762	0.466666666666667	124	0.596774193548387	0.403225806451613	0.403225806451613
31	ACGGCGTGCACCAA-8hr-2	M	0.0724352951225762	0.466666666666667	267	0.5625	0.4375	0.4375
32	ACGGCGTGCACCAA-8hr-2	NS	0.0724352951225762	0.466666666666667	209	0.474226804123711	0.525773195876289	0.474226804123711
33	ACGATTCTTTGCAG-10hr	PB2	0.111553784860558	0.435344827586207	72	0.696969696969697	0.303030303030303	0.303030303030303
34	ACGATTCTTTGCAG-10hr	PB1	0.111553784860558	0.435344827586207	29	0.1875	0.8125	0.1875
35	ACGATTCTTTGCAG-10hr	PA	0.111553784860558	0.435344827586207	19	0.714285714285714	0.285714285714286	0.285714285714286
36	ACGATTCTTTGCAG-10hr	NP	0.111553784860558	0.435344827586207	315	0	1	0
37	ACGATTCTTTGCAG-10hr	HA	0.111553784860558	0.435344827586207	178	0	1	0
38	ACGATTCTTTGCAG-10hr	NA	0.111553784860558	0.435344827586207	366	0.2125	0.7875	0.2125
39	ACGATTCTTTGCAG-10hr	M	0.111553784860558	0.435344827586207	654	1	0	0
40	ACGATTCTTTGCAG-10hr	NS	0.111553784860558	0.435344827586207	1503	0.386435331230284	0.613564668769716	0.386435331230284
41	AAGTGGCTATGACC-10hr	PB2	0.176989150090416	0.473320158102767	22	1	0	0
42	AAGTGGCTATGACC-10hr	PB1	0.176989150090416	0.473320158102767	27	0.6	0.4	0.4
43	AAGTGGCTATGACC-10hr	PA	0.176989150090416	0.473320158102767	25	1	0	0
44	AAGTGGCTATGACC-10hr	NP	0.176989150090416	0.473320158102767	300	0.551724137931034	0.448275862068966	0.448275862068966
45	AAGTGGCTATGACC-10hr	HA	0.176989150090416	0.473320158102767	62	0	1	0
46	AAGTGGCTATGACC-10hr	NA	0.176989150090416	0.473320158102767	232	0.835164835164835	0.164835164835165	0.164835164835165
47	AAGTGGCTATGACC-10hr	M	0.176989150090416	0.473320158102767	975	0.383529411764706	0.616470588235294	0.383529411764706
48	AAGTGGCTATGACC-10hr	NS	0.176989150090416	0.473320158102767	706	0.63898916967509	0.36101083032491	0.36101083032491
49	GGAACTTGGGCATT-8hr-2	PB2	0.19701838957329	0.444239631336406	65	0.342105263157895	0.657894736842105	0.342105263157895
50	GGAACTTGGGCATT-8hr-2	PB1	0.19701838957329	0.444239631336406	33	0.368421052631579	0.631578947368421	0.368421052631579
51	GGAACTTGGGCATT-8hr-2	PA	0.19701838957329	0.444239631336406	50	0.666666666666667	0.333333333333333	0.333333333333333
52	GGAACTTGGGCATT-8hr-2	NP	0.19701838957329	0.444239631336406	166	1	0	0
53	GGAACTTGGGCATT-8hr-2	HA	0.19701838957329	0.444239631336406	18	0	1	0
54	GGAACTTGGGCATT-8hr-2	NA	0.19701838957329	0.444239631336406	436	0.12093023255814	0.87906976744186	0.12093023255814
55	GGAACTTGGGCATT-8hr-2	M	0.19701838957329	0.444239631336406	840	0.506234413965087	0.493765586034913	0.493765586034913
56	GGAACTTGGGCATT-8hr-2	NS	0.19701838957329	0.444239631336406	599	0.424028268551237	0.575971731448763	0.424028268551237
57	TAAACAACTACGAC-10hr	PB2	0.296775397244939	0.440460081190798	160	0	1	0
58	TAAACAACTACGAC-10hr	PB1	0.296775397244939	0.440460081190798	83	0.693877551020408	0.306122448979592	0.306122448979592
59	TAAACAACTACGAC-10hr	PA	0.296775397244939	0.440460081190798	110	0.436363636363636	0.563636363636364	0.436363636363636
60	TAAACAACTACGAC-10hr	NP	0.296775397244939	0.440460081190798	1661	0.388571428571429	0.611428571428571	0.388571428571429
61	TAAACAACTACGAC-10hr	HA	0.296775397244939	0.440460081190798	252	0.0852713178294574	0.914728682170543	0.0852713178294574
62	TAAACAACTACGAC-10hr	NA	0.296775397244939	0.440460081190798	1213	0.336380255941499	0.663619744058501	0.336380255941499
63	TAAACAACTACGAC-10hr	M	0.296775397244939	0.440460081190798	3503	0.516677155443675	0.483322844556325	0.483322844556325
64	TAAACAACTACGAC-10hr	NS	0.296775397244939	0.440460081190798	2562	0.484712230215827	0.515287769784173	0.484712230215827
65	AGCCGGACCCCGTT-8hr-2	PB2	0.301014780498566	0.429311621021466	62	0.514285714285714	0.485714285714286	0.485714285714286
66	AGCCGGACCCCGTT-8hr-2	PB1	0.301014780498566	0.429311621021466	34	1	0	0
67	AGCCGGACCCCGTT-8hr-2	PA	0.301014780498566	0.429311621021466	68	0.485714285714286	0.514285714285714	0.485714285714286
68	AGCCGGACCCCGTT-8hr-2	NP	0.301014780498566	0.429311621021466	298	0.452830188679245	0.547169811320755	0.452830188679245
69	AGCCGGACCCCGTT-8hr-2	HA	0.301014780498566	0.429311621021466	134	0	1	0
70	AGCCGGACCCCGTT-8hr-2	NA	0.301014780498566	0.429311621021466	609	0.40453074433657	0.59546925566343	0.40453074433657
71	AGCCGGACCCCGTT-8hr-2	M	0.301014780498566	0.429311621021466	705	0.468208092485549	0.531791907514451	0.468208092485549
72	AGCCGGACCCCGTT-8hr-2	NS	0.301014780498566	0.429311621021466	819	0.42257217847769	0.57742782152231	0.42257217847769
73	TGTGGATGGACAGG-10hr	PB2	0.398865784499055	0.488331591779868	380	0	1	0
74	TGTGGATGGACAGG-10hr	PB1	0.398865784499055	0.488331591779868	155	0	1	0
75	TGTGGATGGACAGG-10hr	PA	0.398865784499055	0.488331591779868	264	0.690140845070423	0.309859154929577	0.309859154929577
76	TGTGGATGGACAGG-10hr	NP	0.398865784499055	0.488331591779868	2951	0.489445910290237	0.510554089709763	0.489445910290237
77	TGTGGATGGACAGG-10hr	HA	0.398865784499055	0.488331591779868	126	1	0	0
78	TGTGGATGGACAGG-10hr	NA	0.398865784499055	0.488331591779868	893	0.376	0.624	0.376
79	TGTGGATGGACAGG-10hr	M	0.398865784499055	0.488331591779868	1349	0.656307129798903	0.343692870201097	0.343692870201097
80	TGTGGATGGACAGG-10hr	NS	0.398865784499055	0.488331591779868	1	NA	NA	NA
