# Supplementary material for: Extreme heterogeneity of influenza virus infection in single cells
Source: eLife. 2018 Feb 16;7:e32303. doi: 10.7554/eLife.32303 (PMC5826275; doi:10.7554/eLife.32303)
Supplement: Figure 7—source data 2. [file elife-32303-fig7-data2.txt]

>viral RNA encoded in pHH-TX91-HAflank-eGFP, which carries eGFP with the flanking sequences of HA
agtagaaacaagggtgttttttcttatatttctgaaattctggtctcagatgcatattctacactgcaaagacccattagaacacatccagaagctgattgcccccagggagaccaaaagcaccaggatccttatttgtacagctcatccatgccgagagtgatcccggcggcggtcacaaactccagcaggaccatgtgatcgcgcttctcgttggggtctttgctcagggcggactgggtgctcaggtagtggttgtcgggcagcagcacggggccgtcgccgatgggggtgttctgctggtagtggtcggcgagctgcacgctgccgtcctctatgttgtggcggatcttgaagttcaccttgatgccgttcttctgcttgtcggccatgatatagacattgtggctgttgtagttgtactccagcttgtgccccaggatgttgccgtcctccttgaagtcaatgcccttcagctctatgcggttcaccagggtgtcgccctcaaacttcacctcggcgcgggtcttgtagttgccgtcgtccttgaagaagatggtgcgctcctggacatagccttcgggcatggcggacttgaagaagtcatgctgcttcatgtggtcggggtagcggctgaagcactgcacgccgtaggtcagggtggtcactagggtgggccagggcacgggcagcttgccggtggtgcagatgaacttcagggtcagcttgccgtaggtggcatcgccctcgccctcgccggacacgctgaacttgtggccgtttacatcgccgtccagctcaaccaggatgggcaccaccccggtgaacagctcctcgcccttgctgaccatgaattcttcggatggtagcctatacttattgtgtctgcttatgtagctgtaaatgcacttaacaggactagtagttttgctttgattttggttgtttttattttcccctgcttttgct
