# Supplementary material for: Extreme heterogeneity of influenza virus infection in single cells
Source: eLife. 2018 Feb 16;7:e32303. doi: 10.7554/eLife.32303 (PMC5826275; doi:10.7554/eLife.32303)
Supplement: Figure 9—source data 1. [file elife-32303-fig9-data1.csv]

	gene_short_name	gene_long_name	Q	num_cells_expressed	max.expression
1	AKR1B10	ENSG00000198074	8.31624665391371e-09	785	284
2	TXN	ENSG00000136810	0.00697326666628316	788	100
3	RPP38	ENSG00000152464	0.00697326666628316	364	5
4	MT-CO3	ENSG00000198938	0.00697326666628316	787	215
5	ALDH1A1	ENSG00000165092	0.0117169120113912	786	122
6	ID3	ENSG00000117318	0.0213399947324605	686	35
7	ARPC3	ENSG00000111229	0.0213399947324605	781	26
8	ASAH1	ENSG00000104763	0.0259526465629065	475	5
9	AKR1C3	ENSG00000196139	0.0259526465629065	785	87
10	RAN	ENSG00000132341	0.0259526465629065	788	72
11	MT-CO1	ENSG00000198804	0.0259526465629065	787	418
12	ALDH3A1	ENSG00000108602	0.026173777637491	744	90
13	MAP1B	ENSG00000131711	0.0292650034909206	701	15
14	MXD3	ENSG00000213347	0.0292650034909206	166	5
15	UBE2S	ENSG00000108106	0.0292650034909206	760	77
16	C7orf49	ENSG00000122783	0.0307446398533831	398	5
17	ATF3	ENSG00000162772	0.031163190014213	70	8
18	UPK1B	ENSG00000114638	0.0318228415599586	99	8
19	ITGA3	ENSG00000005884	0.0331675777207413	381	8
20	CENPF	ENSG00000117724	0.0338092871272874	421	10
21	CCND3	ENSG00000112576	0.037122126520877	642	20
22	NME1	ENSG00000239672	0.0394078310387211	788	31
23	ENO1	ENSG00000074800	0.0456231721683622	788	89
24	NDUFB4	ENSG00000065518	0.0456231721683622	758	15
25	CBR1	ENSG00000159228	0.0456231721683622	777	27
26	NOSIP	ENSG00000142546	0.0467970623273926	630	8
27	SRSF7	ENSG00000115875	0.0473853867121665	754	17
28	CXCL2	ENSG00000081041	0.0473853867121665	169	9
29	AC090498.1	ENSG00000279483	0.0473853867121665	108	18
30	RHOD	ENSG00000173156	0.0473853867121665	244	6
31	UBB	ENSG00000170315	0.0500085243897803	788	64
32	CTSL	ENSG00000135047	0.0569991851469438	750	27
33	PPIA	ENSG00000196262	0.0578226564348243	788	54
34	MKI67	ENSG00000148773	0.0578226564348243	413	6
35	H3F3B	ENSG00000132475	0.0617886781555199	787	70
36	HIST1H4C	ENSG00000197061	0.071719868732469	648	64
37	NQO1	ENSG00000181019	0.071719868732469	788	106
38	GADD45B	ENSG00000099860	0.071719868732469	157	6
39	PLAUR	ENSG00000011422	0.071719868732469	339	38
40	P4HB	ENSG00000185624	0.0772547972434456	716	13
41	SRSF10	ENSG00000188529	0.0809528171101021	465	5
42	PRDX1	ENSG00000117450	0.0851894622076262	788	83
43	FASN	ENSG00000169710	0.0887950563763461	443	7
