# Supplementary material for: Extreme heterogeneity of influenza virus infection in single cells
Source: eLife. 2018 Feb 16;7:e32303. doi: 10.7554/eLife.32303 (PMC5826275; doi:10.7554/eLife.32303)
Supplement: Figure 9—source data 2. [file elife-32303-fig9-data2.csv]

	Name	Genes (tot)	Stat (non-dir.)	p (non-dir.)	p adj (non-dir.)	Genes (up)	Genes (down)
1	HALLMARK_HYPOXIA	67	268.06	0.00182	0.033333	0	0
2	HALLMARK_REACTIVE_OXIGEN_SPECIES_PATHWAY	29	141.34	0.002	0.033333	0	0
3	HALLMARK_KRAS_SIGNALING_DN	5	61.309	0.0011	0.033333	0	0
4	HALLMARK_G2M_CHECKPOINT	90	329.87	0.00387	0.048375	0	0
5	HALLMARK_CHOLESTEROL_HOMEOSTASIS	33	146.58	0.00499	0.0499	0	0
6	HALLMARK_APOPTOSIS	51	200.15	0.0071399	0.059499	0	0
7	HALLMARK_TNFA_SIGNALING_VIA_NFKB	69	254.71	0.0086099	0.061499	0	0
8	HALLMARK_GLYCOLYSIS	67	233.74	0.02466	0.1252	0	0
9	HALLMARK_UV_RESPONSE_DN	21	87.773	0.02504	0.1252	0	0
10	HALLMARK_PEROXISOME	27	109.68	0.02194	0.1252	0	0
11	HALLMARK_P53_PATHWAY	67	228.97	0.03465	0.14437	0	0
12	HALLMARK_ALLOGRAFT_REJECTION	31	118.39	0.03255	0.14437	0	0
13	HALLMARK_BILE_ACID_METABOLISM	19	75.996	0.04227	0.16258	0	0
14	HALLMARK_PI3K_AKT_MTOR_SIGNALING	34	121.57	0.054909	0.1844	0	0
15	HALLMARK_XENOBIOTIC_METABOLISM	59	197.92	0.055959	0.1844	0	0
16	HALLMARK_UV_RESPONSE_UP	57	190.93	0.059009	0.1844	0	0
17	HALLMARK_ANDROGEN_RESPONSE	37	127.41	0.072619	0.20172	0	0
18	HALLMARK_APICAL_SURFACE	4	20.509	0.071379	0.20172	0	0
19	HALLMARK_UNFOLDED_PROTEIN_RESPONSE	59	190.17	0.093059	0.22735	0	0
20	HALLMARK_E2F_TARGETS	102	315.58	0.088779	0.22735	0	0
21	HALLMARK_HEME_METABOLISM	46	151.25	0.095489	0.22735	0	0
22	HALLMARK_MITOTIC_SPINDLE	52	166.09	0.11574	0.23368	0	0
23	HALLMARK_EPITHELIAL_MESENCHYMAL_TRANSITION	54	171.9	0.11451	0.23368	0	0
24	HALLMARK_FATTY_ACID_METABOLISM	68	212.78	0.11684	0.23368	0	0
25	HALLMARK_ANGIOGENESIS	5	21.841	0.10764	0.23368	0	0
26	HALLMARK_MYC_TARGETS_V1	167	489.08	0.14329	0.27555	0	0
27	HALLMARK_MTORC1_SIGNALING	120	355.88	0.15004	0.27785	0	0
28	HALLMARK_ESTROGEN_RESPONSE_EARLY	49	152.41	0.15703	0.28041	0	0
29	HALLMARK_OXIDATIVE_PHOSPHORYLATION	148	431.12	0.17243	0.29729	0	0
30	HALLMARK_APICAL_JUNCTION	36	112.09	0.1849	0.30816	0	0
31	HALLMARK_TGF_BETA_SIGNALING	18	58.035	0.20574	0.33184	0	0
32	HALLMARK_NOTCH_SIGNALING	6	19.165	0.28071	0.42884	0	0
33	HALLMARK_ESTROGEN_RESPONSE_LATE	67	192.41	0.28304	0.42884	0	0
34	HALLMARK_MYOGENESIS	39	113.05	0.30234	0.44461	0	0
35	HALLMARK_IL2_STAT5_SIGNALING	38	108.94	0.32465	0.46378	0	0
36	HALLMARK_COMPLEMENT	45	124.31	0.39796	0.53778	0	0
37	HALLMARK_SPERMATOGENESIS	16	44.955	0.38771	0.53778	0	0
38	HALLMARK_INTERFERON_GAMMA_RESPONSE	43	116.85	0.43535	0.55814	0	0
39	HALLMARK_PANCREAS_BETA_CELLS	4	10.423	0.43369	0.55814	0	0
40	HALLMARK_WNT_BETA_CATENIN_SIGNALING	3	7.3767	0.45553	0.56941	0	0
41	HALLMARK_IL6_JAK_STAT3_SIGNALING	14	35.179	0.53567	0.65326	0	0
42	HALLMARK_MYC_TARGETS_V2	32	81.704	0.55957	0.66616	0	0
43	HALLMARK_KRAS_SIGNALING_UP	23	56.798	0.59655	0.69367	0	0
44	HALLMARK_INFLAMMATORY_RESPONSE	28	69.226	0.61109	0.69442	0	0
45	HALLMARK_HEDGEHOG_SIGNALING	2	2.9366	0.66632	0.74036	0	0
46	HALLMARK_PROTEIN_SECRETION	35	84.294	0.68355	0.74299	0	0
47	HALLMARK_ADIPOGENESIS	75	186.05	0.701	0.74575	0	0
48	HALLMARK_DNA_REPAIR	66	161.74	0.71809	0.74801	0	0
49	HALLMARK_INTERFERON_ALPHA_RESPONSE	22	42.679	0.8873	0.89355	0	0
50	HALLMARK_COAGULATION	32	65.384	0.89355	0.89355	0	0
