# Supplementary material for: Extreme heterogeneity of influenza virus infection in single cells
Source: eLife. 2018 Feb 16;7:e32303. doi: 10.7554/eLife.32303 (PMC5826275; doi:10.7554/eLife.32303)
Supplement: Supplementary file 1. — This ZIP file contains a Jupyter notebook that runs CellRanger to align and annotate the reads, and a Jupyter notebook that uses Monocle to analyze the cell-gene matrix. The ZIP file also includes associated custom scripts. To just run the Monocle analysis in monocle_analysis.ipynb on a pre-generated cell-gene matrix, unpack Supplementary file 2 into. /results/cellgenecounts/. [file elife-32303-supp1.zip]

Archive with 38 entries (32 files):
- analysis_code/
- analysis_code/align_and_annotate.ipynb
- analysis_code/data/
- analysis_code/data/flu_sequences/
- analysis_code/data/flu_sequences/1537_pHW181-PB2-syn.gb
- analysis_code/data/flu_sequences/1538_pHW182-PB1-syn.gb
- analysis_code/data/flu_sequences/1539_pHW183-PA-syn.gb
- analysis_code/data/flu_sequences/1540_pHW184-HA-syn.gb
- analysis_code/data/flu_sequences/1541_pHW185-NP-syn.gb
- analysis_code/data/flu_sequences/1542_pHW186-NA-syn.gb
- analysis_code/data/flu_sequences/1543_pHW187-M-syn.gb
- analysis_code/data/flu_sequences/1544_pHW188-NS-syn.gb
- analysis_code/data/flu_sequences/30_pHW181-PB2.gb
- analysis_code/data/flu_sequences/31_pHW182-PB1.gb
- analysis_code/data/flu_sequences/32_pHW183-PA.gb
- analysis_code/data/flu_sequences/33_pHW184-HA.gb
- analysis_code/data/flu_sequences/34_pHW185-NP.gb
- analysis_code/data/flu_sequences/35_pHW186-NA.gb
- analysis_code/data/flu_sequences/36_pHW187-M.gb
- analysis_code/data/flu_sequences/37_pHW188-NS.gb
- analysis_code/data/flu_sequences/flu-wsn-syn.fasta
- analysis_code/data/flu_sequences/flu-wsn-syn.gtf
- analysis_code/data/flu_sequences/flu-wsn.fasta
- analysis_code/data/flu_sequences/flu-wsn.gtf
- analysis_code/data/flu_sequences/make_fasta_and_gtf.py
- analysis_code/data/flu_sequences/README.md
- analysis_code/data/gene_ontology/
- analysis_code/data/gene_ontology/h.all.v6.0.symbols.gmt
- analysis_code/LICENSE.txt
- analysis_code/monocle_analysis.ipynb
- analysis_code/pymodules/
- analysis_code/pymodules/__init__.py
- analysis_code/pymodules/utils.py
- analysis_code/README.md
- analysis_code/run_analysis.bash
- analysis_code/scripts/
- analysis_code/scripts/annotate_synbarcodes.py
- analysis_code/scripts/mkrefgenome.bash
