# Supplementary material for: Extreme heterogeneity of influenza virus infection in single cells
Source: eLife. 2018 Feb 16;7:e32303. doi: 10.7554/eLife.32303 (PMC5826275; doi:10.7554/eLife.32303)
Supplement: Supplementary file 1. — This ZIP file contains a Jupyter notebook that runs CellRanger to align and annotate the reads, and a Jupyter notebook that uses Monocle to analyze the cell-gene matrix. The ZIP file also includes associated custom scripts. To just run the Monocle analysis in monocle_analysis.ipynb on a pre-generated cell-gene matrix, unpack Supplementary file 2 into. /results/cellgenecounts/. [file elife-32303-supp1.zip › analysis_code/data/flu_sequences/1537_pHW181-PB2-syn.gb]

LOCUS       pHW181-PB2_syn          5302 bp    DNA     circular UNA 22-JUL-2016
DEFINITION  This plasmid encodes the PB2 gene from the A/WSN/33 (H1N1)
            influenza virus under control of both PolI and PolII polymerases,
            and so transcribes both mRNA and vRNA.
ACCESSION   urn.local...1469230516369.149
VERSION     urn.local...1469230516369.149
KEYWORDS    .
SOURCE      
  ORGANISM  
            .
FEATURES             Location/Qualifiers
     misc_feature    11..45
                     /label="tI"
     misc_feature    complement(46..2386)
                     /label="PB2 vRNA"
     misc_feature    complement(46..57)
                     /label="U12"
     CDS             73..2352
                     /label="PB2"
     misc_feature    2209
                     /note="Geneious type: Editing History Replacement"
                     /label="C"
     misc_feature    2217
                     /note="Geneious type: Editing History Replacement"
                     /label="C"
     misc_feature    complement(2375..2386)
                     /label="U13"
     misc_feature    2387..2598
                     /label="pIh"
     misc_signal     2624..2855
                     /label="aBGH"
     misc_feature    3078..3638
                     /note="Geneious type: misc. marker"
                     /label="ori"
     exon            3888..4748
                     /label="bla"
     misc_signal     4889..5234
                     /label="pCMV"
ORIGIN      
        1 ctagcagtta accggagtac tggtcgacct ccgaagttgg gggggagcga aagcaggtca
       61 attatattca atatggaaag aataaaagaa ctaaggaatc taatgtcgca gtctcgcact
      121 cgcgagatac tcacaaaaac caccgtggac catatggcca taatcaagaa gtacacatca
      181 ggaagacagg agaagaaccc agcacttagg atgaaatgga tgatggcaat gaaatatcca
      241 attacagcag acaagaggat aacggaaatg attcctgaga gaaatgagca gggacaaact
      301 ttatggagta aaatgaatga cgccggatca gaccgagtga tggtatcacc tctggctgtg
      361 acatggtgga ataggaatgg accagtgaca agtacagttc attatccaaa aatctacaaa
      421 acttattttg aaaaagtcga aaggttaaaa catggaacct ttggccctgt ccattttaga
      481 aaccaagtca aaatacgtcg aagagttgac ataaatcctg gtcatgcaga tctcagtgcc
      541 aaagaggcac aggatgtaat catggaagtt gttttcccta acgaagtggg agccaggata
      601 ctaacatcgg aatcgcaact aacgacaacc aaagagaaga aagaagaact ccagggttgc
      661 aaaatttctc ctctgatggt ggcatacatg ttggagagag aactggtccg caaaacgaga
      721 ttcctcccag tggctggtgg aacaagcagt gtgtacattg aagtgttgca tttgacccaa
      781 ggaacatgct gggaacagat gtacactcca ggaggggagg cgaggaatga tgatgttgat
      841 caaagcttaa ttattgctgc tagaaacata gtaagaagag ccacagtatc agcagatcca
      901 ctagcatctt tattggagat gtgccacagc acgcagattg gtggaataag gatggtaaac
      961 atccttaggc agaacccaac agaagagcaa gccgtggata tttgcaaggc tgcaatggga
     1021 ctgagaatta gctcatcctt cagttttggt ggattcacat ttaagagaac aagcggatca
     1081 tcagtcaaga gagaggaaga ggtgcttacg ggcaatcttc agacattgaa gataagagtg
     1141 catgagggat atgaagagtt cacaatggtt gggagaagag caacagctat actcagaaaa
     1201 gcaaccagga gattgattca gctgatagtg agtgggagag acgaacagtc gattgccgaa
     1261 gcaataattg tggccatggt attttcacaa gaggattgta tgataaaagc agttagaggt
     1321 gacctgaatt tcgtcaatag ggcgaatcag cgattgaatc ccatgcacca acttttgaga
     1381 cattttcaga aggatgcaaa ggtgctcttt caaaattggg gaattgaatc catcgacaat
     1441 gtgatgggaa tgatcgggat attgcccgac atgactccaa gcaccgagat gtcaatgaga
     1501 ggagtgagaa tcagcaaaat gggggtagat gagtattcca gcgcggagaa gatagtggtg
     1561 agcattgacc gttttttgag agttagggac caacgtggga atgtactact gtctcccgag
     1621 gagatcagtg aaacacaggg aacagagaaa ctgacaataa cttactcatc gtcaatgatg
     1681 tgggagatta atggtcctga atcagtgttg gtcaatacct atcagtggat catcagaaac
     1741 tgggaaactg ttaaaattca gtggtcccag aatcctacaa tgctgtacaa taaaatggaa
     1801 tttgagccat ttcagtcttt agttccaaag gccgttagag gccaatacag tgggtttgtg
     1861 agaactctgt tccaacaaat gagggatgtg cttgggacat ttgataccgc tcagataata
     1921 aaacttcttc ccttcgcagc cgctccacca aagcaaagta gaacgcagtt ctcctcattg
     1981 actataaatg tgaggggatc aggaatgaga atacttgtaa ggggcaattc tccagtattc
     2041 aactacaaca agaccactaa aagactcaca gttctcggaa aggatgctgg ccctttaact
     2101 gaagacccag atgaaggcac agctggagtt gagtccgcag ttctgagagg attcctcatt
     2161 ctgggcaaag aagacaggag atatggacca gcattaagca taaatgaatt gagcaatctt
     2221 gcgaaaggag agaaggctaa tgtgctaatt gggcaaggag acgtggtgtt ggtaatgaaa
     2281 cggaaacgga actctagcat acttactgac agccagacag cgaccaaaag aattcggatg
     2341 gccatcaatt agtgtcgaat agtttaaaaa cgaccttgtt tctactaata acccggcggc
     2401 ccaaaatgcc gactcggagc gaaagatata cctcccccgg ggccgggagg tcgcgtcacc
     2461 gaccacgccg ccggcccagg cgacgcgcga cacggacacc tgtccccaaa aacgccacca
     2521 tcgcagccac acacggagcg cccggggccc tctggtcaac cccaggacac acgcgggagc
     2581 agcgccgggc cggggacgcc ctcccggcgg tcacctaaat gctagagctc gctgatcagc
     2641 ctcgactgtg ccttctagtt gccagccatc tgttgtttgc ccctcccccg tgccttcctt
     2701 gaccctggaa ggtgccactc ccactgtcct ttcctaataa aatgaggaaa ttgcatcgca
     2761 ttgtctgagt aggtgtcatt ctattctggg gggtggggtg gggcaggaca gcaaggggga
     2821 ggattgggaa gacaatagca ggcatgctgg ggatgcggtg ggctctatgg cttctgaggc
     2881 ggaaagaacc agctgcatta atgaatcggc caacgcgcgg ggagaggcgg tttgcgtatt
     2941 gggcgctctt ccgcttcctc gctcactgac tcgctgcgct cggtcgttcg gctgcggcga
     3001 gcggtatcag ctcactcaaa ggcggtaata cggttatcca cagaatcagg ggataacgca
     3061 ggaaagaaca tgtgagcaaa aggccagcaa aaggccagga accgtaaaaa ggccgcgttg
     3121 ctggcgtttt tccataggct ccgcccccct gacgagcatc acaaaaatcg acgctcaagt
     3181 cagaggtggc gaaacccgac aggactataa agataccagg cgtttccccc tggaagctcc
     3241 ctcgtgcgct ctcctgttcc gaccctgccg cttaccggat acctgtccgc ctttctccct
     3301 tcgggaagcg tggcgctttc tcaatgctca cgctgtaggt atctcagttc ggtgtaggtc
     3361 gttcgctcca agctgggctg tgtgcacgaa ccccccgttc agcccgaccg ctgcgcctta
     3421 tccggtaact atcgtcttga gtccaacccg gtaagacacg acttatcgcc actggcagca
     3481 gccactggta acaggattag cagagcgagg tatgtaggcg gtgctacaga gttcttgaag
     3541 tggtggccta actacggcta cactagaagg acagtatttg gtatctgcgc tctgctgaag
     3601 ccagttacct tcggaaaaag agttggtagc tcttgatccg gcaaacaaac caccgctggt
     3661 agcggtggtt tttttgtttg caagcagcag attacgcgca gaaaaaaagg atctcaagaa
     3721 gatcctttga tcttttctac ggggtctgac gctcagtgga acgaaaactc acgttaaggg
     3781 attttggtca tgagattatc aaaaaggatc ttcacctaga tccttttaaa ttaaaaatga
     3841 agttttaaat caatctaaag tatatatgag taaacttggt ctgacagtta ccaatgctta
     3901 atcagtgagg cacctatctc agcgatctgt ctatttcgtt catccatagt tgcctgactc
     3961 cccgtcgtgt agataactac gatacgggag ggcttaccat ctggccccag tgctgcaatg
     4021 ataccgcgag acccacgctc accggctcca gatttatcag caataaacca gccagccgga
     4081 agggccgagc gcagaagtgg tcctgcaact ttatccgcct ccatccagtc tattaattgt
     4141 tgccgggaag ctagagtaag tagttcgcca gttaatagtt tgcgcaacgt tgttgccatt
     4201 gctacaggca tcgtggtgtc acgctcgtcg tttggtatgg cttcattcag ctccggttcc
     4261 caacgatcaa ggcgagttac atgatccccc atgttgtgca aaaaagcggt tagctccttc
     4321 ggtcctccga tcgttgtcag aagtaagttg gccgcagtgt tatcactcat ggttatggca
     4381 gcactgcata attctcttac tgtcatgcca tccgtaagat gcttttctgt gactggtgag
     4441 tactcaacca agtcattctg agaatagtgt atgcggcgac cgagttgctc ttgcccggcg
     4501 tcaatacggg ataataccgc gccacatagc agaactttaa aagtgctcat cattggaaaa
     4561 cgttcttcgg ggcgaaaact ctcaaggatc ttaccgctgt tgagatccag ttcgatgtaa
     4621 cccactcgtg cacccaactg atcttcagca tcttttactt tcaccagcgt ttctgggtga
     4681 gcaaaaacag gaaggcaaaa tgccgcaaaa aagggaataa gggcgacacg gaaatgttga
     4741 atactcatac tcttcctttt tcaatattat tgaagcattt atcagggtta ttgtctcatg
     4801 agcggataca tatttgaatg tatttagaaa aataaacaaa taggggttcc gcgcacattt
     4861 ccccgaaaag tgccacctga cgtcgatatg ccaagtacgc cccctattga cgtcaatgac
     4921 ggtaaatggc ccgcctggca ttatgcccag tacatgacct tatgggactt tcctacttgg
     4981 cagtacatct acgtattagt catcgctatt accatggtga tgcggttttg gcagtacatc
     5041 aatgggcgtg gatagcggtt tgactcacgg ggatttccaa gtctccaccc cattgacgtc
     5101 aatgggagtt tgttttggca ccaaaatcaa cgggactttc caaaatgtcg taacaactcc
     5161 gccccattga cgcaaatggg cggtaggcgt gtacggtggg aggtctatat aagcagagct
     5221 ctctggctaa ctagagaacc cactgcttac tggcttatcg aaattaatac gactcactat
     5281 agggagaccc aagctgttaa cg
//
