# Supplementary material for: Extreme heterogeneity of influenza virus infection in single cells
Source: eLife. 2018 Feb 16;7:e32303. doi: 10.7554/eLife.32303 (PMC5826275; doi:10.7554/eLife.32303)
Supplement: Supplementary file 1. — This ZIP file contains a Jupyter notebook that runs CellRanger to align and annotate the reads, and a Jupyter notebook that uses Monocle to analyze the cell-gene matrix. The ZIP file also includes associated custom scripts. To just run the Monocle analysis in monocle_analysis.ipynb on a pre-generated cell-gene matrix, unpack Supplementary file 2 into. /results/cellgenecounts/. [file elife-32303-supp1.zip › analysis_code/data/flu_sequences/1538_pHW182-PB1-syn.gb]

LOCUS       pHW182-PB1_syn          5302 bp    DNA     circular UNA 22-JUL-2016
DEFINITION  This plasmid encodes the PB1 gene from the A/WSN/33 (H1N1)
            influenza virus under control of both PolI and PolII polymerases,
            and so transcribes both mRNA and vRNA.
ACCESSION   urn.local...1469230516364.147
VERSION     urn.local...1469230516364.147
KEYWORDS    .
SOURCE      
  ORGANISM  
            .
FEATURES             Location/Qualifiers
     misc_feature    11..45
                     /label="tI"
     misc_feature    46..2386
                     /label="PB1 vRNA"
     misc_feature    complement(46..57)
                     /label="U12"
     CDS             70..2343
                     /label="PB1"
     misc_feature    2205
                     /note="Geneious type: Editing History Replacement"
                     /label="C"
     misc_feature    2208
                     /note="Geneious type: Editing History Replacement"
                     /label="T"
     misc_feature    complement(2375..2386)
                     /label="U13"
     misc_feature    2387..2598
                     /label="pIh"
     misc_signal     2624..2855
                     /label="aBGH"
     misc_feature    3078..3638
                     /note="Geneious type: misc. marker"
                     /label="ori"
     exon            3888..4748
                     /label="bla"
     misc_signal     4889..5234
                     /label="pCMV"
ORIGIN      
        1 ctagcagtta accggagtac tggtcgacct ccgaagttgg gggggagcga aagcaggcaa
       61 accatttgaa tggatgtcaa tccgacttta cttttcttaa aagtgccagc acaaaatgct
      121 ataagcacaa ctttccctta tactggagac cctccttaca gccatgggac aggaacagga
      181 tacaccatgg atactgtcaa caggacacat cagtactcag aaaggggaag atggacaaca
      241 aacaccgaaa ctggagcacc gcaactcaac ccgattgatg ggccactgcc agaagacaat
      301 gaaccaagtg gttatgccca aacagattgt gtattggaag caatggcctt ccttgaggaa
      361 tcccatcctg gtatctttga gacctcgtgt cttgaaacga tggaggttgt tcagcaaaca
      421 cgagtggaca agctgacaca aggccgacag acctatgact ggactctaaa taggaaccag
      481 cctgctgcaa cagcattggc caacacaata gaagtgttca gatcaaatgg cctcacggcc
      541 aatgaatctg gaaggctcat agacttcctt aaggatgtaa tggagtcaat gaacaaagaa
      601 gaaatggaga tcacaactca ttttcagaga aagagacgag tgagagacaa tatgactaag
      661 aaaatggtga cacagagaac aataggtaaa aggaagcaga gattgaacaa aaggagttat
      721 ctaattaggg cattaaccct gaacacaatg accaaagatg ctgagagagg gaagctaaaa
      781 cggagagcaa ttgcaacccc agggatgcaa ataagggggt ttgtatactt tgttgagaca
      841 ctagcaagga gtatatgtga gaaacttgaa caatcaggat tgccagttgg aggcaatgag
      901 aagaaagcaa agttggcaaa tgttgtaagg aagatgatga ccaattctca ggacactgaa
      961 atttctttca ccatcactgg agataacacc aaatggaacg aaaatcagaa ccctcggatg
     1021 tttttggcca tgatcacata tataaccaga aatcagcccg aatggttcag aaatgttcta
     1081 agtattgctc caataatgtt ctcaaacaaa atggcgagac tgggaaaggg gtacatgttt
     1141 gagagcaaga gtatgaaaat tagaactcaa atacctgcag aaatgctagc aagcatcgat
     1201 ttgaaatact tcaatgattc aactagaaag aagattgaaa aaatccggcc gctcttaata
     1261 gatgggactg catcattgag ccctggaatg atgatgggca tgttcaatat gttaagtact
     1321 gtattaggcg tctccatcct gaatcttgga caaaagagac acaccaagac tacttactgg
     1381 tgggatggtc ttcaatcttc tgatgatttt gctctgattg tgaatgcacc caatcatgaa
     1441 gggattcaag ccggagtcaa caggttttat cgaacctgta agctacttgg aattaatatg
     1501 agcaagaaaa agtcttacat aaacagaaca ggtacatttg aattcacaag ttttttctat
     1561 cgttatgggt ttgttgccaa tttcagcatg gagcttccca gctttggggt gtctgggatc
     1621 aacgagtctg cggacatgag tattggagtt actgtcatca aaaacaatat gataaacaat
     1681 gatcttggtc cagcaaccgc tcaaatggcc cttcagctgt tcatcaaaga ttacaggtac
     1741 acgtaccggt gccatagagg tgacacacaa atacaaaccc gaagatcatt tgaaataaag
     1801 aaactgtggg agcaaaccca ttccaaagct ggactgctgg tctccgacgg aggcccaaat
     1861 ttatacaaca ttagaaatct ccacattcct gaagtctgct tgaaatggga attaatggat
     1921 gaggattacc aggggcgttt atgcaaccca ctgaacccat ttgtcaacca taaagacatt
     1981 gaatcagtga acaatgcagt gataatgcca gcacatggtc cagccaaaaa catggagtat
     2041 gatgctgttg caacaacaca ctcctggatc cccaaaagaa atcgatccat cttgaataca
     2101 agccaaagag gaatacttga agatgaacaa atgtaccaaa agtgctgcaa cttatttgaa
     2161 aaattcttcc ccagcagttc atacagaaga ccagtcggga tatctagcat ggtggaggct
     2221 atggtttcca gagcccgaat tgatgcacga attgatttcg aatctggaag gataaagaaa
     2281 gaggagttca ctgagatcat gaagatctgt tccaccattg aagagctcag acggcaaaaa
     2341 tagtgaattt agcttgtcct tcatgaaaaa atgccttgtt tctactaata acccggcggc
     2401 ccaaaatgcc gactcggagc gaaagatata cctcccccgg ggccgggagg tcgcgtcacc
     2461 gaccacgccg ccggcccagg cgacgcgcga cacggacacc tgtccccaaa aacgccacca
     2521 tcgcagccac acacggagcg cccggggccc tctggtcaac cccaggacac acgcgggagc
     2581 agcgccgggc cggggacgcc ctcccggcgg tcacctaaat gctagagctc gctgatcagc
     2641 ctcgactgtg ccttctagtt gccagccatc tgttgtttgc ccctcccccg tgccttcctt
     2701 gaccctggaa ggtgccactc ccactgtcct ttcctaataa aatgaggaaa ttgcatcgca
     2761 ttgtctgagt aggtgtcatt ctattctggg gggtggggtg gggcaggaca gcaaggggga
     2821 ggattgggaa gacaatagca ggcatgctgg ggatgcggtg ggctctatgg cttctgaggc
     2881 ggaaagaacc agctgcatta atgaatcggc caacgcgcgg ggagaggcgg tttgcgtatt
     2941 gggcgctctt ccgcttcctc gctcactgac tcgctgcgct cggtcgttcg gctgcggcga
     3001 gcggtatcag ctcactcaaa ggcggtaata cggttatcca cagaatcagg ggataacgca
     3061 ggaaagaaca tgtgagcaaa aggccagcaa aaggccagga accgtaaaaa ggccgcgttg
     3121 ctggcgtttt tccataggct ccgcccccct gacgagcatc acaaaaatcg acgctcaagt
     3181 cagaggtggc gaaacccgac aggactataa agataccagg cgtttccccc tggaagctcc
     3241 ctcgtgcgct ctcctgttcc gaccctgccg cttaccggat acctgtccgc ctttctccct
     3301 tcgggaagcg tggcgctttc tcaatgctca cgctgtaggt atctcagttc ggtgtaggtc
     3361 gttcgctcca agctgggctg tgtgcacgaa ccccccgttc agcccgaccg ctgcgcctta
     3421 tccggtaact atcgtcttga gtccaacccg gtaagacacg acttatcgcc actggcagca
     3481 gccactggta acaggattag cagagcgagg tatgtaggcg gtgctacaga gttcttgaag
     3541 tggtggccta actacggcta cactagaagg acagtatttg gtatctgcgc tctgctgaag
     3601 ccagttacct tcggaaaaag agttggtagc tcttgatccg gcaaacaaac caccgctggt
     3661 agcggtggtt tttttgtttg caagcagcag attacgcgca gaaaaaaagg atctcaagaa
     3721 gatcctttga tcttttctac ggggtctgac gctcagtgga acgaaaactc acgttaaggg
     3781 attttggtca tgagattatc aaaaaggatc ttcacctaga tccttttaaa ttaaaaatga
     3841 agttttaaat caatctaaag tatatatgag taaacttggt ctgacagtta ccaatgctta
     3901 atcagtgagg cacctatctc agcgatctgt ctatttcgtt catccatagt tgcctgactc
     3961 cccgtcgtgt agataactac gatacgggag ggcttaccat ctggccccag tgctgcaatg
     4021 ataccgcgag acccacgctc accggctcca gatttatcag caataaacca gccagccgga
     4081 agggccgagc gcagaagtgg tcctgcaact ttatccgcct ccatccagtc tattaattgt
     4141 tgccgggaag ctagagtaag tagttcgcca gttaatagtt tgcgcaacgt tgttgccatt
     4201 gctacaggca tcgtggtgtc acgctcgtcg tttggtatgg cttcattcag ctccggttcc
     4261 caacgatcaa ggcgagttac atgatccccc atgttgtgca aaaaagcggt tagctccttc
     4321 ggtcctccga tcgttgtcag aagtaagttg gccgcagtgt tatcactcat ggttatggca
     4381 gcactgcata attctcttac tgtcatgcca tccgtaagat gcttttctgt gactggtgag
     4441 tactcaacca agtcattctg agaatagtgt atgcggcgac cgagttgctc ttgcccggcg
     4501 tcaatacggg ataataccgc gccacatagc agaactttaa aagtgctcat cattggaaaa
     4561 cgttcttcgg ggcgaaaact ctcaaggatc ttaccgctgt tgagatccag ttcgatgtaa
     4621 cccactcgtg cacccaactg atcttcagca tcttttactt tcaccagcgt ttctgggtga
     4681 gcaaaaacag gaaggcaaaa tgccgcaaaa aagggaataa gggcgacacg gaaatgttga
     4741 atactcatac tcttcctttt tcaatattat tgaagcattt atcagggtta ttgtctcatg
     4801 agcggataca tatttgaatg tatttagaaa aataaacaaa taggggttcc gcgcacattt
     4861 ccccgaaaag tgccacctga cgtcgatatg ccaagtacgc cccctattga cgtcaatgac
     4921 ggtaaatggc ccgcctggca ttatgcccag tacatgacct tatgggactt tcctacttgg
     4981 cagtacatct acgtattagt catcgctatt accatggtga tgcggttttg gcagtacatc
     5041 aatgggcgtg gatagcggtt tgactcacgg ggatttccaa gtctccaccc cattgacgtc
     5101 aatgggagtt tgttttggca ccaaaatcaa cgggactttc caaaatgtcg taacaactcc
     5161 gccccattga cgcaaatggg cggtaggcgt gtacggtggg aggtctatat aagcagagct
     5221 ctctggctaa ctagagaacc cactgcttac tggcttatcg aaattaatac gactcactat
     5281 agggagaccc aagctgttaa cg
//
