# Supplementary material for: Extreme heterogeneity of influenza virus infection in single cells
Source: eLife. 2018 Feb 16;7:e32303. doi: 10.7554/eLife.32303 (PMC5826275; doi:10.7554/eLife.32303)
Supplement: Supplementary file 1. — This ZIP file contains a Jupyter notebook that runs CellRanger to align and annotate the reads, and a Jupyter notebook that uses Monocle to analyze the cell-gene matrix. The ZIP file also includes associated custom scripts. To just run the Monocle analysis in monocle_analysis.ipynb on a pre-generated cell-gene matrix, unpack Supplementary file 2 into. /results/cellgenecounts/. [file elife-32303-supp1.zip › analysis_code/data/flu_sequences/1539_pHW183-PA-syn.gb]

LOCUS       pHW183-PA_syn           5192 bp    DNA     circular UNA 22-JUL-2016
DEFINITION  This plasmid encodes the PA gene from the A/WSN/33 (H1N1) influenza
            virus under control of both PolI and PolII polymerases, and so
            transcribes both mRNA and vRNA.
ACCESSION   urn.local...1469230516358.143
VERSION     urn.local...1469230516358.143
KEYWORDS    .
SOURCE      
  ORGANISM  
            .
FEATURES             Location/Qualifiers
     misc_feature    11..43
                     /label="tI"
     misc_feature    39..43
                     /note="Geneious type: mutation"
                     /label="two missing G nt in tI"
     misc_feature    complement(44..2276)
                     /label="PA vRNA"
     misc_feature    complement(44..55)
                     /label="U12"
     CDS             68..2218
                     /label="PA"
     misc_feature    2080
                     /note="Geneious type: Editing History Replacement"
                     /label="T"
     misc_feature    2092
                     /note="Geneious type: Editing History Replacement"
                     /label="C"
     misc_feature    complement(2265..2276)
                     /label="U13"
     misc_feature    2277..2488
                     /label="pIh"
     misc_signal     2514..2745
                     /label="aBGH"
     misc_feature    2968..3528
                     /note="Geneious type: misc. marker"
                     /label="ori"
     exon            3778..4638
                     /label="bla"
     misc_signal     4779..5124
                     /label="pCMV"
ORIGIN      
        1 ctagcagtta accggagtac tggtcgacct ccgaagttgg gggagcgaaa gcaggtactg
       61 attcaaaatg gaagattttg tgcgacaatg cttcaatccg atgattgtcg agcttgcgga
      121 aaaggcaatg aaagagtatg gagaggacct gaaaatcgaa acaaacaaat ttgcagcaat
      181 atgcactcac ttggaagtgt gcttcatgta ttcagatttt cacttcatcg atgagcaagg
      241 cgagtcaata gtcgtagaac ttggcgatcc aaatgcactt ttgaagcaca gatttgaaat
      301 aatcgaggga agagatcgca caatagcctg gacagtaata aacagtattt gcaacactac
      361 aggggctgag aaaccaaagt ttctaccaga tttgtatgat tacaagaaga atagattcat
      421 cgaaattgga gtaacaagga gagaagttca catatactat ctggaaaagg ccaataaaat
      481 taaatctgag aagacacaca tccacatttt ctcattcact ggggaggaaa tggccacaaa
      541 ggccgactac actctcgatg aagaaagcag ggctaggatc aaaaccaggc tattcaccat
      601 aagacaagaa atggctagca gaggcctctg ggattccttt cgtcagtccg agagaggcga
      661 agagacaatt gaagaaagat ttgaaatcac aggaacaatg cgcaagcttg ccgaccaaag
      721 tctcccgcca aacttctcca gccttgaaaa atttagagcc tatgtggatg gattcgaacc
      781 gaacggctac attgagggca agctttctca aatgtccaaa gaagtaaatg ctagaattga
      841 accttttttg aaatcaacac cacgaccact tagacttccg gatgggcctc cctgttctca
      901 gcggtccaaa ttcctgctga tggatgcctt aaaattaagc attgaggacc caagtcatga
      961 gggagagggg ataccgctat atgatgcaat caaatgcatg agaacattct ttggatggaa
     1021 ggaacccaat gttgttaaac cacacgaaaa gggaataaat ccaaattatc ttctgtcatg
     1081 gaagcaagta ctggcagaac tgcaggacat tgagaatgag gagaaaattc caaggactaa
     1141 aaatatgaag aaaacgagtc agttaaagtg ggcacttggt gagaacatgg caccagaaaa
     1201 ggtagacttt gacgattgta aagatgtagg cgatttgaag caatatgata gtgatgaacc
     1261 agaattgagg tcgcttgcaa gttggattca gaatgagttc aacaaggcat gtgaactgac
     1321 cgattcaagc tggatagagc tcgatgagat tggagaagat gcggctccaa ttgaacacat
     1381 tgcaagcatg agaaggaatt atttcacagc agaggtgtct cattgcagag ccacagaata
     1441 cataatgaag ggggtgtaca tcaatactgc cttgcttaat gcatcctgtg cagcaatgga
     1501 tgatttccaa ttaattccaa tgataagcaa gtgtagaact aaggagggaa ggcgaaagac
     1561 caatttgtac ggtttcatca taaaaggaag atcccactta aggaatgaca ccgatgtggt
     1621 aaactttgtg agcatggagt tttccctcac tgacccaaga cttgaaccac acaaatggga
     1681 gaagtactgt gttcttgagg taggagatat gcttctaaga agtgccatag gccatgtgtc
     1741 aaggcctatg ttcttgtatg tgaggacaaa tggaacctca aaaattaaaa tgaaatgggg
     1801 gatggaaatg aggcgttgcc tccttcagtc acttcaacaa atcgagagta tgattgaagc
     1861 tgagtcctct gtcaaggaga aagacatgac caaagagttc tttgaaaaca aatcagaaac
     1921 atggcccgtt ggagagtccc ccaaaggagt ggaggaaggt tccattggga aggtctgcag
     1981 aactttattg gcaaagtcgg tattcaacag cttgtatgca tctccacaac tagaaggatt
     2041 ttcagctgaa tcaagaaaac tgcttcttat cgttcaggca cttagggaca atctggaacc
     2101 tgggaccttt gatcttgggg ggctatatga agcaattgag gagtgcctga ttaatgatcc
     2161 ctgggttttg cttaatgctt cttggttcaa ctccttcctc acacatgcat tgagatagtt
     2221 gtggcaatgc tactatttgc tatccatact gtccaaaaaa gtaccttgtt tctactaata
     2281 acccggcggc ccaaaatgcc gactcggagc gaaagatata cctcccccgg ggccgggagg
     2341 tcgcgtcacc gaccacgccg ccggcccagg cgacgcgcga cacggacacc tgtccccaaa
     2401 aacgccacca tcgcagccac acacggagcg cccggggccc tctggtcaac cccaggacac
     2461 acgcgggagc agcgccgggc cggggacgcc ctcccggcgg tcacctaaat gctagagctc
     2521 gctgatcagc ctcgactgtg ccttctagtt gccagccatc tgttgtttgc ccctcccccg
     2581 tgccttcctt gaccctggaa ggtgccactc ccactgtcct ttcctaataa aatgaggaaa
     2641 ttgcatcgca ttgtctgagt aggtgtcatt ctattctggg gggtggggtg gggcaggaca
     2701 gcaaggggga ggattgggaa gacaatagca ggcatgctgg ggatgcggtg ggctctatgg
     2761 cttctgaggc ggaaagaacc agctgcatta atgaatcggc caacgcgcgg ggagaggcgg
     2821 tttgcgtatt gggcgctctt ccgcttcctc gctcactgac tcgctgcgct cggtcgttcg
     2881 gctgcggcga gcggtatcag ctcactcaaa ggcggtaata cggttatcca cagaatcagg
     2941 ggataacgca ggaaagaaca tgtgagcaaa aggccagcaa aaggccagga accgtaaaaa
     3001 ggccgcgttg ctggcgtttt tccataggct ccgcccccct gacgagcatc acaaaaatcg
     3061 acgctcaagt cagaggtggc gaaacccgac aggactataa agataccagg cgtttccccc
     3121 tggaagctcc ctcgtgcgct ctcctgttcc gaccctgccg cttaccggat acctgtccgc
     3181 ctttctccct tcgggaagcg tggcgctttc tcaatgctca cgctgtaggt atctcagttc
     3241 ggtgtaggtc gttcgctcca agctgggctg tgtgcacgaa ccccccgttc agcccgaccg
     3301 ctgcgcctta tccggtaact atcgtcttga gtccaacccg gtaagacacg acttatcgcc
     3361 actggcagca gccactggta acaggattag cagagcgagg tatgtaggcg gtgctacaga
     3421 gttcttgaag tggtggccta actacggcta cactagaagg acagtatttg gtatctgcgc
     3481 tctgctgaag ccagttacct tcggaaaaag agttggtagc tcttgatccg gcaaacaaac
     3541 caccgctggt agcggtggtt tttttgtttg caagcagcag attacgcgca gaaaaaaagg
     3601 atctcaagaa gatcctttga tcttttctac ggggtctgac gctcagtgga acgaaaactc
     3661 acgttaaggg attttggtca tgagattatc aaaaaggatc ttcacctaga tccttttaaa
     3721 ttaaaaatga agttttaaat caatctaaag tatatatgag taaacttggt ctgacagtta
     3781 ccaatgctta atcagtgagg cacctatctc agcgatctgt ctatttcgtt catccatagt
     3841 tgcctgactc cccgtcgtgt agataactac gatacgggag ggcttaccat ctggccccag
     3901 tgctgcaatg ataccgcgag acccacgctc accggctcca gatttatcag caataaacca
     3961 gccagccgga agggccgagc gcagaagtgg tcctgcaact ttatccgcct ccatccagtc
     4021 tattaattgt tgccgggaag ctagagtaag tagttcgcca gttaatagtt tgcgcaacgt
     4081 tgttgccatt gctacaggca tcgtggtgtc acgctcgtcg tttggtatgg cttcattcag
     4141 ctccggttcc caacgatcaa ggcgagttac atgatccccc atgttgtgca aaaaagcggt
     4201 tagctccttc ggtcctccga tcgttgtcag aagtaagttg gccgcagtgt tatcactcat
     4261 ggttatggca gcactgcata attctcttac tgtcatgcca tccgtaagat gcttttctgt
     4321 gactggtgag tactcaacca agtcattctg agaatagtgt atgcggcgac cgagttgctc
     4381 ttgcccggcg tcaatacggg ataataccgc gccacatagc agaactttaa aagtgctcat
     4441 cattggaaaa cgttcttcgg ggcgaaaact ctcaaggatc ttaccgctgt tgagatccag
     4501 ttcgatgtaa cccactcgtg cacccaactg atcttcagca tcttttactt tcaccagcgt
     4561 ttctgggtga gcaaaaacag gaaggcaaaa tgccgcaaaa aagggaataa gggcgacacg
     4621 gaaatgttga atactcatac tcttcctttt tcaatattat tgaagcattt atcagggtta
     4681 ttgtctcatg agcggataca tatttgaatg tatttagaaa aataaacaaa taggggttcc
     4741 gcgcacattt ccccgaaaag tgccacctga cgtcgatatg ccaagtacgc cccctattga
     4801 cgtcaatgac ggtaaatggc ccgcctggca ttatgcccag tacatgacct tatgggactt
     4861 tcctacttgg cagtacatct acgtattagt catcgctatt accatggtga tgcggttttg
     4921 gcagtacatc aatgggcgtg gatagcggtt tgactcacgg ggatttccaa gtctccaccc
     4981 cattgacgtc aatgggagtt tgttttggca ccaaaatcaa cgggactttc caaaatgtcg
     5041 taacaactcc gccccattga cgcaaatggg cggtaggcgt gtacggtggg aggtctatat
     5101 aagcagagct ctctggctaa ctagagaacc cactgcttac tggcttatcg aaattaatac
     5161 gactcactat agggagaccc aagctgttaa cg
//
