# Supplementary material for: Extreme heterogeneity of influenza virus infection in single cells
Source: eLife. 2018 Feb 16;7:e32303. doi: 10.7554/eLife.32303 (PMC5826275; doi:10.7554/eLife.32303)
Supplement: Supplementary file 1. — This ZIP file contains a Jupyter notebook that runs CellRanger to align and annotate the reads, and a Jupyter notebook that uses Monocle to analyze the cell-gene matrix. The ZIP file also includes associated custom scripts. To just run the Monocle analysis in monocle_analysis.ipynb on a pre-generated cell-gene matrix, unpack Supplementary file 2 into. /results/cellgenecounts/. [file elife-32303-supp1.zip › analysis_code/data/flu_sequences/1540_pHW184-HA-syn.gb]

LOCUS       pHW184-HA_syn           4736 bp    DNA     circular UNA 22-JUL-2016
DEFINITION  This plasmid encodes the HA gene from the A/WSN/33 (H1N1) influenza
            virus under control of both PolI and PolII polymerases, and so
            transcribes both mRNA and vRNA.
ACCESSION   urn.local...1469230516361.145
VERSION     urn.local...1469230516361.145
KEYWORDS    .
SOURCE      
  ORGANISM  
            .
FEATURES             Location/Qualifiers
     misc_feature    11..45
                     /label="tI"
     exon            complement(46..1820)
                     /label="vRNA for HA"
     misc_feature    complement(46..57)
                     /label="U12"
     primer_bind     46..73
                     /label=73
     CDS             78..1775
                     /label="HA"
     primer_bind     496..515
                     /label=96
     misc_feature    597..599
                     /label="site of ts mutation"
     primer_bind     complement(668..687)
                     /label=97
     misc_feature    1607..1608
                     /note="Geneious type: Editing History Replacement"
                     /label="GT"
     primer_bind     complement(1789..1820)
                     /label=72
     misc_feature    complement(1809..1820)
                     /label="U13"
     misc_feature    1821..2032
                     /label="pIh"
     primer_bind     complement(1929..1948)
                     /label=2
     misc_signal     2058..2289
                     /label="aBGH"
     misc_feature    2512..3072
                     /note="Geneious type: misc. marker"
                     /label="ori"
     exon            3322..4182
                     /label="bla"
     misc_signal     4323..4668
                     /label="pCMV"
     primer_bind     4709..4728
                     /label=1
ORIGIN      
        1 ctagcagtta accggagtac tggtcgacct ccgaagttgg gggggagcaa aagcagggga
       61 aaataaaaac aaccaaaatg aaggcaaaac tactggtcct gttatatgca tttgtagcta
      121 cagatgcaga cacaatatgt ataggctacc atgcgaacaa ctcaaccgac actgttgaca
      181 caatactcga gaagaatgtg gcagtgacac attctgttaa cctgctcgaa gacagccaca
      241 acgggaaact atgtaaatta aaaggaatag ccccactaca attggggaaa tgtaacatca
      301 ccggatggct cttgggaaat ccagaatgcg actcactgct tccagcgaga tcatggtcct
      361 acattgtaga aacaccaaac tctgagaatg gagcatgtta tccaggagat ctcatcgact
      421 atgaggaact gagggagcaa ttgagctcag tatcatcatt agaaagattc gaaatatttc
      481 ccaaggaaag ttcatggccc aaccacacat tcaacggagt aacagtatca tgctcccata
      541 ggggaaaaag cagtttttac agaaatttgc tatggctgac gaagaagggg gattcatacc
      601 caaagctgac caattcctat gtgaacaata aagggaaaga agtccttgta ctatggggtg
      661 ttcatcaccc gtctagcagt gatgagcaac agagtctcta tagtaatgga aatgcttatg
      721 tctctgtagc gtcttcaaat tataacagga gattcacccc ggaaatagct gcaaggccca
      781 aagtaagaga tcaacatggg aggatgaact attactggac cttgctagaa cccggagaca
      841 caataatatt tgaggcaact ggtaatctaa tagcaccatg gtatgctttc gcactgagta
      901 gagggtttga gtccggcatc atcacctcaa acgcgtcaat gcatgagtgt aacacgaagt
      961 gtcaaacacc ccagggagct ataaacagca atctcccttt ccagaatata cacccagtca
     1021 caataggaga gtgcccaaaa tatgtcagga gtaccaaatt gaggatggtt acaggactaa
     1081 gaaacatccc atccattcaa tacagaggtc tatttggagc cattgctggt tttattgagg
     1141 ggggatggac tggaatgata gatggatggt atggttatca tcatcagaat gaacagggat
     1201 caggctatgc agcggatcaa aaaagcacac aaaatgccat taacgggatt acaaacaagg
     1261 tgaactctgt tatcgagaaa atgaacactc aattcacagc tgtgggtaaa gaattcaaca
     1321 acttagaaaa aaggatggaa aatttaaata aaaaagttga tgatgggttt ctggacattt
     1381 ggacatataa tgcagaattg ttagttctac tggaaaatga aaggactttg gatttccatg
     1441 acttaaatgt gaagaatctg tacgagaaag taaaaagcca attaaagaat aatgccaaag
     1501 aaatcggaaa tgggtgtttt gagttctacc acaagtgtga caatgaatgc atggaaagtg
     1561 taagaaatgg gacttatgat tatccaaaat attcagaaga atcaaaactg aacagggaaa
     1621 agatagatgg agtgaaattg gaatcaatgg gggtgtatca gattctggcg atctactcaa
     1681 ctgtcgccag ttcactggtg cttttggtct ccctgggggc aatcagtttc tggatgtgtt
     1741 ctaatgggtc tttgcagtgc agaatatgca tctgagatta ggatttcaga aatataagga
     1801 aaaacaccct tgtttctact aataacccgg cggcccaaaa tgccgactcg gagcgaaaga
     1861 tatacctccc ccggggccgg gaggtcgcgt caccgaccac gccgccggcc caggcgacgc
     1921 gcgacacgga cacctgtccc caaaaacgcc accatcgcag ccacacacgg agcgcccggg
     1981 gccctctggt caaccccagg acacacgcgg gagcagcgcc gggccgggga cgccctcccg
     2041 gcggtcacct aaatgctaga gctcgctgat cagcctcgac tgtgccttct agttgccagc
     2101 catctgttgt ttgcccctcc cccgtgcctt ccttgaccct ggaaggtgcc actcccactg
     2161 tcctttccta ataaaatgag gaaattgcat cgcattgtct gagtaggtgt cattctattc
     2221 tggggggtgg ggtggggcag gacagcaagg gggaggattg ggaagacaat agcaggcatg
     2281 ctggggatgc ggtgggctct atggcttctg aggcggaaag aaccagctgc attaatgaat
     2341 cggccaacgc gcggggagag gcggtttgcg tattgggcgc tcttccgctt cctcgctcac
     2401 tgactcgctg cgctcggtcg ttcggctgcg gcgagcggta tcagctcact caaaggcggt
     2461 aatacggtta tccacagaat caggggataa cgcaggaaag aacatgtgag caaaaggcca
     2521 gcaaaaggcc aggaaccgta aaaaggccgc gttgctggcg tttttccata ggctccgccc
     2581 ccctgacgag catcacaaaa atcgacgctc aagtcagagg tggcgaaacc cgacaggact
     2641 ataaagatac caggcgtttc cccctggaag ctccctcgtg cgctctcctg ttccgaccct
     2701 gccgcttacc ggatacctgt ccgcctttct cccttcggga agcgtggcgc tttctcaatg
     2761 ctcacgctgt aggtatctca gttcggtgta ggtcgttcgc tccaagctgg gctgtgtgca
     2821 cgaacccccc gttcagcccg accgctgcgc cttatccggt aactatcgtc ttgagtccaa
     2881 cccggtaaga cacgacttat cgccactggc agcagccact ggtaacagga ttagcagagc
     2941 gaggtatgta ggcggtgcta cagagttctt gaagtggtgg cctaactacg gctacactag
     3001 aaggacagta tttggtatct gcgctctgct gaagccagtt accttcggaa aaagagttgg
     3061 tagctcttga tccggcaaac aaaccaccgc tggtagcggt ggtttttttg tttgcaagca
     3121 gcagattacg cgcagaaaaa aaggatctca agaagatcct ttgatctttt ctacggggtc
     3181 tgacgctcag tggaacgaaa actcacgtta agggattttg gtcatgagat tatcaaaaag
     3241 gatcttcacc tagatccttt taaattaaaa atgaagtttt aaatcaatct aaagtatata
     3301 tgagtaaact tggtctgaca gttaccaatg cttaatcagt gaggcaccta tctcagcgat
     3361 ctgtctattt cgttcatcca tagttgcctg actccccgtc gtgtagataa ctacgatacg
     3421 ggagggctta ccatctggcc ccagtgctgc aatgataccg cgagacccac gctcaccggc
     3481 tccagattta tcagcaataa accagccagc cggaagggcc gagcgcagaa gtggtcctgc
     3541 aactttatcc gcctccatcc agtctattaa ttgttgccgg gaagctagag taagtagttc
     3601 gccagttaat agtttgcgca acgttgttgc cattgctaca ggcatcgtgg tgtcacgctc
     3661 gtcgtttggt atggcttcat tcagctccgg ttcccaacga tcaaggcgag ttacatgatc
     3721 ccccatgttg tgcaaaaaag cggttagctc cttcggtcct ccgatcgttg tcagaagtaa
     3781 gttggccgca gtgttatcac tcatggttat ggcagcactg cataattctc ttactgtcat
     3841 gccatccgta agatgctttt ctgtgactgg tgagtactca accaagtcat tctgagaata
     3901 gtgtatgcgg cgaccgagtt gctcttgccc ggcgtcaata cgggataata ccgcgccaca
     3961 tagcagaact ttaaaagtgc tcatcattgg aaaacgttct tcggggcgaa aactctcaag
     4021 gatcttaccg ctgttgagat ccagttcgat gtaacccact cgtgcaccca actgatcttc
     4081 agcatctttt actttcacca gcgtttctgg gtgagcaaaa acaggaaggc aaaatgccgc
     4141 aaaaaaggga ataagggcga cacggaaatg ttgaatactc atactcttcc tttttcaata
     4201 ttattgaagc atttatcagg gttattgtct catgagcgga tacatatttg aatgtattta
     4261 gaaaaataaa caaatagggg ttccgcgcac atttccccga aaagtgccac ctgacgtcga
     4321 tatgccaagt acgcccccta ttgacgtcaa tgacggtaaa tggcccgcct ggcattatgc
     4381 ccagtacatg accttatggg actttcctac ttggcagtac atctacgtat tagtcatcgc
     4441 tattaccatg gtgatgcggt tttggcagta catcaatggg cgtggatagc ggtttgactc
     4501 acggggattt ccaagtctcc accccattga cgtcaatggg agtttgtttt ggcaccaaaa
     4561 tcaacgggac tttccaaaat gtcgtaacaa ctccgcccca ttgacgcaaa tgggcggtag
     4621 gcgtgtacgg tgggaggtct atataagcag agctctctgg ctaactagag aacccactgc
     4681 ttactggctt atcgaaatta atacgactca ctatagggag acccaagctg ttaacg
//
