# Supplementary material for: Extreme heterogeneity of influenza virus infection in single cells
Source: eLife. 2018 Feb 16;7:e32303. doi: 10.7554/eLife.32303 (PMC5826275; doi:10.7554/eLife.32303)
Supplement: Supplementary file 1. — This ZIP file contains a Jupyter notebook that runs CellRanger to align and annotate the reads, and a Jupyter notebook that uses Monocle to analyze the cell-gene matrix. The ZIP file also includes associated custom scripts. To just run the Monocle analysis in monocle_analysis.ipynb on a pre-generated cell-gene matrix, unpack Supplementary file 2 into. /results/cellgenecounts/. [file elife-32303-supp1.zip › analysis_code/data/flu_sequences/1541_pHW185-NP-syn.gb]

LOCUS       pHW185-NP_syn           4526 bp    DNA     circular UNA 22-JUL-2016
DEFINITION  This plasmid encodes the NP gene from the A/WSN/33 (H1N1) influenza
            virus under control of both PolI and PolII polymerases, and so
            transcribes both mRNA and vRNA.
ACCESSION   urn.local...1469230516366.148
VERSION     urn.local...1469230516366.148
KEYWORDS    .
SOURCE      
  ORGANISM  
            .
FEATURES             Location/Qualifiers
     misc_feature    11..45
                     /label="tI"
     misc_feature    complement(46..1610)
                     /label="PA vRNA"
     misc_feature    complement(46..57)
                     /label="U12"
     CDS             91..1587
                     /label="NP"
     misc_feature    1422
                     /note="Geneious type: Editing History Replacement"
                     /label="C"
     misc_feature    1428
                     /note="Geneious type: Editing History Replacement"
                     /label="G"
     misc_feature    complement(1599..1610)
                     /label="U13"
     misc_feature    1611..1822
                     /label="pIh"
     misc_signal     1848..2079
                     /label="aBGH"
     misc_feature    2302..2862
                     /note="Geneious type: misc. marker"
                     /label="ori"
     exon            3112..3972
                     /label="bla"
     misc_signal     4113..4458
                     /label="pCMV"
ORIGIN      
        1 ctagcagtta accggagtac tggtcgacct ccgaagttgg gggggagcaa aagcagggta
       61 gataatcact cacagagtga catcgaaatc atggcgacca aaggcaccaa acgatcttac
      121 gaacagatgg agactgatgg agaacgccag aatgccactg aaatcagagc atctgtcgga
      181 aaaatgattg atggaattgg acgattctac atccaaatgt gcaccgaact taaactcagt
      241 gattatgagg gacggctgat tcagaacagc ttaacaatag agagaatggt gctctctgct
      301 tttgacgaga ggaggaataa atatctagaa gaacatccca gtgcggggaa agatcctaag
      361 aaaactggag gacctatata caggagagta gatggaaagt ggaggagaga actcatcctt
      421 tatgacaaag aagaaataag acgaatctgg cgccaagcta ataatggtga cgatgcaacg
      481 gctggtctga ctcacatgat gatctggcac tccaatttga atgatgcaac ttaccagagg
      541 acaagagctc ttgttcgcac aggaatggat cccaggatgt gctcactgat gcagggttca
      601 accctcccta ggaggtctgg ggccgcaggt gctgcagtca aaggagttgg aacaatggtg
      661 atggaattga tcagaatgat caaacgtggg atcaatgatc ggaacttctg gaggggtgag
      721 aatggacgga gaacaaggat tgcttatgaa agaatgtgca acattctcaa agggaaattt
      781 caaacagctg cacaaagaac aatggtggat caagtgagag agagccggaa tccaggaaat
      841 gctgagttcg aagatctcat ctttttagca cggtctgcac tcatattgag agggtcagtt
      901 gctcacaagt cctgcctgcc tgcctgtgtg tatggatctg ccgtagccag tggatacgac
      961 tttgaaagag agggatactc tctagtcgga atagaccctt tcagactgct tcaaaacagc
     1021 caagtataca gcctaatcag accaaatgag aatccagcac acaagagtca actggtgtgg
     1081 atggcatgcc attctgctgc atttgaagat ctaagagtat caagcttcat cagagggacg
     1141 aaagtggtcc caagagggaa gctttccact agaggagttc aaattgcttc caatgaaaac
     1201 atggagacta tggaatcaag tacccttgaa ctgagaagca gatactgggc cataaggacc
     1261 agaagtggag ggaacaccaa tcaacagagg gcttcctcgg gccaaatcag catacaacct
     1321 acgttctcag tacagagaaa tctccctttt gacagaccaa ccattatggc agcattcact
     1381 gggaatacag aggggagaac atctgacatg agaaccgaaa taataagact gatggaaagt
     1441 gcaagaccag aagatgtgtc tttccagggg cggggagtct tcgagctctc ggacgaaaag
     1501 gcaacgagcc cgatcgtgcc ctcctttgac atgagtaatg aaggatctta tttcttcgga
     1561 gacaatgcag aggagtacga caattaaaga aaaataccct tgtttctact aataacccgg
     1621 cggcccaaaa tgccgactcg gagcgaaaga tatacctccc ccggggccgg gaggtcgcgt
     1681 caccgaccac gccgccggcc caggcgacgc gcgacacgga cacctgtccc caaaaacgcc
     1741 accatcgcag ccacacacgg agcgcccggg gccctctggt caaccccagg acacacgcgg
     1801 gagcagcgcc gggccgggga cgccctcccg gcggtcacct aaatgctaga gctcgctgat
     1861 cagcctcgac tgtgccttct agttgccagc catctgttgt ttgcccctcc cccgtgcctt
     1921 ccttgaccct ggaaggtgcc actcccactg tcctttccta ataaaatgag gaaattgcat
     1981 cgcattgtct gagtaggtgt cattctattc tggggggtgg ggtggggcag gacagcaagg
     2041 gggaggattg ggaagacaat agcaggcatg ctggggatgc ggtgggctct atggcttctg
     2101 aggcggaaag aaccagctgc attaatgaat cggccaacgc gcggggagag gcggtttgcg
     2161 tattgggcgc tcttccgctt cctcgctcac tgactcgctg cgctcggtcg ttcggctgcg
     2221 gcgagcggta tcagctcact caaaggcggt aatacggtta tccacagaat caggggataa
     2281 cgcaggaaag aacatgtgag caaaaggcca gcaaaaggcc aggaaccgta aaaaggccgc
     2341 gttgctggcg tttttccata ggctccgccc ccctgacgag catcacaaaa atcgacgctc
     2401 aagtcagagg tggcgaaacc cgacaggact ataaagatac caggcgtttc cccctggaag
     2461 ctccctcgtg cgctctcctg ttccgaccct gccgcttacc ggatacctgt ccgcctttct
     2521 cccttcggga agcgtggcgc tttctcaatg ctcacgctgt aggtatctca gttcggtgta
     2581 ggtcgttcgc tccaagctgg gctgtgtgca cgaacccccc gttcagcccg accgctgcgc
     2641 cttatccggt aactatcgtc ttgagtccaa cccggtaaga cacgacttat cgccactggc
     2701 agcagccact ggtaacagga ttagcagagc gaggtatgta ggcggtgcta cagagttctt
     2761 gaagtggtgg cctaactacg gctacactag aaggacagta tttggtatct gcgctctgct
     2821 gaagccagtt accttcggaa aaagagttgg tagctcttga tccggcaaac aaaccaccgc
     2881 tggtagcggt ggtttttttg tttgcaagca gcagattacg cgcagaaaaa aaggatctca
     2941 agaagatcct ttgatctttt ctacggggtc tgacgctcag tggaacgaaa actcacgtta
     3001 agggattttg gtcatgagat tatcaaaaag gatcttcacc tagatccttt taaattaaaa
     3061 atgaagtttt aaatcaatct aaagtatata tgagtaaact tggtctgaca gttaccaatg
     3121 cttaatcagt gaggcaccta tctcagcgat ctgtctattt cgttcatcca tagttgcctg
     3181 actccccgtc gtgtagataa ctacgatacg ggagggctta ccatctggcc ccagtgctgc
     3241 aatgataccg cgagacccac gctcaccggc tccagattta tcagcaataa accagccagc
     3301 cggaagggcc gagcgcagaa gtggtcctgc aactttatcc gcctccatcc agtctattaa
     3361 ttgttgccgg gaagctagag taagtagttc gccagttaat agtttgcgca acgttgttgc
     3421 cattgctaca ggcatcgtgg tgtcacgctc gtcgtttggt atggcttcat tcagctccgg
     3481 ttcccaacga tcaaggcgag ttacatgatc ccccatgttg tgcaaaaaag cggttagctc
     3541 cttcggtcct ccgatcgttg tcagaagtaa gttggccgca gtgttatcac tcatggttat
     3601 ggcagcactg cataattctc ttactgtcat gccatccgta agatgctttt ctgtgactgg
     3661 tgagtactca accaagtcat tctgagaata gtgtatgcgg cgaccgagtt gctcttgccc
     3721 ggcgtcaata cgggataata ccgcgccaca tagcagaact ttaaaagtgc tcatcattgg
     3781 aaaacgttct tcggggcgaa aactctcaag gatcttaccg ctgttgagat ccagttcgat
     3841 gtaacccact cgtgcaccca actgatcttc agcatctttt actttcacca gcgtttctgg
     3901 gtgagcaaaa acaggaaggc aaaatgccgc aaaaaaggga ataagggcga cacggaaatg
     3961 ttgaatactc atactcttcc tttttcaata ttattgaagc atttatcagg gttattgtct
     4021 catgagcgga tacatatttg aatgtattta gaaaaataaa caaatagggg ttccgcgcac
     4081 atttccccga aaagtgccac ctgacgtcga tatgccaagt acgcccccta ttgacgtcaa
     4141 tgacggtaaa tggcccgcct ggcattatgc ccagtacatg accttatggg actttcctac
     4201 ttggcagtac atctacgtat tagtcatcgc tattaccatg gtgatgcggt tttggcagta
     4261 catcaatggg cgtggatagc ggtttgactc acggggattt ccaagtctcc accccattga
     4321 cgtcaatggg agtttgtttt ggcaccaaaa tcaacgggac tttccaaaat gtcgtaacaa
     4381 ctccgcccca ttgacgcaaa tgggcggtag gcgtgtacgg tgggaggtct atataagcag
     4441 agctctctgg ctaactagag aacccactgc ttactggctt atcgaaatta atacgactca
     4501 ctatagggag acccaagctg ttaacg
//
