# Supplementary material for: Extreme heterogeneity of influenza virus infection in single cells
Source: eLife. 2018 Feb 16;7:e32303. doi: 10.7554/eLife.32303 (PMC5826275; doi:10.7554/eLife.32303)
Supplement: Supplementary file 1. — This ZIP file contains a Jupyter notebook that runs CellRanger to align and annotate the reads, and a Jupyter notebook that uses Monocle to analyze the cell-gene matrix. The ZIP file also includes associated custom scripts. To just run the Monocle analysis in monocle_analysis.ipynb on a pre-generated cell-gene matrix, unpack Supplementary file 2 into. /results/cellgenecounts/. [file elife-32303-supp1.zip › analysis_code/data/flu_sequences/1542_pHW186-NA-syn.gb]

LOCUS       pHW186-NA_syn           4369 bp    DNA     circular UNA 22-JUL-2016
DEFINITION  This plasmid encodes the NA gene from the A/WSN/33 (H1N1) influenza
            virus under control of both PolI and PolII polymerases, and so
            transcribes both mRNA and vRNA.
ACCESSION   urn.local...1469230516359.144
VERSION     urn.local...1469230516359.144
KEYWORDS    .
SOURCE      
  ORGANISM  
            .
FEATURES             Location/Qualifiers
     misc_feature    11..44
                     /label="tI"
     misc_feature    44
                     /note="Geneious type: mutation"
                     /label="one G deleted"
     misc_feature    complement(45..1453)
                     /label="NA vRNA"
     misc_feature    complement(45..56)
                     /label="U12"
     CDS             64..1425
                     /label="NA"
     misc_feature    1290
                     /note="Geneious type: Editing History Replacement"
                     /label="A"
     misc_feature    1302
                     /note="Geneious type: Editing History Replacement"
                     /label="G"
     misc_feature    complement(1442..1453)
                     /label="U13"
     misc_feature    1454..1665
                     /label="pIh"
     misc_signal     1691..1922
                     /label="aBGH"
     misc_feature    2145..2705
                     /note="Geneious type: misc. marker"
                     /label="ori"
     exon            2955..3815
                     /label="bla"
     misc_signal     3956..4301
                     /label="pCMV"
ORIGIN      
        1 ctagcagtta accggagtac tggtcgacct ccgaagttgg ggggagcgaa agcaggagtt
       61 taaatgaatc caaaccagaa aataataacc attgggtcaa tctgtatggt agtcggaata
      121 attagcctaa tattgcaaat aggaaatata atctcaatat ggattagcca ttcaattcaa
      181 accggaaatc aaaaccatac tggaatatgc aaccaaggca gcattaccta taaagttgtt
      241 gctgggcagg actcaacttc agtgatatta accggcaatt catctctttg tcccatccgt
      301 gggtgggcta tacacagcaa agacaatggc ataagaattg gttccaaagg agacgttttt
      361 gtcataagag agccttttat ttcatgttct cacttggaat gcaggacctt ttttctgact
      421 caaggcgcct tactgaatga caagcattca agggggacct ttaaggacag aagcccttat
      481 agggccttaa tgagctgccc tgtcggtgaa gctccgtccc cgtacaattc aaggtttgaa
      541 tcggttgctt ggtcagcaag tgcatgtcat gatggaatgg gctggctaac aatcggaatt
      601 tctggtccag atgatggagc agtggctgta ttaaaataca accgcataat aactgaaacc
      661 ataaaaagtt ggaggaagaa tatattgaga acacaagagt ctgaatgtac ctgtgtaaat
      721 ggttcatgtt ttaccataat gaccgatggc ccaagtgatg ggctggcctc gtacaaaatt
      781 ttcaagatcg agaaggggaa ggttactaaa tcgatagagt tgaatgcacc taattctcac
      841 tacgaggaat gttcctgtta ccctgatacc ggcaaagtga tgtgtgtgtg cagagacaat
      901 tggcacggtt cgaaccgacc atgggtgtcc ttcgaccaaa acctagatta taaaatagga
      961 tacatctgca gtggggtttt cggtgacaac ccgcgtccca aagatggaac aggcagctgt
     1021 ggcccagtgt ctgctgatgg agcaaacgga gtaaagggat tttcatataa gtatggcaat
     1081 ggtgtttgga taggaaggac taaaagtgac agttccagac atgggtttga gatgatttgg
     1141 gatcctaatg gatggacaga gactgatagt aggttctcta tgagacaaga tgttgtggca
     1201 ataactaatc ggtcagggta cagcggaagt ttcgttcaac atcctgagct aacagggcta
     1261 gactgtatga ggccttgctt ctgggttgag ttaatcaggg gactacctga ggaggacgca
     1321 atctggacta gtgggagcat catttctttt tgtggtgtga atagtgatac tgtagattgg
     1381 tcttggccag acggtgctga gttgccgttc accattgaca agtagtttgt tcaaaaaact
     1441 ccttgtttct actaataacc cggcggccca aaatgccgac tcggagcgaa agatatacct
     1501 cccccggggc cgggaggtcg cgtcaccgac cacgccgccg gcccaggcga cgcgcgacac
     1561 ggacacctgt ccccaaaaac gccaccatcg cagccacaca cggagcgccc ggggccctct
     1621 ggtcaacccc aggacacacg cgggagcagc gccgggccgg ggacgccctc ccggcggtca
     1681 cctaaatgct agagctcgct gatcagcctc gactgtgcct tctagttgcc agccatctgt
     1741 tgtttgcccc tcccccgtgc cttccttgac cctggaaggt gccactccca ctgtcctttc
     1801 ctaataaaat gaggaaattg catcgcattg tctgagtagg tgtcattcta ttctgggggg
     1861 tggggtgggg caggacagca agggggagga ttgggaagac aatagcaggc atgctgggga
     1921 tgcggtgggc tctatggctt ctgaggcgga aagaaccagc tgcattaatg aatcggccaa
     1981 cgcgcgggga gaggcggttt gcgtattggg cgctcttccg cttcctcgct cactgactcg
     2041 ctgcgctcgg tcgttcggct gcggcgagcg gtatcagctc actcaaaggc ggtaatacgg
     2101 ttatccacag aatcagggga taacgcagga aagaacatgt gagcaaaagg ccagcaaaag
     2161 gccaggaacc gtaaaaaggc cgcgttgctg gcgtttttcc ataggctccg cccccctgac
     2221 gagcatcaca aaaatcgacg ctcaagtcag aggtggcgaa acccgacagg actataaaga
     2281 taccaggcgt ttccccctgg aagctccctc gtgcgctctc ctgttccgac cctgccgctt
     2341 accggatacc tgtccgcctt tctcccttcg ggaagcgtgg cgctttctca atgctcacgc
     2401 tgtaggtatc tcagttcggt gtaggtcgtt cgctccaagc tgggctgtgt gcacgaaccc
     2461 cccgttcagc ccgaccgctg cgccttatcc ggtaactatc gtcttgagtc caacccggta
     2521 agacacgact tatcgccact ggcagcagcc actggtaaca ggattagcag agcgaggtat
     2581 gtaggcggtg ctacagagtt cttgaagtgg tggcctaact acggctacac tagaaggaca
     2641 gtatttggta tctgcgctct gctgaagcca gttaccttcg gaaaaagagt tggtagctct
     2701 tgatccggca aacaaaccac cgctggtagc ggtggttttt ttgtttgcaa gcagcagatt
     2761 acgcgcagaa aaaaaggatc tcaagaagat cctttgatct tttctacggg gtctgacgct
     2821 cagtggaacg aaaactcacg ttaagggatt ttggtcatga gattatcaaa aaggatcttc
     2881 acctagatcc ttttaaatta aaaatgaagt tttaaatcaa tctaaagtat atatgagtaa
     2941 acttggtctg acagttacca atgcttaatc agtgaggcac ctatctcagc gatctgtcta
     3001 tttcgttcat ccatagttgc ctgactcccc gtcgtgtaga taactacgat acgggagggc
     3061 ttaccatctg gccccagtgc tgcaatgata ccgcgagacc cacgctcacc ggctccagat
     3121 ttatcagcaa taaaccagcc agccggaagg gccgagcgca gaagtggtcc tgcaacttta
     3181 tccgcctcca tccagtctat taattgttgc cgggaagcta gagtaagtag ttcgccagtt
     3241 aatagtttgc gcaacgttgt tgccattgct acaggcatcg tggtgtcacg ctcgtcgttt
     3301 ggtatggctt cattcagctc cggttcccaa cgatcaaggc gagttacatg atcccccatg
     3361 ttgtgcaaaa aagcggttag ctccttcggt cctccgatcg ttgtcagaag taagttggcc
     3421 gcagtgttat cactcatggt tatggcagca ctgcataatt ctcttactgt catgccatcc
     3481 gtaagatgct tttctgtgac tggtgagtac tcaaccaagt cattctgaga atagtgtatg
     3541 cggcgaccga gttgctcttg cccggcgtca atacgggata ataccgcgcc acatagcaga
     3601 actttaaaag tgctcatcat tggaaaacgt tcttcggggc gaaaactctc aaggatctta
     3661 ccgctgttga gatccagttc gatgtaaccc actcgtgcac ccaactgatc ttcagcatct
     3721 tttactttca ccagcgtttc tgggtgagca aaaacaggaa ggcaaaatgc cgcaaaaaag
     3781 ggaataaggg cgacacggaa atgttgaata ctcatactct tcctttttca atattattga
     3841 agcatttatc agggttattg tctcatgagc ggatacatat ttgaatgtat ttagaaaaat
     3901 aaacaaatag gggttccgcg cacatttccc cgaaaagtgc cacctgacgt cgatatgcca
     3961 agtacgcccc ctattgacgt caatgacggt aaatggcccg cctggcatta tgcccagtac
     4021 atgaccttat gggactttcc tacttggcag tacatctacg tattagtcat cgctattacc
     4081 atggtgatgc ggttttggca gtacatcaat gggcgtggat agcggtttga ctcacgggga
     4141 tttccaagtc tccaccccat tgacgtcaat gggagtttgt tttggcacca aaatcaacgg
     4201 gactttccaa aatgtcgtaa caactccgcc ccattgacgc aaatgggcgg taggcgtgta
     4261 cggtgggagg tctatataag cagagctctc tggctaacta gagaacccac tgcttactgg
     4321 cttatcgaaa ttaatacgac tcactatagg gagacccaag ctgttaacg
//
