# Supplementary material for: Extreme heterogeneity of influenza virus infection in single cells
Source: eLife. 2018 Feb 16;7:e32303. doi: 10.7554/eLife.32303 (PMC5826275; doi:10.7554/eLife.32303)
Supplement: Supplementary file 1. — This ZIP file contains a Jupyter notebook that runs CellRanger to align and annotate the reads, and a Jupyter notebook that uses Monocle to analyze the cell-gene matrix. The ZIP file also includes associated custom scripts. To just run the Monocle analysis in monocle_analysis.ipynb on a pre-generated cell-gene matrix, unpack Supplementary file 2 into. /results/cellgenecounts/. [file elife-32303-supp1.zip › analysis_code/data/flu_sequences/1543_pHW187-M-syn.gb]

LOCUS       pHW187-M_syn            3988 bp    DNA     circular UNA 23-JUL-2016
DEFINITION  This plasmid encodes the M gene from the A/WSN/33 (H1N1) influenza
            virus under control of both PolI and PolII polymerases, and so
            transcribes both mRNA and vRNA.
ACCESSION   urn.local...1469230516371.150
VERSION     urn.local...1469230516371.150
KEYWORDS    .
SOURCE      
  ORGANISM  
            .
FEATURES             Location/Qualifiers
     misc_feature    11..45
                     /label="tI"
     misc_feature    complement(46..1072)
                     /label="M vRNA"
     misc_feature    complement(46..57)
                     /label="U12"
     CDS             71..829
                     /label="M1"
     misc_feature    446
                     /note="Geneious type: mutation"
                     /label="A446T mutation"
     misc_feature    781
                     /note="Geneious type: mutation"
                     /label="G781A"
     CDS             786..1052
                     /label="M2, exon 2"
     misc_feature    893
                     /note="Geneious type: Editing History Replacement"
                     /label="T"
     misc_feature    908
                     /note="Geneious type: Editing History Replacement"
                     /label="C"
     misc_feature    953
                     /label="G953C mutation"
     misc_feature    complement(1061..1072)
                     /label="U13"
     misc_feature    1073..1284
                     /label="pIh"
     misc_signal     1310..1541
                     /label="aBGH"
     misc_feature    1764..2324
                     /note="Geneious type: misc. marker"
                     /label="ori"
     exon            2574..3434
                     /label="bla"
     misc_signal     3575..3920
                     /label="pCMV"
ORIGIN      
        1 ctagcagtta accggagtac tggtcgacct ccgaagttgg gggggagcaa aagcaggtag
       61 atattgaaag atgagtcttc taaccgaggt cgaaacgtac gttctctcta tcgtcccgtc
      121 aggccccctc aaagccgaga tcgcacagag acttgaagat gtctttgcag ggaagaacac
      181 cgatcttgag gttctcatgg aatggctaaa gacaagacca atcctgtcac ctctgactaa
      241 ggggatttta ggatttgtgt tcacgctcac cgtgcccagt gagcggggac tgcagcgtag
      301 acgctttgtc caaaatgctc ttaatgggaa cggagatcca aataacatgg acaaagcagt
      361 taaactgtat aggaagctta agagggagat aacattccat ggggccaaag aaatagcact
      421 cagttattct gctggtgcac ttgcctgttg tatgggcctc atatacaaca ggatgggggc
      481 tgtgaccact gaagtggcat ttggcctggt atgcgcaacc tgtgaacaga ttgctgactc
      541 ccagcatcgg tctcataggc aaatggtgac aacaaccaat ccactaatca gacatgagaa
      601 cagaatggtt ctagccagca ctacagctaa ggctatggag caaatggctg gatcgagtga
      661 gcaagcagca gaggccatgg atattgctag tcaggccagg caaatggtgc aggcgatgag
      721 aaccgttggg actcatccta gctccagtgc tggtctaaaa gatgatcttc ttgaaaattt
      781 acaggcctat cagaaacgaa tgggggtgca gatgcaacga ttcaagtgat cctctcgtca
      841 ttgcagcaaa tatcattgga atcttgcact tgatattgtg gattcttgat cgcctttttt
      901 tcaaatgtat ttatcgtcgc tttaaatacg gtttgaaaag agggccttct accgaaggag
      961 tgccagagtc tatgagggaa gaatatcgaa aggaacagca gaatgctgtg gatgttgacg
     1021 atggtcattt tgtcaacata gagctggagt aaaaaactac cttgtttcta ctaataaccc
     1081 ggcggcccaa aatgccgact cggagcgaaa gatatacctc ccccggggcc gggaggtcgc
     1141 gtcaccgacc acgccgccgg cccaggcgac gcgcgacacg gacacctgtc cccaaaaacg
     1201 ccaccatcgc agccacacac ggagcgcccg gggccctctg gtcaacccca ggacacacgc
     1261 gggagcagcg ccgggccggg gacgccctcc cggcggtcac ctaaatgcta gagctcgctg
     1321 atcagcctcg actgtgcctt ctagttgcca gccatctgtt gtttgcccct cccccgtgcc
     1381 ttccttgacc ctggaaggtg ccactcccac tgtcctttcc taataaaatg aggaaattgc
     1441 atcgcattgt ctgagtaggt gtcattctat tctggggggt ggggtggggc aggacagcaa
     1501 gggggaggat tgggaagaca atagcaggca tgctggggat gcggtgggct ctatggcttc
     1561 tgaggcggaa agaaccagct gcattaatga atcggccaac gcgcggggag aggcggtttg
     1621 cgtattgggc gctcttccgc ttcctcgctc actgactcgc tgcgctcggt cgttcggctg
     1681 cggcgagcgg tatcagctca ctcaaaggcg gtaatacggt tatccacaga atcaggggat
     1741 aacgcaggaa agaacatgtg agcaaaaggc cagcaaaagg ccaggaaccg taaaaaggcc
     1801 gcgttgctgg cgtttttcca taggctccgc ccccctgacg agcatcacaa aaatcgacgc
     1861 tcaagtcaga ggtggcgaaa cccgacagga ctataaagat accaggcgtt tccccctgga
     1921 agctccctcg tgcgctctcc tgttccgacc ctgccgctta ccggatacct gtccgccttt
     1981 ctcccttcgg gaagcgtggc gctttctcaa tgctcacgct gtaggtatct cagttcggtg
     2041 taggtcgttc gctccaagct gggctgtgtg cacgaacccc ccgttcagcc cgaccgctgc
     2101 gccttatccg gtaactatcg tcttgagtcc aacccggtaa gacacgactt atcgccactg
     2161 gcagcagcca ctggtaacag gattagcaga gcgaggtatg taggcggtgc tacagagttc
     2221 ttgaagtggt ggcctaacta cggctacact agaaggacag tatttggtat ctgcgctctg
     2281 ctgaagccag ttaccttcgg aaaaagagtt ggtagctctt gatccggcaa acaaaccacc
     2341 gctggtagcg gtggtttttt tgtttgcaag cagcagatta cgcgcagaaa aaaaggatct
     2401 caagaagatc ctttgatctt ttctacgggg tctgacgctc agtggaacga aaactcacgt
     2461 taagggattt tggtcatgag attatcaaaa aggatcttca cctagatcct tttaaattaa
     2521 aaatgaagtt ttaaatcaat ctaaagtata tatgagtaaa cttggtctga cagttaccaa
     2581 tgcttaatca gtgaggcacc tatctcagcg atctgtctat ttcgttcatc catagttgcc
     2641 tgactccccg tcgtgtagat aactacgata cgggagggct taccatctgg ccccagtgct
     2701 gcaatgatac cgcgagaccc acgctcaccg gctccagatt tatcagcaat aaaccagcca
     2761 gccggaaggg ccgagcgcag aagtggtcct gcaactttat ccgcctccat ccagtctatt
     2821 aattgttgcc gggaagctag agtaagtagt tcgccagtta atagtttgcg caacgttgtt
     2881 gccattgcta caggcatcgt ggtgtcacgc tcgtcgtttg gtatggcttc attcagctcc
     2941 ggttcccaac gatcaaggcg agttacatga tcccccatgt tgtgcaaaaa agcggttagc
     3001 tccttcggtc ctccgatcgt tgtcagaagt aagttggccg cagtgttatc actcatggtt
     3061 atggcagcac tgcataattc tcttactgtc atgccatccg taagatgctt ttctgtgact
     3121 ggtgagtact caaccaagtc attctgagaa tagtgtatgc ggcgaccgag ttgctcttgc
     3181 ccggcgtcaa tacgggataa taccgcgcca catagcagaa ctttaaaagt gctcatcatt
     3241 ggaaaacgtt cttcggggcg aaaactctca aggatcttac cgctgttgag atccagttcg
     3301 atgtaaccca ctcgtgcacc caactgatct tcagcatctt ttactttcac cagcgtttct
     3361 gggtgagcaa aaacaggaag gcaaaatgcc gcaaaaaagg gaataagggc gacacggaaa
     3421 tgttgaatac tcatactctt cctttttcaa tattattgaa gcatttatca gggttattgt
     3481 ctcatgagcg gatacatatt tgaatgtatt tagaaaaata aacaaatagg ggttccgcgc
     3541 acatttcccc gaaaagtgcc acctgacgtc gatatgccaa gtacgccccc tattgacgtc
     3601 aatgacggta aatggcccgc ctggcattat gcccagtaca tgaccttatg ggactttcct
     3661 acttggcagt acatctacgt attagtcatc gctattacca tggtgatgcg gttttggcag
     3721 tacatcaatg ggcgtggata gcggtttgac tcacggggat ttccaagtct ccaccccatt
     3781 gacgtcaatg ggagtttgtt ttggcaccaa aatcaacggg actttccaaa atgtcgtaac
     3841 aactccgccc cattgacgca aatgggcggt aggcgtgtac ggtgggaggt ctatataagc
     3901 agagctctct ggctaactag agaacccact gcttactggc ttatcgaaat taatacgact
     3961 cactataggg agacccaagc tgttaacg
//
