# Supplementary material for: Extreme heterogeneity of influenza virus infection in single cells
Source: eLife. 2018 Feb 16;7:e32303. doi: 10.7554/eLife.32303 (PMC5826275; doi:10.7554/eLife.32303)
Supplement: Supplementary file 1. — This ZIP file contains a Jupyter notebook that runs CellRanger to align and annotate the reads, and a Jupyter notebook that uses Monocle to analyze the cell-gene matrix. The ZIP file also includes associated custom scripts. To just run the Monocle analysis in monocle_analysis.ipynb on a pre-generated cell-gene matrix, unpack Supplementary file 2 into. /results/cellgenecounts/. [file elife-32303-supp1.zip › analysis_code/data/flu_sequences/1544_pHW188-NS-syn.gb]

LOCUS       pHW188-NS_syn           3851 bp    DNA     circular UNA 22-JUL-2016
DEFINITION  This plasmid encodes the NS gene from the A/WSN/33 (H1N1) influenza
            virus under control of both PolI and PolII polymerases, and so
            transcribes both mRNA and vRNA.
ACCESSION   urn.local...1469230516362.146
VERSION     urn.local...1469230516362.146
KEYWORDS    .
SOURCE      
  ORGANISM  
            .
FEATURES             Location/Qualifiers
     misc_feature    11..45
                     /label="tI"
     misc_feature    complement(46..935)
                     /label="NS vRNA"
     misc_feature    complement(46..57)
                     /label="U12"
     CDS             72..764
                     /label="NS1"
     CDS             72..101
                     /label="NS2 exon 1"
     misc_feature    102..103
                     /label="5' splice site"
     CDS             514..909
                     /label="NS2 exon 2"
     misc_feature    765
                     /note="Geneious type: Editing History Replacement"
                     /label="A"
     misc_feature    774
                     /note="Geneious type: mutation"
                     /label="A774G mutation."
     misc_feature    778
                     /note="Geneious type: Editing History Replacement"
                     /label="T"
     misc_feature    complement(923..935)
                     /label="U13"
     misc_feature    936..1147
                     /label="pIh"
     misc_signal     1173..1404
                     /label="aBGH"
     misc_feature    1627..2187
                     /note="Geneious type: misc. marker"
                     /label="ori"
     exon            2437..3297
                     /label="bla"
     misc_signal     3438..3783
                     /label="pCMV"
ORIGIN      
        1 ctagcagtta accggagtac tggtcgacct ccgaagttgg gggggagcaa aagcagggtg
       61 acaaagacat aatggatcca aacactgtgt caagctttca ggtagattgc tttctttggc
      121 atgtccgcaa aagagttgca gaccaagaac taggtgatgc cccattcctt gatcggcttc
      181 gccgagatca gaagtcccta agaggaagag gcagcactct tggtctggac atcgaaacag
      241 ccacccgtgc tggaaagcaa atagtggagc ggattctgaa ggaagaatct gatgaggcac
      301 tcaaaatgac catggcctct gtacctgcat cgcgctacct aactgacatg actcttgagg
      361 aaatgtcaag gcactggttc atgctcatgc ccaagcagaa agtggcaggc cctctttgta
      421 tcagaatgga ccaggcgatc atggataaga acatcatact gaaagcgaac ttcagtgtga
      481 tttttgaccg gctggagact ctaatattac taagggcctt caccgaagag gggacaattg
      541 ttggcgaaat ttcaccactg ccctctcttc caggacatac tgatgaggat gtcaaaaatg
      601 cagttggggt cctcatcgga ggacttgaat ggaataataa cacagttcga gtctctgaaa
      661 ctctacagag attcgcttgg agaagcagta atgagaatgg gagacctcca ctcactccaa
      721 aacagaaacg gaaaatggcg ggaacaatta ggtcagaagt ttgaggaaat aaggtggctg
      781 attgaagaag tgagacacag actgaagata acagagaata gttttgagca aataacattt
      841 atgcaagcct tacaactatt gcttgaagtg gagcaagaga taagaacttt ctcgtttcag
      901 cttatttaat aataaaaaac acccttgttt ctactaataa cccggcggcc caaaatgccg
      961 actcggagcg aaagatatac ctcccccggg gccgggaggt cgcgtcaccg accacgccgc
     1021 cggcccaggc gacgcgcgac acggacacct gtccccaaaa acgccaccat cgcagccaca
     1081 cacggagcgc ccggggccct ctggtcaacc ccaggacaca cgcgggagca gcgccgggcc
     1141 ggggacgccc tcccggcggt cacctaaatg ctagagctcg ctgatcagcc tcgactgtgc
     1201 cttctagttg ccagccatct gttgtttgcc cctcccccgt gccttccttg accctggaag
     1261 gtgccactcc cactgtcctt tcctaataaa atgaggaaat tgcatcgcat tgtctgagta
     1321 ggtgtcattc tattctgggg ggtggggtgg ggcaggacag caagggggag gattgggaag
     1381 acaatagcag gcatgctggg gatgcggtgg gctctatggc ttctgaggcg gaaagaacca
     1441 gctgcattaa tgaatcggcc aacgcgcggg gagaggcggt ttgcgtattg ggcgctcttc
     1501 cgcttcctcg ctcactgact cgctgcgctc ggtcgttcgg ctgcggcgag cggtatcagc
     1561 tcactcaaag gcggtaatac ggttatccac agaatcaggg gataacgcag gaaagaacat
     1621 gtgagcaaaa ggccagcaaa aggccaggaa ccgtaaaaag gccgcgttgc tggcgttttt
     1681 ccataggctc cgcccccctg acgagcatca caaaaatcga cgctcaagtc agaggtggcg
     1741 aaacccgaca ggactataaa gataccaggc gtttccccct ggaagctccc tcgtgcgctc
     1801 tcctgttccg accctgccgc ttaccggata cctgtccgcc tttctccctt cgggaagcgt
     1861 ggcgctttct caatgctcac gctgtaggta tctcagttcg gtgtaggtcg ttcgctccaa
     1921 gctgggctgt gtgcacgaac cccccgttca gcccgaccgc tgcgccttat ccggtaacta
     1981 tcgtcttgag tccaacccgg taagacacga cttatcgcca ctggcagcag ccactggtaa
     2041 caggattagc agagcgaggt atgtaggcgg tgctacagag ttcttgaagt ggtggcctaa
     2101 ctacggctac actagaagga cagtatttgg tatctgcgct ctgctgaagc cagttacctt
     2161 cggaaaaaga gttggtagct cttgatccgg caaacaaacc accgctggta gcggtggttt
     2221 ttttgtttgc aagcagcaga ttacgcgcag aaaaaaagga tctcaagaag atcctttgat
     2281 cttttctacg gggtctgacg ctcagtggaa cgaaaactca cgttaaggga ttttggtcat
     2341 gagattatca aaaaggatct tcacctagat ccttttaaat taaaaatgaa gttttaaatc
     2401 aatctaaagt atatatgagt aaacttggtc tgacagttac caatgcttaa tcagtgaggc
     2461 acctatctca gcgatctgtc tatttcgttc atccatagtt gcctgactcc ccgtcgtgta
     2521 gataactacg atacgggagg gcttaccatc tggccccagt gctgcaatga taccgcgaga
     2581 cccacgctca ccggctccag atttatcagc aataaaccag ccagccggaa gggccgagcg
     2641 cagaagtggt cctgcaactt tatccgcctc catccagtct attaattgtt gccgggaagc
     2701 tagagtaagt agttcgccag ttaatagttt gcgcaacgtt gttgccattg ctacaggcat
     2761 cgtggtgtca cgctcgtcgt ttggtatggc ttcattcagc tccggttccc aacgatcaag
     2821 gcgagttaca tgatccccca tgttgtgcaa aaaagcggtt agctccttcg gtcctccgat
     2881 cgttgtcaga agtaagttgg ccgcagtgtt atcactcatg gttatggcag cactgcataa
     2941 ttctcttact gtcatgccat ccgtaagatg cttttctgtg actggtgagt actcaaccaa
     3001 gtcattctga gaatagtgta tgcggcgacc gagttgctct tgcccggcgt caatacggga
     3061 taataccgcg ccacatagca gaactttaaa agtgctcatc attggaaaac gttcttcggg
     3121 gcgaaaactc tcaaggatct taccgctgtt gagatccagt tcgatgtaac ccactcgtgc
     3181 acccaactga tcttcagcat cttttacttt caccagcgtt tctgggtgag caaaaacagg
     3241 aaggcaaaat gccgcaaaaa agggaataag ggcgacacgg aaatgttgaa tactcatact
     3301 cttccttttt caatattatt gaagcattta tcagggttat tgtctcatga gcggatacat
     3361 atttgaatgt atttagaaaa ataaacaaat aggggttccg cgcacatttc cccgaaaagt
     3421 gccacctgac gtcgatatgc caagtacgcc ccctattgac gtcaatgacg gtaaatggcc
     3481 cgcctggcat tatgcccagt acatgacctt atgggacttt cctacttggc agtacatcta
     3541 cgtattagtc atcgctatta ccatggtgat gcggttttgg cagtacatca atgggcgtgg
     3601 atagcggttt gactcacggg gatttccaag tctccacccc attgacgtca atgggagttt
     3661 gttttggcac caaaatcaac gggactttcc aaaatgtcgt aacaactccg ccccattgac
     3721 gcaaatgggc ggtaggcgtg tacggtggga ggtctatata agcagagctc tctggctaac
     3781 tagagaaccc actgcttact ggcttatcga aattaatacg actcactata gggagaccca
     3841 agctgttaac g
//
