# Supplementary material for: Extreme heterogeneity of influenza virus infection in single cells
Source: eLife. 2018 Feb 16;7:e32303. doi: 10.7554/eLife.32303 (PMC5826275; doi:10.7554/eLife.32303)
Supplement: Supplementary file 1. — This ZIP file contains a Jupyter notebook that runs CellRanger to align and annotate the reads, and a Jupyter notebook that uses Monocle to analyze the cell-gene matrix. The ZIP file also includes associated custom scripts. To just run the Monocle analysis in monocle_analysis.ipynb on a pre-generated cell-gene matrix, unpack Supplementary file 2 into. /results/cellgenecounts/. [file elife-32303-supp1.zip › analysis_code/data/flu_sequences/30_pHW181-PB2.gb]

LOCUS       pHW181-PB2              5302 bp    DNA     circular     15-JAN-2008
DEFINITION  This plasmid encodes the PB2 gene from the A/WSN/33 (H1N1) influenza virus under control of both PolI and PolII polymerases, and so transcribes both mRNA and vRNA.
KEYWORDS    influenza; PR8; X31.
SOURCE      
  ORGANISM  
COMMENT     I received this plasmid from Rob Webster from St. Jude's hospital.  
            
            It encodes the PB2 gene from the A/WSN/33 influenza strain.
            
            The gene is flanked in the negative sense by a PolI promoter and terminator, 
            causing transcription of viral RNA with authentic ends.The gene is also 
            flanked in the positive sense by a PolII promoter with a polyadenylation site, 
            causing transcription of mRNA.
            
            The reference describing this plasmid is:
            E Hoffmann, G Neumann, Y Kawaoka, G Hobom, and RG Webster. "A DNA
            transfection system for generation of influenza A virus from eight plasmids."  Proc
            Natl Acad Sci, 97:6108-6113 (2000).
            
            CHARACTERIZATION:
            * Confirmed by sequencing the regions from 1-927 and 1539-2416 (1-15-08).
            
            
            
            
            
            
            
            
COMMENT     This file is created by Vector NTI
            http://www.invitrogen.com/
COMMENT     ORIGDB|GenBank
COMMENT     VNTDATE|471347630|
COMMENT     VNTDBDATE|471348081|
COMMENT     LSOWNER|
COMMENT     VNTNAME|pHW181-PB2|
COMMENT     VNTAUTHORNAME|Jesse Bloom|
COMMENT     VNTAUTHOREML|jesse.bloom@gmail.com|
COMMENT     VNTOAUTHORNAME|Erich Hoffmann|
COMMENT     VNTREPLTYPE|Plasmid
COMMENT     Vector_NTI_Display_Data_(Do_Not_Edit!)
COMMENT     (SXF 
COMMENT      (CGexDoc "pHW181-PB2" 0 5302 
COMMENT       (CDBMol 0 0 1 1 1 0 0 0 0 "" "" 0 0 0 0 (CObList) (CObList) (CObList) 
COMMENT        (CObList) -1 "") 
COMMENT       (CDocSetData 1 1 0 0 0 0 "MAIN" 1 1 1 1 0 0 1 1 0 1 10 10 4294967295 50 0 
COMMENT        1 0 (CHomObj 0 0 0 3 75) (CWordArray) (CWordArray) 
COMMENT        (CStringList "ApaLI" "AvaI" "BamHI" "ClaI" "EcoRI" "HindIII" "NcoI" 
COMMENT         "PstI" "SmaI" "XmaI") (CStringList "atg" "gtg") 
COMMENT        (CStringList "taa" "tga" "tag") (CObList) 1 "{(0,1),2}" 0 0 "" 0 
COMMENT        4294967295 0 0 0 0 0 0 1 "MAIN" 0 0 30 0 
COMMENT        (CProteinMotifSearchObject 70 20 1 1 1 1 0 0 1 0 0 0 0 0)) 
COMMENT       (CMolPar 1 0 0 0 0 1 5302 0 0 0 0 0 0 0 0) (CStringList) (CStringList) 
COMMENT       (CObList) (COAPar 25 250 50 0 6 4 3 7) (COAPar 25 250 50 0 6 4 3 7) 
COMMENT       (COAPar 25 250 50 0 6 4 3 7) 
COMMENT       (CObList 
COMMENT        #0=(CRSite (CStringList) "ApaLI" "gtgcac" 2 0 2 3383 0 4629 0 0 "") 
COMMENT        #1=(CRSite (CStringList) "AvaI" "cycgrg" 2 0 3 1616 0 2437 0 2542 0 0 "") 
COMMENT        #2=(CRSite (CStringList) "BamHI" "ggatcc" 2 0 0 0 "") 
COMMENT        #3=(CRSite (CStringList) "ClaI" "atcgat" 3 0 0 0 "") 
COMMENT        #4=(CRSite (CStringList) "EcoRI" "gaattc" 2 0 1 2331 0 0 "") 
COMMENT        #5=(CRSite (CStringList) "HindIII" "aagctt" 2 0 1 844 0 0 "") 
COMMENT        #6=(CRSite (CStringList) "NcoI" "ccatgg" 2 0 2 1275 0 5013 0 0 "") 
COMMENT        #7=(CRSite (CStringList) "PstI" "ctgcag" 6 0 0 0 "") 
COMMENT        #8=(CRSite (CStringList) "SmaI" "cccggg" 4 0 2 2439 0 2544 0 0 "") 
COMMENT        #9=(CRSite (CStringList) "XmaI" "cccggg" 2 0 2 2437 0 2542 0 0 "")) 
COMMENT       (CObList 
COMMENT        #10=(CFSignal (CObList) "aBGH" 87 0 0 2624 2855 0 (CStringList) 
COMMENT             (CStringList) 1 1 1 1 "2624..2855") 
COMMENT        #11=(CFSignal (CObList) "ori" 22 0 0 3078 3638 0 (CStringList) 
COMMENT             (CStringList) 1 1 1 1 "3078..3638") 
COMMENT        #12=(CFSignal (CObList) "bla" 61 0 0 3888 4748 0 (CStringList) 
COMMENT             (CStringList) 1 1 1 1 "3888..4748") 
COMMENT        #13=(CFSignal (CObList) "pCMV" 87 0 0 4889 5234 0 (CStringList) 
COMMENT             (CStringList) 1 1 1 1 "4889..5234") 
COMMENT        #14=(CFSignal (CObList) "tI" 21 0 0 11 45 0 (CStringList) (CStringList) 
COMMENT             1 1 1 1 "11..45") 
COMMENT        #15=(CFSignal (CObList) "pIh" 21 0 0 2387 2598 0 (CStringList) 
COMMENT             (CStringList) 1 1 1 1 "2387..2598") 
COMMENT        #16=(CFSignal (CObList) "U12" 21 0 1 46 57 1 (CStringList) (CStringList) 
COMMENT             1 1 1 1 "") 
COMMENT        #17=(CFSignal (CObList) "U13" 21 0 1 2375 2386 1 (CStringList) 
COMMENT             (CStringList) 1 1 1 1 "") 
COMMENT        #18=(CFSignal (CObList) "PB2" 4 0 0 73 2352 1 (CStringList) 
COMMENT             (CStringList "/gene=\"PB2\"" "/product=\"PB2\"" 
COMMENT              "/SECDrawAs=\"Gene\"") 1 1 1 1 "complement(661..2940)") 
COMMENT        #19=(CFSignal (CObList) "PB2 vRNA" 21 0 1 46 2386 0 (CStringList) 
COMMENT             (CStringList) 1 1 1 1 "")) (CObList) (CObList) (CObList) (CObList) 
COMMENT       (CObList) (CObList) 
COMMENT       (CTextView 0 
COMMENT        #20=(CGroupPar (CParagraph 0 (0 0) 1 2 0 0 180) 
COMMENT             (CObjectList 
COMMENT              #21=(CRefLinePar 
COMMENT                   (CLinePar (CParagraph 0 (0 0) 0 2 0 1 233) "pHW181-PB2" 2) 5 
COMMENT                   "" 0 4) 
COMMENT              #22=(CFolderPar 
COMMENT                   (CGroupPar (CParagraph 1 (0 0) 1 1 0 0 178) 
COMMENT                    (CObjectList 
COMMENT                     #23=(CLinePar (CParagraph 0 (0 0) 1 2 1 0 180) 
COMMENT                          "DNA Plasmid 'pHW181-PB2'" 1) 
COMMENT                     #24=(CLinePar (CParagraph 0 (0 0) 1 2 1 0 180) 
COMMENT                          "This plasmid encodes the PB2 gene from the A/WSN/33 (H1N1) influenza virus under control of both PolI and PolII polymerases, and so transcribes both mRNA and vRNA." 
COMMENT                          1) 
COMMENT                     #25=(CLinePar (CParagraph 0 (0 0) 1 2 1 0 180) 
COMMENT                          "Currently local object. Original author: Erich Hoffmann" 
COMMENT                          1) 
COMMENT                     #26=(CLinePar (CParagraph 0 (0 0) 1 2 1 0 180) 
COMMENT                          "Created: 01/15/08 09:53AM" 1) 
COMMENT                     #27=(CLinePar (CParagraph 0 (0 0) 1 2 1 0 180) 
COMMENT                          "Last Modified: 01/15/08 10:01AM" 1) 
COMMENT                     #28=(CLinePar (CParagraph 0 (0 0) 1 2 1 0 180) 
COMMENT                          "length: 5302 bp" 1) 
COMMENT                     #29=(CLinePar (CParagraph 0 (0 0) 1 2 1 0 180) 
COMMENT                          "storage type: Basic" 1) 
COMMENT                     #30=(CLinePar (CParagraph 0 (0 0) 1 2 1 0 180) 
COMMENT                          "form: Circular" 1))) "General Description") 
COMMENT              #31=(CFolderPar 
COMMENT                   (CGroupPar (CParagraph 2 (0 0) 1 1 0 0 178) 
COMMENT                    (CObjectList 
COMMENT                     #32=(CLinePar (CParagraph 0 (0 0) 1 2 1 0 180) 
COMMENT                          "Keywords: influenza; PR8; X31" 1) 
COMMENT                     #33=(CLinePar (CParagraph 0 (0 0) 1 2 1 0 180) 
COMMENT                          "Original Source Database: GenBank" 1) 
COMMENT                     #34=(CLinePar (CParagraph 0 (0 0) 1 2 1 0 180) 
COMMENT                          "Modification Date in the Original DB: 13-MAY-2004" 1))) 
COMMENT                   "Standard Fields") 
COMMENT              #35=(CFolderPar 
COMMENT                   (CGroupPar (CParagraph 5 (0 0) 1 1 0 0 178) 
COMMENT                    (CObjectList 
COMMENT                     #36=(CLinePar (CParagraph 0 (0 0) 1 2 1 0 180) 
COMMENT                          "Erich Hoffmann" 1))) "Original Author") 
COMMENT              #37=(CRefLinePar 
COMMENT                   (CLinePar (CParagraph 0 (0 0) 0 2 0 0 233) "Comments" 2) 1 "" 
COMMENT                   0 0) 
COMMENT              #38=(CFolderPar 
COMMENT                   (CGroupPar (CParagraph 8 (0 0) 1 2 0 0 178) (CObjectList)) 
COMMENT                   "Annotations") 
COMMENT              #39=(CFolderPar 
COMMENT                   (CGroupPar (CParagraph 12 (6 0) 1 1 0 0 178) 
COMMENT                    (CObjectList 
COMMENT                     #40=(CFolderPar 
COMMENT                          (CGroupPar (CParagraph 4 (7 4 0) 1 1 1 0 178) 
COMMENT                           (CObjectList 
COMMENT                            #41=(CFolderPar 
COMMENT                                 (CGroupPar 
COMMENT                                  (CParagraph 73 (3 #18# 0) 1 2 2 0 327) 
COMMENT                                  (CObjectList 
COMMENT                                   #42=(CLinePar 
COMMENT                                        (CParagraph 0 (0 0) 1 2 3 0 180) 
COMMENT                                        "Start: 73    End: 2352" 1) 
COMMENT                                   #43=(CLinePar 
COMMENT                                        (CParagraph 0 (0 0) 1 2 3 0 180) 
COMMENT                                        "Original Location Description:" 1) 
COMMENT                                   #44=(CLinePar 
COMMENT                                        (CParagraph 0 (0 0) 1 2 3 0 180) 
COMMENT                                        "   complement(661..2940)" 1) 
COMMENT                                   #45=(CLinePar 
COMMENT                                        (CParagraph 0 (0 0) 1 2 3 0 180) 
COMMENT                                        "Qualifiers:" 1) 
COMMENT                                   #46=(CLinePar 
COMMENT                                        (CParagraph 0 (0 0) 1 2 3 0 180) 
COMMENT                                        "   /gene=\"PB2\"" 1) 
COMMENT                                   #47=(CLinePar 
COMMENT                                        (CParagraph 0 (0 0) 1 2 3 0 180) 
COMMENT                                        "   /product=\"PB2\"" 1) 
COMMENT                                   #48=(CLinePar 
COMMENT                                        (CParagraph 0 (0 0) 1 2 3 0 180) 
COMMENT                                        "   /SECDrawAs=\"Gene\"" 1))) "PB2"))) 
COMMENT                          "CDS (1 total)") 
COMMENT                     #49=(CFolderPar 
COMMENT                          (CGroupPar (CParagraph 21 (7 21 0) 1 1 1 0 178) 
COMMENT                           (CObjectList 
COMMENT                            #50=(CFolderPar 
COMMENT                                 (CGroupPar 
COMMENT                                  (CParagraph 11 (3 #14# 0) 1 2 2 0 194) 
COMMENT                                  (CObjectList 
COMMENT                                   #51=(CLinePar 
COMMENT                                        (CParagraph 0 (0 0) 1 2 3 0 180) 
COMMENT                                        "Start: 11    End: 45  " 1) 
COMMENT                                   #52=(CLinePar 
COMMENT                                        (CParagraph 0 (0 0) 1 2 3 0 180) 
COMMENT                                        "terminator for pol1" 1) 
COMMENT                                   #53=(CLinePar 
COMMENT                                        (CParagraph 0 (0 0) 1 2 3 0 180) 
COMMENT                                        "Original Location Description:" 1) 
COMMENT                                   #54=(CLinePar 
COMMENT                                        (CParagraph 0 (0 0) 1 2 3 0 180) 
COMMENT                                        "   11..45" 1))) "tI") 
COMMENT                            #55=(CFolderPar 
COMMENT                                 (CGroupPar 
COMMENT                                  (CParagraph 46 (3 #16# 0) 1 2 2 0 194) 
COMMENT                                  (CObjectList 
COMMENT                                   #56=(CLinePar 
COMMENT                                        (CParagraph 0 (0 0) 1 2 3 0 180) 
COMMENT                                        "Start: 46    End: 57   (Complementary)" 
COMMENT                                        1))) "U12") 
COMMENT                            #57=(CFolderPar 
COMMENT                                 (CGroupPar 
COMMENT                                  (CParagraph 46 (3 #19# 0) 1 2 2 0 194) 
COMMENT                                  (CObjectList 
COMMENT                                   #58=(CLinePar 
COMMENT                                        (CParagraph 0 (0 0) 1 2 3 0 180) 
COMMENT                                        "Start: 46    End: 2386 (Complementary)" 
COMMENT                                        1) 
COMMENT                                   #59=(CLinePar 
COMMENT                                        (CParagraph 0 (0 0) 1 2 3 0 180) 
COMMENT                                        "The full viral RNA for the PB2 segment of A/WSN/33 influenza strain." 
COMMENT                                        1))) "PB2 vRNA") 
COMMENT                            #60=(CFolderPar 
COMMENT                                 (CGroupPar 
COMMENT                                  (CParagraph 2375 (3 #17# 0) 1 2 2 0 194) 
COMMENT                                  (CObjectList 
COMMENT                                   #61=(CLinePar 
COMMENT                                        (CParagraph 0 (0 0) 1 2 3 0 180) 
COMMENT                                        "Start: 2375  End: 2386 (Complementary)" 
COMMENT                                        1))) "U13") 
COMMENT                            #62=(CFolderPar 
COMMENT                                 (CGroupPar 
COMMENT                                  (CParagraph 2387 (3 #15# 0) 1 2 2 0 194) 
COMMENT                                  (CObjectList 
COMMENT                                   #63=(CLinePar 
COMMENT                                        (CParagraph 0 (0 0) 1 2 3 0 180) 
COMMENT                                        "Start: 2387  End: 2598" 1) 
COMMENT                                   #64=(CLinePar 
COMMENT                                        (CParagraph 0 (0 0) 1 2 3 0 180) 
COMMENT                                        "human pol1 promoter" 1) 
COMMENT                                   #65=(CLinePar 
COMMENT                                        (CParagraph 0 (0 0) 1 2 3 0 180) 
COMMENT                                        "Original Location Description:" 1) 
COMMENT                                   #66=(CLinePar 
COMMENT                                        (CParagraph 0 (0 0) 1 2 3 0 180) 
COMMENT                                        "   2387..2598" 1))) "pIh"))) 
COMMENT                          "Misc. Feature (5 total)") 
COMMENT                     #67=(CFolderPar 
COMMENT                          (CGroupPar (CParagraph 22 (7 22 0) 1 1 1 0 178) 
COMMENT                           (CObjectList 
COMMENT                            #68=(CFolderPar 
COMMENT                                 (CGroupPar 
COMMENT                                  (CParagraph 3078 (3 #11# 0) 1 2 2 0 194) 
COMMENT                                  (CObjectList 
COMMENT                                   #69=(CLinePar 
COMMENT                                        (CParagraph 0 (0 0) 1 2 3 0 180) 
COMMENT                                        "Start: 3078  End: 3638" 1) 
COMMENT                                   #70=(CLinePar 
COMMENT                                        (CParagraph 0 (0 0) 1 2 3 0 180) 
COMMENT                                        "colEI-origin of replication" 1) 
COMMENT                                   #71=(CLinePar 
COMMENT                                        (CParagraph 0 (0 0) 1 2 3 0 180) 
COMMENT                                        "Original Location Description:" 1) 
COMMENT                                   #72=(CLinePar 
COMMENT                                        (CParagraph 0 (0 0) 1 2 3 0 180) 
COMMENT                                        "   3078..3638" 1))) "ori"))) 
COMMENT                          "Misc. Marker (1 total)") 
COMMENT                     #73=(CFolderPar 
COMMENT                          (CGroupPar (CParagraph 61 (7 61 0) 1 1 1 0 178) 
COMMENT                           (CObjectList 
COMMENT                            #74=(CFolderPar 
COMMENT                                 (CGroupPar 
COMMENT                                  (CParagraph 3888 (3 #12# 0) 1 2 2 0 194) 
COMMENT                                  (CObjectList 
COMMENT                                   #75=(CLinePar 
COMMENT                                        (CParagraph 0 (0 0) 1 2 3 0 180) 
COMMENT                                        "Start: 3888  End: 4748" 1) 
COMMENT                                   #76=(CLinePar 
COMMENT                                        (CParagraph 0 (0 0) 1 2 3 0 180) 
COMMENT                                        "beta-lactamase (ampR)" 1) 
COMMENT                                   #77=(CLinePar 
COMMENT                                        (CParagraph 0 (0 0) 1 2 3 0 180) 
COMMENT                                        "Original Location Description:" 1) 
COMMENT                                   #78=(CLinePar 
COMMENT                                        (CParagraph 0 (0 0) 1 2 3 0 180) 
COMMENT                                        "   3888..4748" 1))) "bla"))) 
COMMENT                          "Exon (1 total)") 
COMMENT                     #79=(CFolderPar 
COMMENT                          (CGroupPar (CParagraph 87 (7 87 0) 1 1 1 0 178) 
COMMENT                           (CObjectList 
COMMENT                            #80=(CFolderPar 
COMMENT                                 (CGroupPar 
COMMENT                                  (CParagraph 2624 (3 #10# 0) 1 2 2 0 194) 
COMMENT                                  (CObjectList 
COMMENT                                   #81=(CLinePar 
COMMENT                                        (CParagraph 0 (0 0) 1 2 3 0 180) 
COMMENT                                        "Start: 2624  End: 2855" 1) 
COMMENT                                   #82=(CLinePar 
COMMENT                                        (CParagraph 0 (0 0) 1 2 3 0 180) 
COMMENT                                        "polyadenylation site" 1) 
COMMENT                                   #83=(CLinePar 
COMMENT                                        (CParagraph 0 (0 0) 1 2 3 0 180) 
COMMENT                                        "Original Location Description:" 1) 
COMMENT                                   #84=(CLinePar 
COMMENT                                        (CParagraph 0 (0 0) 1 2 3 0 180) 
COMMENT                                        "   2624..2855" 1))) "aBGH") 
COMMENT                            #85=(CFolderPar 
COMMENT                                 (CGroupPar 
COMMENT                                  (CParagraph 4889 (3 #13# 0) 1 2 2 0 194) 
COMMENT                                  (CObjectList 
COMMENT                                   #86=(CLinePar 
COMMENT                                        (CParagraph 0 (0 0) 1 2 3 0 180) 
COMMENT                                        "Start: 4889  End: 5234" 1) 
COMMENT                                   #87=(CLinePar 
COMMENT                                        (CParagraph 0 (0 0) 1 2 3 0 180) 
COMMENT                                        "HCMV-promoter-NdeI deletion" 1) 
COMMENT                                   #88=(CLinePar 
COMMENT                                        (CParagraph 0 (0 0) 1 2 3 0 180) 
COMMENT                                        "Original Location Description:" 1) 
COMMENT                                   #89=(CLinePar 
COMMENT                                        (CParagraph 0 (0 0) 1 2 3 0 180) 
COMMENT                                        "   4889..5234" 1))) "pCMV"))) 
COMMENT                          "Misc. Signal (2 total)"))) "Feature Map") 
COMMENT              #90=(CFolderPar 
COMMENT                   (CGroupPar (CParagraph 13 (0 0) 1 1 0 0 178) 
COMMENT                    (CObjectList 
COMMENT                     #91=(CRSFolderPar 
COMMENT                          (CFolderPar 
COMMENT                           (CGroupPar (CParagraph 27733040 (8 0) 1 1 1 0 178) 
COMMENT                            (CObjectList 
COMMENT                             #92=(CGroupPar 
COMMENT                                  (CParagraph 0 (10 #0# 0) 1 2 2 0 180) 
COMMENT                                  (CObjectList 
COMMENT                                   #93=(CLinePar 
COMMENT                                        (CParagraph 0 (1 #0# 1) 1 2 2 0 191) 
COMMENT                                        " N1: 3383 " 1) 
COMMENT                                   #94=(CLinePar 
COMMENT                                        (CParagraph 0 (1 #0# 2) 1 2 2 0 191) 
COMMENT                                        " N2: 4629 " 1))))) "ApaLI: 2 sites") 1 
COMMENT                          5 "GTGCAC" "CACGTG") 
COMMENT                     #95=(CRSFolderPar 
COMMENT                          (CFolderPar 
COMMENT                           (CGroupPar (CParagraph 27733008 (8 0) 1 1 1 0 178) 
COMMENT                            (CObjectList 
COMMENT                             #96=(CGroupPar 
COMMENT                                  (CParagraph 0 (10 #1# 0) 1 2 2 0 180) 
COMMENT                                  (CObjectList 
COMMENT                                   #97=(CLinePar 
COMMENT                                        (CParagraph 0 (1 #1# 1) 1 2 2 0 191) 
COMMENT                                        " N1: 1616 " 1) 
COMMENT                                   #98=(CLinePar 
COMMENT                                        (CParagraph 0 (1 #1# 2) 1 2 2 0 191) 
COMMENT                                        " N2: 2437 " 1) 
COMMENT                                   #99=(CLinePar 
COMMENT                                        (CParagraph 0 (1 #1# 3) 1 2 2 0 191) 
COMMENT                                        " N3: 2542 " 1))))) "AvaI: 3 sites") 1 5 
COMMENT                          "CYCGRG" "GRGCYC") 
COMMENT                     #100=(CRSFolderPar 
COMMENT                           (CFolderPar 
COMMENT                            (CGroupPar (CParagraph 27732976 (8 0) 1 1 1 0 178) 
COMMENT                             (CObjectList)) "BamHI: 0 sites") 1 5 "GGATCC" 
COMMENT                           "CCTAGG") 
COMMENT                     #101=(CRSFolderPar 
COMMENT                           (CFolderPar 
COMMENT                            (CGroupPar (CParagraph 27732944 (8 0) 1 1 1 0 178) 
COMMENT                             (CObjectList)) "ClaI: 0 sites") 2 4 "ATCGAT" 
COMMENT                           "TAGCTA") 
COMMENT                     #102=(CRSFolderPar 
COMMENT                           (CFolderPar 
COMMENT                            (CGroupPar (CParagraph 27732912 (8 0) 1 1 1 0 178) 
COMMENT                             (CObjectList 
COMMENT                              #103=(CGroupPar 
COMMENT                                    (CParagraph 0 (10 #4# 0) 1 2 2 0 180) 
COMMENT                                    (CObjectList 
COMMENT                                     #104=(CLinePar 
COMMENT                                           (CParagraph 0 (1 #4# 1) 1 2 2 0 191) 
COMMENT                                           " N1: 2331 " 1))))) "EcoRI: 1 site") 
COMMENT                           1 5 "GAATTC" "CTTAAG") 
COMMENT                     #105=(CRSFolderPar 
COMMENT                           (CFolderPar 
COMMENT                            (CGroupPar (CParagraph 27732880 (8 0) 1 1 1 0 178) 
COMMENT                             (CObjectList 
COMMENT                              #106=(CGroupPar 
COMMENT                                    (CParagraph 0 (10 #5# 0) 1 2 2 0 180) 
COMMENT                                    (CObjectList 
COMMENT                                     #107=(CLinePar 
COMMENT                                           (CParagraph 0 (1 #5# 1) 1 2 2 0 191) 
COMMENT                                           " N1: 844 " 1))))) "HindIII: 1 site") 
COMMENT                           1 5 "AAGCTT" "TTCGAA") 
COMMENT                     #108=(CRSFolderPar 
COMMENT                           (CFolderPar 
COMMENT                            (CGroupPar (CParagraph 27732848 (8 0) 1 1 1 0 178) 
COMMENT                             (CObjectList 
COMMENT                              #109=(CGroupPar 
COMMENT                                    (CParagraph 0 (10 #6# 0) 1 2 2 0 180) 
COMMENT                                    (CObjectList 
COMMENT                                     #110=(CLinePar 
COMMENT                                           (CParagraph 0 (1 #6# 1) 1 2 2 0 191) 
COMMENT                                           " N1: 1275 " 1) 
COMMENT                                     #111=(CLinePar 
COMMENT                                           (CParagraph 0 (1 #6# 2) 1 2 2 0 191) 
COMMENT                                           " N2: 5013 " 1))))) "NcoI: 2 sites") 
COMMENT                           1 5 "CCATGG" "GGTACC") 
COMMENT                     #112=(CRSFolderPar 
COMMENT                           (CFolderPar 
COMMENT                            (CGroupPar (CParagraph 27732816 (8 0) 1 1 1 0 178) 
COMMENT                             (CObjectList)) "PstI: 0 sites") 5 1 "CTGCAG" 
COMMENT                           "GACGTC") 
COMMENT                     #113=(CRSFolderPar 
COMMENT                           (CFolderPar 
COMMENT                            (CGroupPar (CParagraph 27732784 (8 0) 1 1 1 0 178) 
COMMENT                             (CObjectList 
COMMENT                              #114=(CGroupPar 
COMMENT                                    (CParagraph 0 (10 #8# 0) 1 2 2 0 180) 
COMMENT                                    (CObjectList 
COMMENT                                     #115=(CLinePar 
COMMENT                                           (CParagraph 0 (1 #8# 1) 1 2 2 0 191) 
COMMENT                                           " N1: 2439 " 1) 
COMMENT                                     #116=(CLinePar 
COMMENT                                           (CParagraph 0 (1 #8# 2) 1 2 2 0 191) 
COMMENT                                           " N2: 2544 " 1))))) "SmaI: 2 sites") 
COMMENT                           3 3 "CCCGGG" "GGGCCC") 
COMMENT                     #117=(CRSFolderPar 
COMMENT                           (CFolderPar 
COMMENT                            (CGroupPar (CParagraph 27732616 (8 0) 1 1 1 0 178) 
COMMENT                             (CObjectList 
COMMENT                              #118=(CGroupPar 
COMMENT                                    (CParagraph 0 (10 #9# 0) 1 2 2 0 180) 
COMMENT                                    (CObjectList 
COMMENT                                     #119=(CLinePar 
COMMENT                                           (CParagraph 0 (1 #9# 1) 1 2 2 0 191) 
COMMENT                                           " N1: 2437 " 1) 
COMMENT                                     #120=(CLinePar 
COMMENT                                           (CParagraph 0 (1 #9# 2) 1 2 2 0 191) 
COMMENT                                           " N2: 2542 " 1))))) "XmaI: 2 sites") 
COMMENT                           1 5 "CCCGGG" "GGGCCC"))) 
COMMENT                   "Restriction/Methylation Map")))) 
COMMENT       (CGraphView 
COMMENT        (CWStyleSheet 
COMMENT         (CObjectList 
COMMENT          #121=(CWidgetStyle "RSite Label" 1 (LOGPEN 0 0 13408563) 1 0 1 
COMMENT                (LOGFONT 0 0 0 0 400 0 0 0 0 3 2 1 18 "Georgia") 0.555556 0 1 5 
COMMENT                "@N (@S)" 0) 
COMMENT          #122=(CWidgetStyle "Signal Label" 1 (LOGPEN 0 0 0) 1 0 1 
COMMENT                (LOGFONT 0 0 0 0 700 0 0 0 0 3 2 1 34 "Arial") 0.666667 0 1 1 
COMMENT                "@N" 0) 
COMMENT          #123=(CWidgetStyle "Molecule Label 2" 0 0 1 
COMMENT                (LOGFONT 0 0 0 0 400 0 0 0 0 3 2 1 18 "Georgia") 0.555556 0 1 16 
COMMENT                "@L bp" 0) 
COMMENT          #124=(CWidgetStyle "Molecule Label 1" 0 0 1 
COMMENT                (LOGFONT 0 0 0 0 400 0 0 0 0 3 2 1 34 "Verdana") 0.833333 0 1 1 
COMMENT                "@N" 0) 
COMMENT          #125=(CWidgetStyle "Shape 3" 1 (LOGPEN 0 0 3355545) 1 1 
COMMENT                (LOGBRUSH 0 6724095 0) 0 0 1 (LOGSHAPE 9 1 0.8 1.8 0)) 
COMMENT          #126=(CWidgetStyle "Shape 1" 1 (LOGPEN 0 0 6723840) 1 1 
COMMENT                (LOGBRUSH 0 10079334 0) 0 0 1 (LOGSHAPE 9 1 0.8 1.8 0)) 
COMMENT          #127=(CWidgetStyle "Axis" 1 (LOGPEN 0 0 10079436) 2 1 
COMMENT                (LOGBRUSH 0 13434879 0) 0 0 1 (LOGSHAPE 10 1 0 0 0)) 
COMMENT          #128=(CWidgetStyle "Line 2" 1 (LOGPEN 0 0 6723840) 8 0 0 0 1 
COMMENT                (LOGSHAPE 1 1.9 0 0 0)) 
COMMENT          #129=(CWidgetStyle "RSite" 1 (LOGPEN 0 0 10053171) 8 0 0 0 1 
COMMENT                (LOGSHAPE 1 1.9 0 0 0)) 
COMMENT          #130=(CWidgetStyle "Short Signal" 1 (LOGPEN 0 0 13395507) 10 0 0 0 1 
COMMENT                (LOGSHAPE 1 1.9 0 0 0)) 
COMMENT          #131=(CWidgetStyle "Uniq RSite Label" 1 (LOGPEN 0 0 153) 1 0 1 
COMMENT                (LOGFONT 0 0 0 0 400 0 0 0 0 3 2 1 18 "Georgia") 0.555556 128 1 
COMMENT                5 "@N (@S)" 0) 
COMMENT          #132=(CWidgetStyle "Vanilla" 1 (LOGPEN 0 0 0) 1 1 
COMMENT                (LOGBRUSH 0 16777215 0) 1 
COMMENT                (LOGFONT 0 0 0 0 400 0 0 0 0 7 48 2 18 "Times New Roman") 0.8 0 
COMMENT                1 2 "?" 0) 
COMMENT          #133=(CWidgetStyle "Mark 1" 0 0 1 
COMMENT                (LOGFONT 0 0 0 0 400 0 0 0 2 7 48 2 2 "Windings") 0.7 0 1 2 "?" 
COMMENT                0) 
COMMENT          #134=(CWidgetStyle "Motif Label" 1 (LOGPEN 0 0 16744512) 1 0 1 
COMMENT                (LOGFONT 0 0 0 0 400 0 0 0 0 3 2 1 34 "Arial") 0.611111 8388608 
COMMENT                1 65535 "@N (@H)" 0) 
COMMENT          #135=(CWidgetStyle "Fragment Label 2" 1 (LOGPEN 0 0 0) 1 0 1 
COMMENT                (LOGFONT 0 0 0 0 400 0 0 0 0 3 2 1 49 "Courier New") 1.05 0 1 48 
COMMENT                "@F bp (molecule @L bp)" 0) 
COMMENT          #136=(CWidgetStyle "Fragment Label 1" 1 (LOGPEN 0 0 0) 1 0 1 
COMMENT                (LOGFONT 0 0 0 0 400 0 0 0 0 3 2 1 34 "Arial") 0.91 0 1 1 
COMMENT                "Fragment of @N" 0) 
COMMENT          #137=(CWidgetStyle "Shape 4" 1 (LOGPEN 0 0 0) 1 1 
COMMENT                (LOGBRUSH 2 8388608 5) 0 0 0) 
COMMENT          #138=(CWidgetStyle "Shape 2" 1 (LOGPEN 0 0 0) 1 1 (LOGBRUSH 0 128 0) 0 
COMMENT                0 0) 
COMMENT          #139=(CWidgetStyle "Shape 0" 1 (LOGPEN 0 0 0) 1 1 (LOGBRUSH 0 0 0) 0 0 
COMMENT                0) 
COMMENT          #140=(CWidgetStyle "ORF" 1 (LOGPEN 0 0 16384) 8 0 0 0 1 
COMMENT                (LOGSHAPE 7 0.2 3.41182 2.86186 0.609808)) 
COMMENT          #141=(CWidgetStyle "Line 4" 1 (LOGPEN 0 0 32768) 8 0 0 0 0) 
COMMENT          #142=(CWidgetStyle "Line 3" 1 (LOGPEN 0 0 16711680) 8 0 0 0 0) 
COMMENT          #143=(CWidgetStyle "Line 1" 1 (LOGPEN 0 0 16711680) 1 0 0 0 0) 
COMMENT          #144=(CWidgetStyle "Short Promoter" 1 (LOGPEN 0 0 128) 6 0 0 0 0) 
COMMENT          #145=(CWidgetStyle "Motif" 1 (LOGPEN 0 0 0) 1 0 0 0 0) 
COMMENT          #146=(CWidgetStyle "Line 0" 1 (LOGPEN 0 0 0) 8 0 0 0 0) 
COMMENT          #147=(CWidgetStyle "Void" 0 0 0 0 0) 
COMMENT          #148=(CWidgetStyle "General Label" 1 (LOGPEN 0 0 0) 1 0 1 
COMMENT                (LOGFONT 0 0 0 0 400 0 0 0 0 3 2 1 18 "Times New Roman") 0.91 0 
COMMENT                1 3 "@T @N " 0) 
COMMENT          #149=(CWidgetStyle "Position" 1 (LOGPEN 0 0 0) 1 0 0 0 0) 
COMMENT          #150=(CWidgetStyle "Annotation" 0 0 1 
COMMENT                (LOGFONT 0 0 0 0 400 0 0 0 0 3 2 1 18 "Times New Roman") 0.91 0 
COMMENT                0 0) 
COMMENT          #151=(CWidgetStyle "Position Label" 1 (LOGPEN 0 0 8388608) 1 0 1 
COMMENT                (LOGFONT 0 0 0 0 400 0 1 0 0 3 2 1 34 "Arial") 0.63 8388608 1 1 
COMMENT                "@N" 0) 
COMMENT          #152=(CWidgetStyle "Range" 1 (LOGPEN 0 0 0) 1 1 
COMMENT                (LOGBRUSH 0 16777215 0) 0 0 0) 
COMMENT          #153=(CWidgetStyle "Range Label" 1 (LOGPEN 0 0 8388608) 1 0 1 
COMMENT                (LOGFONT 0 0 0 0 400 0 1 0 0 3 2 1 34 "Arial") 0.63 8388608 1 1 
COMMENT                "@N" 0) 
COMMENT          #154=(CWidgetStyle "ORF Label" 1 (LOGPEN 0 0 49216) 1 0 1 
COMMENT                (LOGFONT 0 0 0 0 400 0 0 0 0 3 2 1 18 "Times New Roman") 
COMMENT                0.611111 0 1 65535 "@N" 0) 
COMMENT          #155=(CWidgetStyle "CDS Label" 1 (LOGPEN 0 0 4227264) 1 0 1 
COMMENT                (LOGFONT 0 0 0 0 400 0 0 0 0 3 2 1 34 "Arial") 0.555556 255 1 1 
COMMENT                "@N" 0) 
COMMENT          #156=(CWidgetStyle "Shape 5" 1 (LOGPEN 0 0 0) 3 1 
COMMENT                (LOGBRUSH 0 16777113 0) 1 
COMMENT                (LOGFONT 0 0 0 0 400 0 0 0 0 7 48 2 50 "Arial") 0.9 0 0 1 
COMMENT                (LOGSHAPE 9 1 0.8 1.8 0)) 
COMMENT          #157=(CWidgetStyle "CDS" 1 (LOGPEN 0 0 0) 1 1 (LOGBRUSH 2 39423 3) 0 0 
COMMENT                1 (LOGSHAPE 9 1 0.8 1.8 0)) 
COMMENT          #158=(CWidgetStyle "Label 2" 1 (LOGPEN 0 0 4227264) 1 0 1 
COMMENT                (LOGFONT 0 0 0 0 400 0 0 0 0 3 2 1 34 "Arial") 0.944444 8388608 
COMMENT                1 1 "@N" 0) 
COMMENT          #159=(CWidgetStyle "Label 3" 1 (LOGPEN 0 0 8421376) 1 0 1 
COMMENT                (LOGFONT 0 0 0 0 700 255 0 0 0 3 2 1 34 "Arial") 0.833333 255 1 
COMMENT                5 "@N (@S)" 0) 
COMMENT          #160=(CWidgetStyle "Label 4" 1 (LOGPEN 0 0 8437824) 1 0 1 
COMMENT                (LOGFONT 0 0 0 0 400 0 0 0 0 3 2 1 34 "Arial") 0.722222 0 1 5 
COMMENT                "@N (@S)" 0)) 0.164644 1.74233 0.164644 2.53336 
COMMENT         (70 (CShapeMapEntry 0 "Unique RSite" 1 "Uniq RSite Label") 67 
COMMENT          (CShapeMapEntry 0 "ORF" 0 "ORF Label")) 40.0378 40.0378 39 39 0.1 
COMMENT         -4736) 1 1 0 1 1 
COMMENT        (mapper: 17.1442 -14.5168 40.0378 40.0378 0.01 10 -1 5302 5302 1 0 0) 
COMMENT        #161=(CGroupWidget (CWidget 0 (0 0) 1 2 0 0 Nil 1768117093 100) 
COMMENT              (CObjectList 
COMMENT               #162=(CGroupWidget (CWidget 1 (0 0) 1 2 0 0 Nil -1297 100) 
COMMENT                     (CObjectList 
COMMENT                      #163=(CAxis 
COMMENT                            (CWideLine 
COMMENT                             (CWidget 0 (0 0) 1 2 0 0 #127# 22020932 0) 
COMMENT                             (LOGPEN 0 0 10079436) 2 (LOGBRUSH 0 13434879 0) 1 
COMMENT                             6.27537 6.27337 1 0.0214037) 0.118317) 
COMMENT                      #164=(CLabel (CWidget 1001 (0 0) 1 2 0 0 #124# 11 100) 
COMMENT                            (LOGPEN 0 0 13408563) 1 
COMMENT                            (LOGFONT 58 22 0 0 400 0 0 0 0 3 2 1 34 "Verdana") 
COMMENT                            1.74233 0.833333 0 "pHW181-PB2" "@N" 1 0 0.871165 0 
COMMENT                            -10 7.36804 1.39868 Nil) 
COMMENT                      #165=(CLabel (CWidget 1002 (0 0) 1 2 0 0 #123# 0 100) 
COMMENT                            (LOGPEN 0 0 13408563) 1 
COMMENT                            (LOGFONT 38 14 0 0 400 0 0 0 0 3 2 1 18 "Georgia") 
COMMENT                            1.74233 0.555556 0 "5302 bp" "@L bp" 16 0 -0.871165 
COMMENT                            0 -10.8 3.47172 0.974079 Nil)) (CObjectList)) 
COMMENT               #166=(CGroupWidget (CWidget 10 (6 0) 1 2 0 0 Nil -1018 100) 
COMMENT                     (CObjectList 
COMMENT                      #167=(CGroupWidget 
COMMENT                            (CWidget 4 (7 4 0) 1 2 0 0 Nil -1088 100) 
COMMENT                            (CObjectList 
COMMENT                             #168=(CWideArrow 
COMMENT                                   (CWideLine 
COMMENT                                    (CWidget 0 (3 #18# 0) 1 2 0 0 #125# 0 100) 
COMMENT                                    (LOGPEN 0 0 3355545) 1 
COMMENT                                    (LOGBRUSH 0 6724095 0) 1 3.49036 6.188 1 
COMMENT                                    0.082322) 0.8 1.8 0) 
COMMENT                             #169=(CLabel 
COMMENT                                   (CWidget 0 (0 0) 1 2 0 0 #122# 262149 100) 
COMMENT                                   (LOGPEN 0 0 0) 1 
COMMENT                                   (LOGFONT 46 17 0 0 700 0 0 0 0 3 2 1 34 
COMMENT                                    "Arial") 1.74233 0.666667 0 "PB2" "@N" 1 
COMMENT                                   12.8107 1.74233 0 -10 1.84825 1.12394 #168#)) 
COMMENT                            (CObjectList)) 
COMMENT                      #170=(CGroupWidget 
COMMENT                            (CWidget 21 (7 21 0) 1 2 0 0 Nil -1367 100) 
COMMENT                            (CObjectList 
COMMENT                             #171=(CScratch 
COMMENT                                   (CWidget 0 (3 #14# 0) 1 2 0 0 #130# 553 100) 
COMMENT                                   (LOGPEN 0 8 13395507) 10 1 6.26135 1.9 
COMMENT                                   0.082322 1) 
COMMENT                             #172=(CLabel 
COMMENT                                   (CWidget 0 (0 0) 1 2 0 0 #122# 21759588 100) 
COMMENT                                   (LOGPEN 0 0 0) 1 
COMMENT                                   (LOGFONT 46 17 0 0 700 0 0 0 0 3 2 1 34 
COMMENT                                    "Arial") 1.74233 0.666667 0 "tI" "@N" 1 
COMMENT                                   1.35842 12.1963 0 -10 0.649386 1.12394 #171#) 
COMMENT                             #173=(CWideArrow 
COMMENT                                   (CWideLine 
COMMENT                                    (CWidget 0 (3 #15# 0) 1 2 0 0 #126# 0 100) 
COMMENT                                    (LOGPEN 0 0 6723840) 1 
COMMENT                                    (LOGBRUSH 0 10079334 0) 1 3.1993 3.45013 1 
COMMENT                                    0.082322) 0.8 1.8 0) 
COMMENT                             #174=(CLabel 
COMMENT                                   (CWidget 0 (0 0) 1 2 0 0 #122# 14352920 100) 
COMMENT                                   (LOGPEN 0 0 0) 1 
COMMENT                                   (LOGFONT 46 17 0 0 700 0 0 0 0 3 2 1 34 
COMMENT                                    "Arial") 1.74233 0.666667 0 "pIh" "@N" 1 
COMMENT                                   3.78553 -13.9386 0 -10 1.49858 1.12394 #173#) 
COMMENT                             #175=(CScratch 
COMMENT                                   (CWidget 0 (3 #16# 0) 1 2 0 0 #130# 21377584 
COMMENT                                    100) (LOGPEN 0 8 13395507) 10 1 6.21994 1.9 
COMMENT                                   0.082322 1) 
COMMENT                             #176=(CLabel (CWidget 0 (0 0) 1 2 0 0 #122# 0 100) 
COMMENT                                   (LOGPEN 0 0 0) 1 
COMMENT                                   (LOGFONT 46 17 0 0 700 0 0 0 0 3 2 1 34 
COMMENT                                    "Arial") 1.74233 0.666667 0 "U12" "@N" 1 
COMMENT                                   7.33596 10.454 0 -10 1.6984 1.12394 #175#) 
COMMENT                             #177=(CScratch 
COMMENT                                   (CWidget 0 (3 #17# 0) 1 2 0 0 #130# 21917656 
COMMENT                                    100) (LOGPEN 0 8 13395507) 10 1 3.46433 1.9 
COMMENT                                   0.082322 1) 
COMMENT                             #178=(CLabel 
COMMENT                                   (CWidget 0 (0 0) 1 2 0 0 #122# 400 100) 
COMMENT                                   (LOGPEN 0 0 0) 1 
COMMENT                                   (LOGFONT 46 17 0 0 700 0 0 0 0 3 2 1 34 
COMMENT                                    "Arial") 1.74233 0.666667 0 "U13" "@N" 1 
COMMENT                                   10.9374 -6.96932 0 -10 1.6984 1.12394 #177#) 
COMMENT                             #179=(CWideArrow 
COMMENT                                   (CWideLine 
COMMENT                                    (CWidget 0 (3 #19# 0) 1 2 0 0 #126# 0 100) 
COMMENT                                    (LOGPEN 0 0 6723840) 1 
COMMENT                                    (LOGBRUSH 0 10079334 0) 0.835356 3.45013 
COMMENT                                    6.21994 1 0.082322) 0.8 1.8 1) 
COMMENT                             #180=(CLabel 
COMMENT                                   (CWidget 0 (0 0) 1 2 0 0 #122# 27082808 100) 
COMMENT                                   (LOGPEN 0 0 0) 1 
COMMENT                                   (LOGFONT 46 17 0 0 700 0 0 0 0 3 2 1 34 
COMMENT                                    "Arial") 1.74233 0.666667 0 "PB2 vRNA" "@N" 
COMMENT                                   1 14.1972 0 0 -10 4.49575 1.12394 #179#)) 
COMMENT                            (CObjectList)) 
COMMENT                      #181=(CGroupWidget 
COMMENT                            (CWidget 22 (7 22 0) 1 2 0 0 Nil -1228 100) 
COMMENT                            (CObjectList 
COMMENT                             #182=(CWideArrow 
COMMENT                                   (CWideLine 
COMMENT                                    (CWidget 0 (3 #11# 0) 1 2 0 0 #138# 0 100) 
COMMENT                                    (LOGPEN 0 0 0) 1 (LOGBRUSH 0 128 0) 1 1.9688 
COMMENT                                    2.63256 1 0.082322) 0.8 1.8 0) 
COMMENT                             #183=(CLabel 
COMMENT                                   (CWidget 0 (0 0) 1 2 0 0 #122# 14353408 100) 
COMMENT                                   (LOGPEN 0 0 0) 1 
COMMENT                                   (LOGFONT 46 17 0 0 700 0 0 0 0 3 2 1 34 
COMMENT                                    "Arial") 1.74233 0.666667 0 "ori" "@N" 1 
COMMENT                                   -10.0278 -8.71165 0 -10 1.29877 1.12394 #182#)) 
COMMENT                            (CObjectList)) 
COMMENT                      #184=(CGroupWidget 
COMMENT                            (CWidget 61 (7 61 0) 1 2 0 0 Nil -949 100) 
COMMENT                            (CObjectList 
COMMENT                             #185=(CWideArrow 
COMMENT                                   (CWideLine 
COMMENT                                    (CWidget 0 (3 #12# 0) 1 2 0 0 #125# 0 100) 
COMMENT                                    (LOGPEN 0 0 3355545) 1 
COMMENT                                    (LOGBRUSH 0 6724095 0) 1 0.655478 1.67419 1 
COMMENT                                    0.082322) 0.8 1.8 0) 
COMMENT                             #186=(CLabel 
COMMENT                                   (CWidget 0 (0 0) 1 2 0 0 #122# 21593124 100) 
COMMENT                                   (LOGPEN 0 0 0) 1 
COMMENT                                   (LOGFONT 46 17 0 0 700 0 0 0 0 3 2 1 34 
COMMENT                                    "Arial") 1.74233 0.666667 0 "bla" "@N" 1 
COMMENT                                   -11.8987 5.22699 0 -10 1.49858 1.12394 #185#)) 
COMMENT                            (CObjectList)) 
COMMENT                      #187=(CGroupWidget 
COMMENT                            (CWidget 87 (7 87 0) 1 2 0 0 Nil -739 100) 
COMMENT                            (CObjectList 
COMMENT                             #188=(CWideArrow 
COMMENT                                   (CWideLine 
COMMENT                                    (CWidget 0 (3 #10# 0) 1 2 0 0 #126# 0 100) 
COMMENT                                    (LOGPEN 0 0 6723840) 1 
COMMENT                                    (LOGBRUSH 0 10079334 0) 1 2.89523 3.16972 1 
COMMENT                                    0.082322) 0.8 1.8 0) 
COMMENT                             #189=(CLabel 
COMMENT                                   (CWidget 0 (0 0) 1 2 0 0 #122# 1195590471 100) 
COMMENT                                   (LOGPEN 0 0 0) 1 
COMMENT                                   (LOGFONT 46 17 0 0 700 0 0 0 0 3 2 1 34 
COMMENT                                    "Arial") 1.74233 0.666667 0 "aBGH" "@N" 1 
COMMENT                                   -3.35075 -12.1963 0 -10 2.62252 1.12394 #188#) 
COMMENT                             #190=(CWideArrow 
COMMENT                                   (CWideLine 
COMMENT                                    (CWidget 0 (3 #13# 0) 1 2 0 0 #126# 0 100) 
COMMENT                                    (LOGPEN 0 0 6723840) 1 
COMMENT                                    (LOGBRUSH 0 10079334 0) 1 0.0804558 0.489834 
COMMENT                                    1 0.082322) 0.8 1.8 0) 
COMMENT                             #191=(CLabel 
COMMENT                                   (CWidget 0 (0 0) 1 2 0 0 #122# 22014988 100) 
COMMENT                                   (LOGPEN 0 0 0) 1 
COMMENT                                   (LOGFONT 46 17 0 0 700 0 0 0 0 3 2 1 34 
COMMENT                                    "Arial") 1.74233 0.666667 0 "pCMV" "@N" 1 
COMMENT                                   -5.44142 12.1963 0 -10 2.69745 1.12394 #190#)) 
COMMENT                            (CObjectList))) (CObjectList)) 
COMMENT               #192=(CGroupWidget (CWidget 11 (8 0) 1 2 0 0 Nil -181 100) 
COMMENT                     (CObjectList 
COMMENT                      #193=(CGroupWidget 
COMMENT                            (CWidget 1 (10 #4# 0) 1 2 0 0 Nil -879 100) 
COMMENT                            (CObjectList 
COMMENT                             #194=(CScratch 
COMMENT                                   (CWidget 1 (1 #4# 1) 1 2 0 0 #129# 3670520 
COMMENT                                    100) (LOGPEN 0 6 10053171) 8 1 3.51639 1.9 
COMMENT                                   0.082322 1) 
COMMENT                             #195=(CLabel 
COMMENT                                   (CWidget 0 (0 0) 1 2 0 0 #131# 14352920 100) 
COMMENT                                   (LOGPEN 0 0 153) 1 
COMMENT                                   (LOGFONT 38 14 0 0 400 0 0 0 0 3 2 1 18 
COMMENT                                    "Georgia") 1.74233 0.555556 128 
COMMENT                                   "{\\i Eco}RI (2331)" "@N (@S)" 5 13.4396 
COMMENT                                   -5.22699 0 -10 5.41988 0.974079 #194#)) 
COMMENT                            (CObjectList)) 
COMMENT                      #196=(CGroupWidget 
COMMENT                            (CWidget 1 (10 #5# 0) 1 2 0 0 Nil -321 100) 
COMMENT                            (CObjectList 
COMMENT                             #197=(CScratch 
COMMENT                                   (CWidget 1 (1 #5# 1) 1 2 0 0 #129# 26739512 
COMMENT                                    100) (LOGPEN 0 6 10053171) 8 1 5.27577 1.9 
COMMENT                                   0.082322 1) 
COMMENT                             #198=(CLabel 
COMMENT                                   (CWidget 0 (0 0) 1 2 0 0 #131# 1128485955 100) 
COMMENT                                   (LOGPEN 0 0 153) 1 
COMMENT                                   (LOGFONT 38 14 0 0 400 0 0 0 0 3 2 1 18 
COMMENT                                    "Georgia") 1.74233 0.555556 128 
COMMENT                                   "{\\i Hin}dIII (844)" "@N (@S)" 5 13.118 
COMMENT                                   6.96932 0 -10 5.34495 0.974079 #197#)) 
COMMENT                            (CObjectList)) 
COMMENT                      #199=(CGroupWidget 
COMMENT                            (CWidget 2 (10 #0# 0) 1 2 0 0 Nil -600 100) 
COMMENT                            (CObjectList 
COMMENT                             #200=(CScratch 
COMMENT                                   (CWidget 1 (1 #0# 1) 1 2 0 0 #129# 21387752 
COMMENT                                    100) (LOGPEN 0 6 10053171) 8 1 2.27169 1.9 
COMMENT                                   0.082322 1) 
COMMENT                             #201=(CLabel 
COMMENT                                   (CWidget 0 (0 0) 1 2 0 0 #121# 1114143 100) 
COMMENT                                   (LOGPEN 0 0 13408563) 1 
COMMENT                                   (LOGFONT 38 14 0 0 400 0 0 0 0 3 2 1 18 
COMMENT                                    "Georgia") 1.74233 0.555556 0 
COMMENT                                   "{\\i Apa}LI (3383)" "@N (@S)" 5 -12.6188 
COMMENT                                   -6.96932 0 -10 5.56974 0.974079 #200#) 
COMMENT                             #202=(CScratch 
COMMENT                                   (CWidget 2 (1 #0# 2) 1 2 0 0 #129# 0 100) 
COMMENT                                   (LOGPEN 0 6 10053171) 8 1 0.797459 1.9 
COMMENT                                   0.082322 1) 
COMMENT                             #203=(CLabel 
COMMENT                                   (CWidget 0 (0 0) 1 2 0 0 #121# 33023 100) 
COMMENT                                   (LOGPEN 0 0 13408563) 1 
COMMENT                                   (LOGFONT 38 14 0 0 400 0 0 0 0 3 2 1 18 
COMMENT                                    "Georgia") 1.74233 0.555556 0 
COMMENT                                   "{\\i Apa}LI (4629)" "@N (@S)" 5 -11.6675 
COMMENT                                   8.71165 0 -10 5.56974 0.974079 #202#)) 
COMMENT                            (CObjectList)) 
COMMENT                      #204=(CGroupWidget 
COMMENT                            (CWidget 2 (10 #6# 0) 1 2 0 0 Nil -809 100) 
COMMENT                            (CObjectList 
COMMENT                             #205=(CScratch 
COMMENT                                   (CWidget 1 (1 #6# 1) 1 2 0 0 #129# 21872328 
COMMENT                                    100) (LOGPEN 0 6 10053171) 8 1 4.76582 1.9 
COMMENT                                   0.082322 1) 
COMMENT                             #206=(CLabel 
COMMENT                                   (CWidget 0 (0 0) 1 2 0 0 #121# 27667724 100) 
COMMENT                                   (LOGPEN 0 0 13408563) 1 
COMMENT                                   (LOGFONT 38 14 0 0 400 0 0 0 0 3 2 1 18 
COMMENT                                    "Georgia") 1.74233 0.555556 0 
COMMENT                                   "{\\i Nco}I (1275)" "@N (@S)" 5 14.1965 
COMMENT                                   -1.74233 0 -10 4.99528 0.974079 #205#) 
COMMENT                             #207=(CScratch 
COMMENT                                   (CWidget 2 (1 #6# 2) 1 2 0 0 #129# 3670520 
COMMENT                                    100) (LOGPEN 0 6 10053171) 8 1 0.34312 1.9 
COMMENT                                   0.082322 1) 
COMMENT                             #208=(CLabel (CWidget 0 (0 0) 1 2 0 0 #121# 2 100) 
COMMENT                                   (LOGPEN 0 0 13408563) 1 
COMMENT                                   (LOGFONT 38 14 0 0 400 0 0 0 0 3 2 1 18 
COMMENT                                    "Georgia") 1.74233 0.555556 0 
COMMENT                                   "{\\i Nco}I (5013)" "@N (@S)" 5 -8.69498 
COMMENT                                   10.454 0 -10 4.99528 0.974079 #207#)) 
COMMENT                            (CObjectList)) 
COMMENT                      #209=(CGroupWidget 
COMMENT                            (CWidget 2 (10 #8# 0) 1 2 0 0 Nil -114 100) 
COMMENT                            (CObjectList 
COMMENT                             #210=(CScratch 
COMMENT                                   (CWidget 1 (1 #8# 1) 1 2 0 0 #129# 3670520 
COMMENT                                    100) (LOGPEN 0 6 10053171) 8 1 3.38861 1.9 
COMMENT                                   0.082322 1) 
COMMENT                             #211=(CLabel 
COMMENT                                   (CWidget 0 (0 0) 1 2 0 0 #121# 21770964 100) 
COMMENT                                   (LOGPEN 0 0 13408563) 1 
COMMENT                                   (LOGFONT 38 14 0 0 400 0 0 0 0 3 2 1 18 
COMMENT                                    "Georgia") 1.74233 0.555556 0 
COMMENT                                   "{\\i Sma}I (2439)" "@N (@S)" 5 6.14212 
COMMENT                                   -12.1963 0 -10 5.27002 0.974079 #210#) 
COMMENT                             #212=(CScratch 
COMMENT                                   (CWidget 2 (1 #8# 2) 1 2 0 0 #129# 21490920 
COMMENT                                    100) (LOGPEN 0 6 10053171) 8 1 3.26438 1.9 
COMMENT                                   0.082322 1) 
COMMENT                             #213=(CLabel 
COMMENT                                   (CWidget 0 (0 0) 1 2 0 0 #121# 21819376 100) 
COMMENT                                   (LOGPEN 0 0 13408563) 1 
COMMENT                                   (LOGFONT 38 14 0 0 400 0 0 0 0 3 2 1 18 
COMMENT                                    "Georgia") 1.74233 0.555556 0 
COMMENT                                   "{\\i Sma}I (2544)" "@N (@S)" 5 5.01333 
COMMENT                                   -19.1656 0 -10 5.27002 0.974079 #212#)) 
COMMENT                            (CObjectList)) 
COMMENT                      #214=(CGroupWidget 
COMMENT                            (CWidget 2 (10 #9# 0) 1 2 0 0 Nil -1091 100) 
COMMENT                            (CObjectList 
COMMENT                             #215=(CScratch 
COMMENT                                   (CWidget 1 (1 #9# 1) 1 2 0 0 #129# 3670520 
COMMENT                                    100) (LOGPEN 0 6 10053171) 8 1 3.39097 1.9 
COMMENT                                   0.082322 1) 
COMMENT                             #216=(CLabel 
COMMENT                                   (CWidget 0 (0 0) 1 2 0 0 #121# 22012992 100) 
COMMENT                                   (LOGPEN 0 0 13408563) 1 
COMMENT                                   (LOGFONT 38 14 0 0 400 0 0 0 0 3 2 1 18 
COMMENT                                    "Georgia") 1.74233 0.555556 0 
COMMENT                                   "{\\i Xma}I (2437)" "@N (@S)" 5 11.1759 
COMMENT                                   -8.71165 0 -10 5.34495 0.974079 #215#) 
COMMENT                             #217=(CScratch 
COMMENT                                   (CWidget 2 (1 #9# 2) 1 2 0 0 #129# 262172 100) 
COMMENT                                   (LOGPEN 0 6 10053171) 8 1 3.26674 1.9 
COMMENT                                   0.082322 1) 
COMMENT                             #218=(CLabel 
COMMENT                                   (CWidget 0 (0 0) 1 2 0 0 #121# 21121236 100) 
COMMENT                                   (LOGPEN 0 0 13408563) 1 
COMMENT                                   (LOGFONT 38 14 0 0 400 0 0 0 0 3 2 1 18 
COMMENT                                    "Georgia") 1.74233 0.555556 0 
COMMENT                                   "{\\i Xma}I (2542)" "@N (@S)" 5 4.97031 
COMMENT                                   -15.681 0 -10 5.34495 0.974079 #217#)) 
COMMENT                            (CObjectList)) 
COMMENT                      #219=(CGroupWidget 
COMMENT                            (CWidget 3 (10 #1# 0) 1 2 0 0 Nil -251 100) 
COMMENT                            (CObjectList 
COMMENT                             #220=(CScratch 
COMMENT                                   (CWidget 1 (1 #1# 1) 1 2 0 0 #129# 550 100) 
COMMENT                                   (LOGPEN 0 6 10053171) 8 1 4.36236 1.9 
COMMENT                                   0.082322 1) 
COMMENT                             #221=(CLabel 
COMMENT                                   (CWidget 0 (0 0) 1 2 0 0 #121# 1314084653 100) 
COMMENT                                   (LOGPEN 0 0 13408563) 1 
COMMENT                                   (LOGFONT 38 14 0 0 400 0 0 0 0 3 2 1 18 
COMMENT                                    "Georgia") 1.74233 0.555556 0 
COMMENT                                   "{\\i Ava}I (1616)" "@N (@S)" 5 13.7503 
COMMENT                                   -3.48466 0 -10 4.94533 0.974079 #220#) 
COMMENT                             #222=(CScratch 
COMMENT                                   (CWidget 2 (1 #1# 2) 1 2 0 0 #129# 0 100) 
COMMENT                                   (LOGPEN 0 6 10053171) 8 1 3.39097 1.9 
COMMENT                                   0.082322 1) 
COMMENT                             #223=(CLabel 
COMMENT                                   (CWidget 0 (0 0) 1 2 0 0 #121# 21131604 100) 
COMMENT                                   (LOGPEN 0 0 13408563) 1 
COMMENT                                   (LOGFONT 38 14 0 0 400 0 0 0 0 3 2 1 18 
COMMENT                                    "Georgia") 1.74233 0.555556 0 
COMMENT                                   "{\\i Ava}I (2437)" "@N (@S)" 5 8.77338 
COMMENT                                   -10.454 0 -10 5.07021 0.974079 #222#) 
COMMENT                             #224=(CScratch 
COMMENT                                   (CWidget 3 (1 #1# 3) 1 2 0 0 #129# 27554768 
COMMENT                                    100) (LOGPEN 0 6 10053171) 8 1 3.26674 1.9 
COMMENT                                   0.082322 1) 
COMMENT                             #225=(CLabel 
COMMENT                                   (CWidget 0 (0 0) 1 2 0 0 #121# 3331964 100) 
COMMENT                                   (LOGPEN 0 0 13408563) 1 
COMMENT                                   (LOGFONT 38 14 0 0 400 0 0 0 0 3 2 1 18 
COMMENT                                    "Georgia") 1.74233 0.555556 0 
COMMENT                                   "{\\i Ava}I (2542)" "@N (@S)" 5 4.86762 
COMMENT                                   -17.4233 0 -10 5.07021 0.974079 #224#)) 
COMMENT                            (CObjectList))) (CObjectList)) 
COMMENT               #226=(CGroupWidget (CWidget 14 (16 0) 1 2 0 0 Nil -393 100) 
COMMENT                     (CObjectList) (CObjectList)) 
COMMENT               #227=(CGroupWidget (CWidget 12 (0 0) 1 2 0 0 Nil -952 100) 
COMMENT                     (CObjectList) (CObjectList))) (CObjectList))) 
COMMENT       (CSeqView 10 10 (CObjectList) (CObList) 1 (CObList)) (CObList) 21962184 
COMMENT       (CStringList) 21119736 2424888 (CObList)))
FEATURES             Location/Qualifiers
     misc_signal     2624..2855
                     /vntifkey="87"
                     /label=aBGH
                     /note="polyadenylation site"
     misc_marker     3078..3638
                     /vntifkey="22"
                     /label=ori
                     /note="colEI-origin of replication"
     exon            3888..4748
                     /vntifkey="61"
                     /label=bla
                     /note="beta-lactamase (ampR)"
     misc_signal     4889..5234
                     /vntifkey="87"
                     /label=pCMV
                     /note="HCMV-promoter-NdeI deletion"
     misc_feature    11..45
                     /vntifkey="21"
                     /label=tI
                     /note="terminator for pol1"
     misc_feature    2387..2598
                     /vntifkey="21"
                     /label=pIh
                     /note="human pol1 promoter"
     misc_feature    complement(46..57)
                     /vntifkey="21"
                     /label=U12
     misc_feature    complement(2375..2386)
                     /vntifkey="21"
                     /label=U13
     CDS             73..2352
                     /gene="PB2"
                     /product="PB2"
                     /SECDrawAs="Gene"
                     /vntifkey="4"
                     /label=PB2
     misc_feature    complement(46..2386)
                     /vntifkey="21"
                     /label=PB2\vRNA
                     /note="The full viral RNA for the PB2 segment of A/WSN/33 influenza strain."
BASE COUNT     1509 a      1207 c      1353 g      1233 t 
ORIGIN
        1 ctagcagtta accggagtac tggtcgacct ccgaagttgg gggggagcga aagcaggtca 
       61 attatattca atatggaaag aataaaagaa ctaaggaatc taatgtcgca gtctcgcact 
      121 cgcgagatac tcacaaaaac caccgtggac catatggcca taatcaagaa gtacacatca 
      181 ggaagacagg agaagaaccc agcacttagg atgaaatgga tgatggcaat gaaatatcca 
      241 attacagcag acaagaggat aacggaaatg attcctgaga gaaatgagca gggacaaact 
      301 ttatggagta aaatgaatga cgccggatca gaccgagtga tggtatcacc tctggctgtg 
      361 acatggtgga ataggaatgg accagtgaca agtacagttc attatccaaa aatctacaaa 
      421 acttattttg aaaaagtcga aaggttaaaa catggaacct ttggccctgt ccattttaga 
      481 aaccaagtca aaatacgtcg aagagttgac ataaatcctg gtcatgcaga tctcagtgcc 
      541 aaagaggcac aggatgtaat catggaagtt gttttcccta acgaagtggg agccaggata 
      601 ctaacatcgg aatcgcaact aacgacaacc aaagagaaga aagaagaact ccagggttgc 
      661 aaaatttctc ctctgatggt ggcatacatg ttggagagag aactggtccg caaaacgaga 
      721 ttcctcccag tggctggtgg aacaagcagt gtgtacattg aagtgttgca tttgacccaa 
      781 ggaacatgct gggaacagat gtacactcca ggaggggagg cgaggaatga tgatgttgat 
      841 caaagcttaa ttattgctgc tagaaacata gtaagaagag ccacagtatc agcagatcca 
      901 ctagcatctt tattggagat gtgccacagc acgcagattg gtggaataag gatggtaaac 
      961 atccttaggc agaacccaac agaagagcaa gccgtggata tttgcaaggc tgcaatggga 
     1021 ctgagaatta gctcatcctt cagttttggt ggattcacat ttaagagaac aagcggatca 
     1081 tcagtcaaga gagaggaaga ggtgcttacg ggcaatcttc agacattgaa gataagagtg 
     1141 catgagggat atgaagagtt cacaatggtt gggagaagag caacagctat actcagaaaa 
     1201 gcaaccagga gattgattca gctgatagtg agtgggagag acgaacagtc gattgccgaa 
     1261 gcaataattg tggccatggt attttcacaa gaggattgta tgataaaagc agttagaggt 
     1321 gacctgaatt tcgtcaatag ggcgaatcag cgattgaatc ccatgcacca acttttgaga 
     1381 cattttcaga aggatgcaaa ggtgctcttt caaaattggg gaattgaatc catcgacaat 
     1441 gtgatgggaa tgatcgggat attgcccgac atgactccaa gcaccgagat gtcaatgaga 
     1501 ggagtgagaa tcagcaaaat gggggtagat gagtattcca gcgcggagaa gatagtggtg 
     1561 agcattgacc gttttttgag agttagggac caacgtggga atgtactact gtctcccgag 
     1621 gagatcagtg aaacacaggg aacagagaaa ctgacaataa cttactcatc gtcaatgatg 
     1681 tgggagatta atggtcctga atcagtgttg gtcaatacct atcagtggat catcagaaac 
     1741 tgggaaactg ttaaaattca gtggtcccag aatcctacaa tgctgtacaa taaaatggaa 
     1801 tttgagccat ttcagtcttt agttccaaag gccgttagag gccaatacag tgggtttgtg 
     1861 agaactctgt tccaacaaat gagggatgtg cttgggacat ttgataccgc tcagataata 
     1921 aaacttcttc ccttcgcagc cgctccacca aagcaaagta gaacgcagtt ctcctcattg 
     1981 actataaatg tgaggggatc aggaatgaga atacttgtaa ggggcaattc tccagtattc 
     2041 aactacaaca agaccactaa aagactcaca gttctcggaa aggatgctgg ccctttaact 
     2101 gaagacccag atgaaggcac agctggagtt gagtccgcag ttctgagagg attcctcatt 
     2161 ctgggcaaag aagacaggag atatggacca gcattaagca taaatgaact gagcaacctt 
     2221 gcgaaaggag agaaggctaa tgtgctaatt gggcaaggag acgtggtgtt ggtaatgaaa 
     2281 cggaaacgga actctagcat acttactgac agccagacag cgaccaaaag aattcggatg 
     2341 gccatcaatt agtgtcgaat agtttaaaaa cgaccttgtt tctactaata acccggcggc 
     2401 ccaaaatgcc gactcggagc gaaagatata cctcccccgg ggccgggagg tcgcgtcacc 
     2461 gaccacgccg ccggcccagg cgacgcgcga cacggacacc tgtccccaaa aacgccacca 
     2521 tcgcagccac acacggagcg cccggggccc tctggtcaac cccaggacac acgcgggagc 
     2581 agcgccgggc cggggacgcc ctcccggcgg tcacctaaat gctagagctc gctgatcagc 
     2641 ctcgactgtg ccttctagtt gccagccatc tgttgtttgc ccctcccccg tgccttcctt 
     2701 gaccctggaa ggtgccactc ccactgtcct ttcctaataa aatgaggaaa ttgcatcgca 
     2761 ttgtctgagt aggtgtcatt ctattctggg gggtggggtg gggcaggaca gcaaggggga 
     2821 ggattgggaa gacaatagca ggcatgctgg ggatgcggtg ggctctatgg cttctgaggc 
     2881 ggaaagaacc agctgcatta atgaatcggc caacgcgcgg ggagaggcgg tttgcgtatt 
     2941 gggcgctctt ccgcttcctc gctcactgac tcgctgcgct cggtcgttcg gctgcggcga 
     3001 gcggtatcag ctcactcaaa ggcggtaata cggttatcca cagaatcagg ggataacgca 
     3061 ggaaagaaca tgtgagcaaa aggccagcaa aaggccagga accgtaaaaa ggccgcgttg 
     3121 ctggcgtttt tccataggct ccgcccccct gacgagcatc acaaaaatcg acgctcaagt 
     3181 cagaggtggc gaaacccgac aggactataa agataccagg cgtttccccc tggaagctcc 
     3241 ctcgtgcgct ctcctgttcc gaccctgccg cttaccggat acctgtccgc ctttctccct 
     3301 tcgggaagcg tggcgctttc tcaatgctca cgctgtaggt atctcagttc ggtgtaggtc 
     3361 gttcgctcca agctgggctg tgtgcacgaa ccccccgttc agcccgaccg ctgcgcctta 
     3421 tccggtaact atcgtcttga gtccaacccg gtaagacacg acttatcgcc actggcagca 
     3481 gccactggta acaggattag cagagcgagg tatgtaggcg gtgctacaga gttcttgaag 
     3541 tggtggccta actacggcta cactagaagg acagtatttg gtatctgcgc tctgctgaag 
     3601 ccagttacct tcggaaaaag agttggtagc tcttgatccg gcaaacaaac caccgctggt 
     3661 agcggtggtt tttttgtttg caagcagcag attacgcgca gaaaaaaagg atctcaagaa 
     3721 gatcctttga tcttttctac ggggtctgac gctcagtgga acgaaaactc acgttaaggg 
     3781 attttggtca tgagattatc aaaaaggatc ttcacctaga tccttttaaa ttaaaaatga 
     3841 agttttaaat caatctaaag tatatatgag taaacttggt ctgacagtta ccaatgctta 
     3901 atcagtgagg cacctatctc agcgatctgt ctatttcgtt catccatagt tgcctgactc 
     3961 cccgtcgtgt agataactac gatacgggag ggcttaccat ctggccccag tgctgcaatg 
     4021 ataccgcgag acccacgctc accggctcca gatttatcag caataaacca gccagccgga 
     4081 agggccgagc gcagaagtgg tcctgcaact ttatccgcct ccatccagtc tattaattgt 
     4141 tgccgggaag ctagagtaag tagttcgcca gttaatagtt tgcgcaacgt tgttgccatt 
     4201 gctacaggca tcgtggtgtc acgctcgtcg tttggtatgg cttcattcag ctccggttcc 
     4261 caacgatcaa ggcgagttac atgatccccc atgttgtgca aaaaagcggt tagctccttc 
     4321 ggtcctccga tcgttgtcag aagtaagttg gccgcagtgt tatcactcat ggttatggca 
     4381 gcactgcata attctcttac tgtcatgcca tccgtaagat gcttttctgt gactggtgag 
     4441 tactcaacca agtcattctg agaatagtgt atgcggcgac cgagttgctc ttgcccggcg 
     4501 tcaatacggg ataataccgc gccacatagc agaactttaa aagtgctcat cattggaaaa 
     4561 cgttcttcgg ggcgaaaact ctcaaggatc ttaccgctgt tgagatccag ttcgatgtaa 
     4621 cccactcgtg cacccaactg atcttcagca tcttttactt tcaccagcgt ttctgggtga 
     4681 gcaaaaacag gaaggcaaaa tgccgcaaaa aagggaataa gggcgacacg gaaatgttga 
     4741 atactcatac tcttcctttt tcaatattat tgaagcattt atcagggtta ttgtctcatg 
     4801 agcggataca tatttgaatg tatttagaaa aataaacaaa taggggttcc gcgcacattt 
     4861 ccccgaaaag tgccacctga cgtcgatatg ccaagtacgc cccctattga cgtcaatgac 
     4921 ggtaaatggc ccgcctggca ttatgcccag tacatgacct tatgggactt tcctacttgg 
     4981 cagtacatct acgtattagt catcgctatt accatggtga tgcggttttg gcagtacatc 
     5041 aatgggcgtg gatagcggtt tgactcacgg ggatttccaa gtctccaccc cattgacgtc 
     5101 aatgggagtt tgttttggca ccaaaatcaa cgggactttc caaaatgtcg taacaactcc 
     5161 gccccattga cgcaaatggg cggtaggcgt gtacggtggg aggtctatat aagcagagct 
     5221 ctctggctaa ctagagaacc cactgcttac tggcttatcg aaattaatac gactcactat 
     5281 agggagaccc aagctgttaa cg 
//
