# Supplementary material for: Extreme heterogeneity of influenza virus infection in single cells
Source: eLife. 2018 Feb 16;7:e32303. doi: 10.7554/eLife.32303 (PMC5826275; doi:10.7554/eLife.32303)
Supplement: Supplementary file 1. — This ZIP file contains a Jupyter notebook that runs CellRanger to align and annotate the reads, and a Jupyter notebook that uses Monocle to analyze the cell-gene matrix. The ZIP file also includes associated custom scripts. To just run the Monocle analysis in monocle_analysis.ipynb on a pre-generated cell-gene matrix, unpack Supplementary file 2 into. /results/cellgenecounts/. [file elife-32303-supp1.zip › analysis_code/data/flu_sequences/32_pHW183-PA.gb]

LOCUS       pHW183-PA               5192 bp    DNA     circular     15-JAN-2008
DEFINITION  This plasmid encodes the PA gene from the A/WSN/33 (H1N1) influenza virus under control of both PolI and PolII polymerases, and so transcribes both mRNA and vRNA.
KEYWORDS    influenza; PR8; X31.
SOURCE      
  ORGANISM  
COMMENT     I received this plasmid from Rob Webster from St. Jude's hospital.  
            
            It encodes the PA gene from the A/WSN/33 influenza strain.
            
            The gene is flanked in the negative sense by a PolI promoter and terminator, 
            causing transcription of viral RNA with authentic ends.The gene is also 
            flanked in the positive sense by a PolII promoter with a polyadenylation site, 
            causing transcription of mRNA.
            
            The reference describing this plasmid is:
            E Hoffmann, G Neumann, Y Kawaoka, G Hobom, and RG Webster. "A DNA
            transfection system for generation of influenza A virus from eight plasmids."  Proc
            Natl Acad Sci, 97:6108-6113 (2000).
            
            CHARACTERIZATION:
            * Confirmed by sequencing the regions from 1-928 and 1432-2319.  There is the deletion of
            2 G nt in the PolI terminator just 5' to U12.  I have made these changes to the sequence in
            this map, and indicated the mutations (1-15-08).
            
            
            
            
            
            
            
            
            
            
            
COMMENT     This file is created by Vector NTI
            http://www.invitrogen.com/
COMMENT     ORIGDB|GenBank
COMMENT     VNTDATE|471365683|
COMMENT     VNTDBDATE|471365917|
COMMENT     LSOWNER|
COMMENT     VNTNAME|pHW183-PA|
COMMENT     VNTAUTHORNAME|Jesse Bloom|
COMMENT     VNTAUTHOREML|jesse.bloom@gmail.com|
COMMENT     VNTOAUTHORNAME|Erich Hoffmann|
COMMENT     VNTREPLTYPE|Plasmid
COMMENT     Vector_NTI_Display_Data_(Do_Not_Edit!)
COMMENT     (SXF 
COMMENT      (CGexDoc "pHW183-PA" 0 5192 
COMMENT       (CDBMol 0 0 1 1 1 0 0 0 0 "" "" 0 0 0 0 (CObList) (CObList) (CObList) 
COMMENT        (CObList) -1 "") 
COMMENT       (CDocSetData 1 1 0 0 0 0 "MAIN" 1 1 1 1 0 0 1 1 0 1 10 10 4294967295 50 0 
COMMENT        1 0 (CHomObj 0 0 0 3 75) (CWordArray) (CWordArray) 
COMMENT        (CStringList "ApaLI" "AvaI" "BamHI" "ClaI" "EcoRI" "HindIII" "NcoI" 
COMMENT         "PstI" "SmaI" "XmaI") (CStringList "atg" "gtg") 
COMMENT        (CStringList "taa" "tga" "tag") (CObList) 1 "{(0,1),2}" 0 0 "" 0 
COMMENT        4294967295 0 0 0 0 0 0 1 "MAIN" 0 0 30 0 
COMMENT        (CProteinMotifSearchObject 70 20 1 1 1 1 0 0 1 0 0 0 0 0)) 
COMMENT       (CMolPar 1 0 0 0 0 1 5192 0 0 0 0 0 0 0 0) (CStringList) (CStringList) 
COMMENT       (CObList) (COAPar 25 250 50 0 6 4 3 7) (COAPar 25 250 50 0 6 4 3 7) 
COMMENT       (COAPar 25 250 50 0 6 4 3 7) 
COMMENT       (CObList 
COMMENT        #0=(CRSite (CStringList) "ApaLI" "gtgcac" 2 0 2 3273 0 4519 0 0 "") 
COMMENT        #1=(CRSite (CStringList) "AvaI" "cycgrg" 2 0 2 2327 0 2432 0 0 "") 
COMMENT        #2=(CRSite (CStringList) "BamHI" "ggatcc" 2 0 0 0 "") 
COMMENT        #3=(CRSite (CStringList) "ClaI" "atcgat" 3 0 1 229 0 0 "") 
COMMENT        #4=(CRSite (CStringList) "EcoRI" "gaattc" 2 0 0 0 "") 
COMMENT        #5=(CRSite (CStringList) "HindIII" "aagctt" 2 0 2 705 0 801 0 0 "") 
COMMENT        #6=(CRSite (CStringList) "NcoI" "ccatgg" 2 0 1 4903 0 0 "") 
COMMENT        #7=(CRSite (CStringList) "PstI" "ctgcag" 6 0 2 1105 0 1980 0 0 "") 
COMMENT        #8=(CRSite (CStringList) "SmaI" "cccggg" 4 0 2 2329 0 2434 0 0 "") 
COMMENT        #9=(CRSite (CStringList) "XmaI" "cccggg" 2 0 2 2327 0 2432 0 0 "")) 
COMMENT       (CObList 
COMMENT        #10=(CFSignal (CObList) "aBGH" 87 0 0 2514 2745 0 (CStringList) 
COMMENT             (CStringList) 1 1 1 1 "2624..2855") 
COMMENT        #11=(CFSignal (CObList) "ori" 22 0 0 2968 3528 0 (CStringList) 
COMMENT             (CStringList) 1 1 1 1 "3078..3638") 
COMMENT        #12=(CFSignal (CObList) "bla" 61 0 0 3778 4638 0 (CStringList) 
COMMENT             (CStringList) 1 1 1 1 "3888..4748") 
COMMENT        #13=(CFSignal (CObList) "pCMV" 87 0 0 4779 5124 0 (CStringList) 
COMMENT             (CStringList) 1 1 1 1 "4889..5234") 
COMMENT        #14=(CFSignal (CObList) "tI" 21 0 0 11 43 0 (CStringList) (CStringList) 
COMMENT             1 1 1 1 "11..45") 
COMMENT        #15=(CFSignal (CObList) "pIh" 21 0 0 2277 2488 0 (CStringList) 
COMMENT             (CStringList) 1 1 1 1 "2387..2598") 
COMMENT        #16=(CFSignal (CObList) "U12" 21 0 1 44 55 0 (CStringList) (CStringList) 
COMMENT             1 1 1 1 "") 
COMMENT        #17=(CFSignal (CObList) "U13" 21 0 1 2265 2276 0 (CStringList) 
COMMENT             (CStringList) 1 1 1 1 "") 
COMMENT        #18=(CFSignal (CObList) "PA" 4 0 0 68 2218 0 (CStringList) 
COMMENT             (CStringList "/gene=\"PA\"" "/product=\"PA\"" "/SECDrawAs=\"Gene\"") 
COMMENT             1 1 1 1 "complement(6575..8725)") 
COMMENT        #19=(CFSignal (CObList) "PA vRNA" 21 0 0 44 2276 0 (CStringList) 
COMMENT             (CStringList) 1 1 1 1 "") 
COMMENT        #20=(CFSignal (CObList) "two missing G nt in tI" 62 0 0 39 43 0 
COMMENT             (CStringList) (CStringList) 1 1 1 1 "")) (CObList) (CObList) 
COMMENT       (CObList) (CObList) (CObList) (CObList) 
COMMENT       (CTextView 0 
COMMENT        #21=(CGroupPar (CParagraph 0 (0 0) 1 2 0 0 180) 
COMMENT             (CObjectList 
COMMENT              #22=(CRefLinePar 
COMMENT                   (CLinePar (CParagraph 0 (0 0) 0 2 0 0 233) "pHW183-PA" 2) 5 
COMMENT                   "" 0 4) 
COMMENT              #23=(CFolderPar 
COMMENT                   (CGroupPar (CParagraph 1 (0 0) 1 1 0 0 178) 
COMMENT                    (CObjectList 
COMMENT                     #24=(CLinePar (CParagraph 0 (0 0) 1 2 1 0 180) 
COMMENT                          "DNA Plasmid 'pHW183-PA'" 1) 
COMMENT                     #25=(CLinePar (CParagraph 0 (0 0) 1 2 1 0 180) 
COMMENT                          "This plasmid encodes the PA gene from the A/WSN/33 (H1N1) influenza virus under control of both PolI and PolII polymerases, and so transcribes both mRNA and vRNA." 
COMMENT                          1) 
COMMENT                     #26=(CLinePar (CParagraph 0 (0 0) 1 2 1 0 180) 
COMMENT                          "Currently local object. Original author: Erich Hoffmann" 
COMMENT                          1) 
COMMENT                     #27=(CLinePar (CParagraph 0 (0 0) 1 2 1 0 180) 
COMMENT                          "Created: 01/15/08 02:54PM" 1) 
COMMENT                     #28=(CLinePar (CParagraph 0 (0 0) 1 2 1 0 180) 
COMMENT                          "Last Modified: 01/15/08 02:58PM" 1) 
COMMENT                     #29=(CLinePar (CParagraph 0 (0 0) 1 2 1 0 180) 
COMMENT                          "length: 5192 bp" 1) 
COMMENT                     #30=(CLinePar (CParagraph 0 (0 0) 1 2 1 0 180) 
COMMENT                          "storage type: Basic" 1) 
COMMENT                     #31=(CLinePar (CParagraph 0 (0 0) 1 2 1 0 180) 
COMMENT                          "form: Circular" 1))) "General Description") 
COMMENT              #32=(CFolderPar 
COMMENT                   (CGroupPar (CParagraph 2 (0 0) 1 1 0 0 178) 
COMMENT                    (CObjectList 
COMMENT                     #33=(CLinePar (CParagraph 0 (0 0) 1 2 1 0 180) 
COMMENT                          "Keywords: influenza; PR8; X31" 1) 
COMMENT                     #34=(CLinePar (CParagraph 0 (0 0) 1 2 1 0 180) 
COMMENT                          "Original Source Database: GenBank" 1) 
COMMENT                     #35=(CLinePar (CParagraph 0 (0 0) 1 2 1 0 180) 
COMMENT                          "Modification Date in the Original DB: 13-MAY-2004" 1))) 
COMMENT                   "Standard Fields") 
COMMENT              #36=(CFolderPar 
COMMENT                   (CGroupPar (CParagraph 5 (0 0) 1 1 0 0 178) 
COMMENT                    (CObjectList 
COMMENT                     #37=(CLinePar (CParagraph 0 (0 0) 1 2 1 0 180) 
COMMENT                          "Erich Hoffmann" 1))) "Original Author") 
COMMENT              #38=(CRefLinePar 
COMMENT                   (CLinePar (CParagraph 0 (0 0) 0 2 0 1 233) "Comments" 2) 1 "" 
COMMENT                   0 0) 
COMMENT              #39=(CFolderPar 
COMMENT                   (CGroupPar (CParagraph 8 (0 0) 1 2 0 0 178) (CObjectList)) 
COMMENT                   "Annotations") 
COMMENT              #40=(CFolderPar 
COMMENT                   (CGroupPar (CParagraph 12 (6 0) 1 1 0 0 178) 
COMMENT                    (CObjectList 
COMMENT                     #41=(CFolderPar 
COMMENT                          (CGroupPar (CParagraph 4 (7 4 0) 1 1 1 0 178) 
COMMENT                           (CObjectList 
COMMENT                            #42=(CFolderPar 
COMMENT                                 (CGroupPar 
COMMENT                                  (CParagraph 68 (3 #18# 0) 1 2 2 0 327) 
COMMENT                                  (CObjectList 
COMMENT                                   #43=(CLinePar 
COMMENT                                        (CParagraph 0 (0 0) 1 2 3 0 180) 
COMMENT                                        "Start: 68    End: 2218" 1) 
COMMENT                                   #44=(CLinePar 
COMMENT                                        (CParagraph 0 (0 0) 1 2 3 0 180) 
COMMENT                                        "Original Location Description:" 1) 
COMMENT                                   #45=(CLinePar 
COMMENT                                        (CParagraph 0 (0 0) 1 2 3 0 180) 
COMMENT                                        "   complement(6575..8725)" 1) 
COMMENT                                   #46=(CLinePar 
COMMENT                                        (CParagraph 0 (0 0) 1 2 3 0 180) 
COMMENT                                        "Qualifiers:" 1) 
COMMENT                                   #47=(CLinePar 
COMMENT                                        (CParagraph 0 (0 0) 1 2 3 0 180) 
COMMENT                                        "   /gene=\"PA\"" 1) 
COMMENT                                   #48=(CLinePar 
COMMENT                                        (CParagraph 0 (0 0) 1 2 3 0 180) 
COMMENT                                        "   /product=\"PA\"" 1) 
COMMENT                                   #49=(CLinePar 
COMMENT                                        (CParagraph 0 (0 0) 1 2 3 0 180) 
COMMENT                                        "   /SECDrawAs=\"Gene\"" 1))) "PA"))) 
COMMENT                          "CDS (1 total)") 
COMMENT                     #50=(CFolderPar 
COMMENT                          (CGroupPar (CParagraph 21 (7 21 0) 1 1 1 0 178) 
COMMENT                           (CObjectList 
COMMENT                            #51=(CFolderPar 
COMMENT                                 (CGroupPar 
COMMENT                                  (CParagraph 11 (3 #14# 0) 1 2 2 0 194) 
COMMENT                                  (CObjectList 
COMMENT                                   #52=(CLinePar 
COMMENT                                        (CParagraph 0 (0 0) 1 2 3 0 180) 
COMMENT                                        "Start: 11    End: 43  " 1) 
COMMENT                                   #53=(CLinePar 
COMMENT                                        (CParagraph 0 (0 0) 1 2 3 0 180) 
COMMENT                                        "terminator for pol1" 1) 
COMMENT                                   #54=(CLinePar 
COMMENT                                        (CParagraph 0 (0 0) 1 2 3 0 180) 
COMMENT                                        "Original Location Description:" 1) 
COMMENT                                   #55=(CLinePar 
COMMENT                                        (CParagraph 0 (0 0) 1 2 3 0 180) 
COMMENT                                        "   11..45" 1))) "tI") 
COMMENT                            #56=(CFolderPar 
COMMENT                                 (CGroupPar 
COMMENT                                  (CParagraph 44 (3 #16# 0) 1 2 2 0 194) 
COMMENT                                  (CObjectList 
COMMENT                                   #57=(CLinePar 
COMMENT                                        (CParagraph 0 (0 0) 1 2 3 0 180) 
COMMENT                                        "Start: 44    End: 55   (Complementary)" 
COMMENT                                        1))) "U12") 
COMMENT                            #58=(CFolderPar 
COMMENT                                 (CGroupPar 
COMMENT                                  (CParagraph 44 (3 #19# 0) 1 2 2 0 194) 
COMMENT                                  (CObjectList 
COMMENT                                   #59=(CLinePar 
COMMENT                                        (CParagraph 0 (0 0) 1 2 3 0 180) 
COMMENT                                        "Start: 44    End: 2276" 1) 
COMMENT                                   #60=(CLinePar 
COMMENT                                        (CParagraph 0 (0 0) 1 2 3 0 180) 
COMMENT                                        "The full PA vRNA segment from the A/WSN/33 influenza strain." 
COMMENT                                        1))) "PA vRNA") 
COMMENT                            #61=(CFolderPar 
COMMENT                                 (CGroupPar 
COMMENT                                  (CParagraph 2265 (3 #17# 0) 1 2 2 0 194) 
COMMENT                                  (CObjectList 
COMMENT                                   #62=(CLinePar 
COMMENT                                        (CParagraph 0 (0 0) 1 2 3 0 180) 
COMMENT                                        "Start: 2265  End: 2276 (Complementary)" 
COMMENT                                        1))) "U13") 
COMMENT                            #63=(CFolderPar 
COMMENT                                 (CGroupPar 
COMMENT                                  (CParagraph 2277 (3 #15# 0) 1 2 2 0 194) 
COMMENT                                  (CObjectList 
COMMENT                                   #64=(CLinePar 
COMMENT                                        (CParagraph 0 (0 0) 1 2 3 0 180) 
COMMENT                                        "Start: 2277  End: 2488" 1) 
COMMENT                                   #65=(CLinePar 
COMMENT                                        (CParagraph 0 (0 0) 1 2 3 0 180) 
COMMENT                                        "human pol1 promoter" 1) 
COMMENT                                   #66=(CLinePar 
COMMENT                                        (CParagraph 0 (0 0) 1 2 3 0 180) 
COMMENT                                        "Original Location Description:" 1) 
COMMENT                                   #67=(CLinePar 
COMMENT                                        (CParagraph 0 (0 0) 1 2 3 0 180) 
COMMENT                                        "   2387..2598" 1))) "pIh"))) 
COMMENT                          "Misc. Feature (5 total)") 
COMMENT                     #68=(CFolderPar 
COMMENT                          (CGroupPar (CParagraph 22 (7 22 0) 1 1 1 0 178) 
COMMENT                           (CObjectList 
COMMENT                            #69=(CFolderPar 
COMMENT                                 (CGroupPar 
COMMENT                                  (CParagraph 2968 (3 #11# 0) 1 2 2 0 194) 
COMMENT                                  (CObjectList 
COMMENT                                   #70=(CLinePar 
COMMENT                                        (CParagraph 0 (0 0) 1 2 3 0 180) 
COMMENT                                        "Start: 2968  End: 3528" 1) 
COMMENT                                   #71=(CLinePar 
COMMENT                                        (CParagraph 0 (0 0) 1 2 3 0 180) 
COMMENT                                        "colEI-origin of replication" 1) 
COMMENT                                   #72=(CLinePar 
COMMENT                                        (CParagraph 0 (0 0) 1 2 3 0 180) 
COMMENT                                        "Original Location Description:" 1) 
COMMENT                                   #73=(CLinePar 
COMMENT                                        (CParagraph 0 (0 0) 1 2 3 0 180) 
COMMENT                                        "   3078..3638" 1))) "ori"))) 
COMMENT                          "Misc. Marker (1 total)") 
COMMENT                     #74=(CFolderPar 
COMMENT                          (CGroupPar (CParagraph 61 (7 61 0) 1 1 1 0 178) 
COMMENT                           (CObjectList 
COMMENT                            #75=(CFolderPar 
COMMENT                                 (CGroupPar 
COMMENT                                  (CParagraph 3778 (3 #12# 0) 1 2 2 0 194) 
COMMENT                                  (CObjectList 
COMMENT                                   #76=(CLinePar 
COMMENT                                        (CParagraph 0 (0 0) 1 2 3 0 180) 
COMMENT                                        "Start: 3778  End: 4638" 1) 
COMMENT                                   #77=(CLinePar 
COMMENT                                        (CParagraph 0 (0 0) 1 2 3 0 180) 
COMMENT                                        "beta-lactamase (ampR)" 1) 
COMMENT                                   #78=(CLinePar 
COMMENT                                        (CParagraph 0 (0 0) 1 2 3 0 180) 
COMMENT                                        "Original Location Description:" 1) 
COMMENT                                   #79=(CLinePar 
COMMENT                                        (CParagraph 0 (0 0) 1 2 3 0 180) 
COMMENT                                        "   3888..4748" 1))) "bla"))) 
COMMENT                          "Exon (1 total)") 
COMMENT                     #80=(CFolderPar 
COMMENT                          (CGroupPar (CParagraph 62 (7 62 0) 1 1 1 0 178) 
COMMENT                           (CObjectList 
COMMENT                            #81=(CFolderPar 
COMMENT                                 (CGroupPar 
COMMENT                                  (CParagraph 39 (3 #20# 0) 1 2 2 0 194) 
COMMENT                                  (CObjectList 
COMMENT                                   #82=(CLinePar 
COMMENT                                        (CParagraph 0 (0 0) 1 2 3 0 180) 
COMMENT                                        "Start: 39    End: 43  " 1) 
COMMENT                                   #83=(CLinePar 
COMMENT                                        (CParagraph 0 (0 0) 1 2 3 0 180) 
COMMENT                                        "Sequencing revealed the deletion of 2 G nt in the PolI terminator just 5' of U12, leaving only 5 G nts.  I do not know if this mutation affects termination." 
COMMENT                                        1))) "two missing G nt in tI"))) 
COMMENT                          "Mutation (1 total)") 
COMMENT                     #84=(CFolderPar 
COMMENT                          (CGroupPar (CParagraph 87 (7 87 0) 1 1 1 0 178) 
COMMENT                           (CObjectList 
COMMENT                            #85=(CFolderPar 
COMMENT                                 (CGroupPar 
COMMENT                                  (CParagraph 2514 (3 #10# 0) 1 2 2 0 194) 
COMMENT                                  (CObjectList 
COMMENT                                   #86=(CLinePar 
COMMENT                                        (CParagraph 0 (0 0) 1 2 3 0 180) 
COMMENT                                        "Start: 2514  End: 2745" 1) 
COMMENT                                   #87=(CLinePar 
COMMENT                                        (CParagraph 0 (0 0) 1 2 3 0 180) 
COMMENT                                        "polyadenylation site" 1) 
COMMENT                                   #88=(CLinePar 
COMMENT                                        (CParagraph 0 (0 0) 1 2 3 0 180) 
COMMENT                                        "Original Location Description:" 1) 
COMMENT                                   #89=(CLinePar 
COMMENT                                        (CParagraph 0 (0 0) 1 2 3 0 180) 
COMMENT                                        "   2624..2855" 1))) "aBGH") 
COMMENT                            #90=(CFolderPar 
COMMENT                                 (CGroupPar 
COMMENT                                  (CParagraph 4779 (3 #13# 0) 1 2 2 0 194) 
COMMENT                                  (CObjectList 
COMMENT                                   #91=(CLinePar 
COMMENT                                        (CParagraph 0 (0 0) 1 2 3 0 180) 
COMMENT                                        "Start: 4779  End: 5124" 1) 
COMMENT                                   #92=(CLinePar 
COMMENT                                        (CParagraph 0 (0 0) 1 2 3 0 180) 
COMMENT                                        "HCMV-promoter-NdeI deletion" 1) 
COMMENT                                   #93=(CLinePar 
COMMENT                                        (CParagraph 0 (0 0) 1 2 3 0 180) 
COMMENT                                        "Original Location Description:" 1) 
COMMENT                                   #94=(CLinePar 
COMMENT                                        (CParagraph 0 (0 0) 1 2 3 0 180) 
COMMENT                                        "   4889..5234" 1))) "pCMV"))) 
COMMENT                          "Misc. Signal (2 total)"))) "Feature Map") 
COMMENT              #95=(CFolderPar 
COMMENT                   (CGroupPar (CParagraph 13 (0 0) 1 1 0 0 178) 
COMMENT                    (CObjectList 
COMMENT                     #96=(CRSFolderPar 
COMMENT                          (CFolderPar 
COMMENT                           (CGroupPar (CParagraph 27706976 (8 0) 1 1 1 0 178) 
COMMENT                            (CObjectList 
COMMENT                             #97=(CGroupPar 
COMMENT                                  (CParagraph 0 (10 #0# 0) 1 2 2 0 180) 
COMMENT                                  (CObjectList 
COMMENT                                   #98=(CLinePar 
COMMENT                                        (CParagraph 0 (1 #0# 1) 1 2 2 0 191) 
COMMENT                                        " N1: 3273 " 1) 
COMMENT                                   #99=(CLinePar 
COMMENT                                        (CParagraph 0 (1 #0# 2) 1 2 2 0 191) 
COMMENT                                        " N2: 4519 " 1))))) "ApaLI: 2 sites") 1 
COMMENT                          5 "GTGCAC" "CACGTG") 
COMMENT                     #100=(CRSFolderPar 
COMMENT                           (CFolderPar 
COMMENT                            (CGroupPar (CParagraph 27706944 (8 0) 1 1 1 0 178) 
COMMENT                             (CObjectList 
COMMENT                              #101=(CGroupPar 
COMMENT                                    (CParagraph 0 (10 #1# 0) 1 2 2 0 180) 
COMMENT                                    (CObjectList 
COMMENT                                     #102=(CLinePar 
COMMENT                                           (CParagraph 0 (1 #1# 1) 1 2 2 0 191) 
COMMENT                                           " N1: 2327 " 1) 
COMMENT                                     #103=(CLinePar 
COMMENT                                           (CParagraph 0 (1 #1# 2) 1 2 2 0 191) 
COMMENT                                           " N2: 2432 " 1))))) "AvaI: 2 sites") 
COMMENT                           1 5 "CYCGRG" "GRGCYC") 
COMMENT                     #104=(CRSFolderPar 
COMMENT                           (CFolderPar 
COMMENT                            (CGroupPar (CParagraph 27706912 (8 0) 1 1 1 0 178) 
COMMENT                             (CObjectList)) "BamHI: 0 sites") 1 5 "GGATCC" 
COMMENT                           "CCTAGG") 
COMMENT                     #105=(CRSFolderPar 
COMMENT                           (CFolderPar 
COMMENT                            (CGroupPar (CParagraph 27706880 (8 0) 1 1 1 0 178) 
COMMENT                             (CObjectList 
COMMENT                              #106=(CGroupPar 
COMMENT                                    (CParagraph 0 (10 #3# 0) 1 2 2 0 180) 
COMMENT                                    (CObjectList 
COMMENT                                     #107=(CLinePar 
COMMENT                                           (CParagraph 0 (1 #3# 1) 1 2 2 0 191) 
COMMENT                                           " N1: 229 " 1))))) "ClaI: 1 site") 2 
COMMENT                           4 "ATCGAT" "TAGCTA") 
COMMENT                     #108=(CRSFolderPar 
COMMENT                           (CFolderPar 
COMMENT                            (CGroupPar (CParagraph 27706848 (8 0) 1 1 1 0 178) 
COMMENT                             (CObjectList)) "EcoRI: 0 sites") 1 5 "GAATTC" 
COMMENT                           "CTTAAG") 
COMMENT                     #109=(CRSFolderPar 
COMMENT                           (CFolderPar 
COMMENT                            (CGroupPar (CParagraph 27706816 (8 0) 1 1 1 0 178) 
COMMENT                             (CObjectList 
COMMENT                              #110=(CGroupPar 
COMMENT                                    (CParagraph 0 (10 #5# 0) 1 2 2 0 180) 
COMMENT                                    (CObjectList 
COMMENT                                     #111=(CLinePar 
COMMENT                                           (CParagraph 0 (1 #5# 1) 1 2 2 0 191) 
COMMENT                                           " N1: 705 " 1) 
COMMENT                                     #112=(CLinePar 
COMMENT                                           (CParagraph 0 (1 #5# 2) 1 2 2 0 191) 
COMMENT                                           " N2: 801 " 1))))) "HindIII: 2 sites") 
COMMENT                           1 5 "AAGCTT" "TTCGAA") 
COMMENT                     #113=(CRSFolderPar 
COMMENT                           (CFolderPar 
COMMENT                            (CGroupPar (CParagraph 27911896 (8 0) 1 1 1 0 178) 
COMMENT                             (CObjectList 
COMMENT                              #114=(CGroupPar 
COMMENT                                    (CParagraph 0 (10 #6# 0) 1 2 2 0 180) 
COMMENT                                    (CObjectList 
COMMENT                                     #115=(CLinePar 
COMMENT                                           (CParagraph 0 (1 #6# 1) 1 2 2 0 191) 
COMMENT                                           " N1: 4903 " 1))))) "NcoI: 1 site") 1 
COMMENT                           5 "CCATGG" "GGTACC") 
COMMENT                     #116=(CRSFolderPar 
COMMENT                           (CFolderPar 
COMMENT                            (CGroupPar (CParagraph 27911864 (8 0) 1 1 1 0 178) 
COMMENT                             (CObjectList 
COMMENT                              #117=(CGroupPar 
COMMENT                                    (CParagraph 0 (10 #7# 0) 1 2 2 0 180) 
COMMENT                                    (CObjectList 
COMMENT                                     #118=(CLinePar 
COMMENT                                           (CParagraph 0 (1 #7# 1) 1 2 2 0 191) 
COMMENT                                           " N1: 1105 " 1) 
COMMENT                                     #119=(CLinePar 
COMMENT                                           (CParagraph 0 (1 #7# 2) 1 2 2 0 191) 
COMMENT                                           " N2: 1980 " 1))))) "PstI: 2 sites") 
COMMENT                           5 1 "CTGCAG" "GACGTC") 
COMMENT                     #120=(CRSFolderPar 
COMMENT                           (CFolderPar 
COMMENT                            (CGroupPar (CParagraph 27911832 (8 0) 1 1 1 0 178) 
COMMENT                             (CObjectList 
COMMENT                              #121=(CGroupPar 
COMMENT                                    (CParagraph 0 (10 #8# 0) 1 2 2 0 180) 
COMMENT                                    (CObjectList 
COMMENT                                     #122=(CLinePar 
COMMENT                                           (CParagraph 0 (1 #8# 1) 1 2 2 0 191) 
COMMENT                                           " N1: 2329 " 1) 
COMMENT                                     #123=(CLinePar 
COMMENT                                           (CParagraph 0 (1 #8# 2) 1 2 2 0 191) 
COMMENT                                           " N2: 2434 " 1))))) "SmaI: 2 sites") 
COMMENT                           3 3 "CCCGGG" "GGGCCC") 
COMMENT                     #124=(CRSFolderPar 
COMMENT                           (CFolderPar 
COMMENT                            (CGroupPar (CParagraph 27911800 (8 0) 1 1 1 0 178) 
COMMENT                             (CObjectList 
COMMENT                              #125=(CGroupPar 
COMMENT                                    (CParagraph 0 (10 #9# 0) 1 2 2 0 180) 
COMMENT                                    (CObjectList 
COMMENT                                     #126=(CLinePar 
COMMENT                                           (CParagraph 0 (1 #9# 1) 1 2 2 0 191) 
COMMENT                                           " N1: 2327 " 1) 
COMMENT                                     #127=(CLinePar 
COMMENT                                           (CParagraph 0 (1 #9# 2) 1 2 2 0 191) 
COMMENT                                           " N2: 2432 " 1))))) "XmaI: 2 sites") 
COMMENT                           1 5 "CCCGGG" "GGGCCC"))) 
COMMENT                   "Restriction/Methylation Map")))) 
COMMENT       (CGraphView 
COMMENT        (CWStyleSheet 
COMMENT         (CObjectList 
COMMENT          #128=(CWidgetStyle "RSite Label" 1 (LOGPEN 0 0 13408563) 1 0 1 
COMMENT                (LOGFONT 0 0 0 0 400 0 0 0 0 3 2 1 18 "Georgia") 0.555556 0 1 5 
COMMENT                "@N (@S)" 0) 
COMMENT          #129=(CWidgetStyle "Signal Label" 1 (LOGPEN 0 0 0) 1 0 1 
COMMENT                (LOGFONT 0 0 0 0 700 0 0 0 0 3 2 1 34 "Arial") 0.666667 0 1 1 
COMMENT                "@N" 0) 
COMMENT          #130=(CWidgetStyle "Molecule Label 2" 0 0 1 
COMMENT                (LOGFONT 0 0 0 0 400 0 0 0 0 3 2 1 18 "Georgia") 0.555556 0 1 16 
COMMENT                "@L bp" 0) 
COMMENT          #131=(CWidgetStyle "Molecule Label 1" 0 0 1 
COMMENT                (LOGFONT 0 0 0 0 400 0 0 0 0 3 2 1 34 "Verdana") 0.833333 0 1 1 
COMMENT                "@N" 0) 
COMMENT          #132=(CWidgetStyle "Shape 3" 1 (LOGPEN 0 0 3355545) 1 1 
COMMENT                (LOGBRUSH 0 6724095 0) 0 0 1 (LOGSHAPE 9 1 0.8 1.8 0)) 
COMMENT          #133=(CWidgetStyle "Shape 1" 1 (LOGPEN 0 0 6723840) 1 1 
COMMENT                (LOGBRUSH 0 10079334 0) 0 0 1 (LOGSHAPE 9 1 0.8 1.8 0)) 
COMMENT          #134=(CWidgetStyle "Axis" 1 (LOGPEN 0 0 10079436) 2 1 
COMMENT                (LOGBRUSH 0 13434879 0) 0 0 1 (LOGSHAPE 10 1 0 0 0)) 
COMMENT          #135=(CWidgetStyle "Line 2" 1 (LOGPEN 0 0 6723840) 8 0 0 0 1 
COMMENT                (LOGSHAPE 1 1.9 0 0 0)) 
COMMENT          #136=(CWidgetStyle "RSite" 1 (LOGPEN 0 0 10053171) 8 0 0 0 1 
COMMENT                (LOGSHAPE 1 1.9 0 0 0)) 
COMMENT          #137=(CWidgetStyle "Short Signal" 1 (LOGPEN 0 0 13395507) 10 0 0 0 1 
COMMENT                (LOGSHAPE 1 1.9 0 0 0)) 
COMMENT          #138=(CWidgetStyle "Uniq RSite Label" 1 (LOGPEN 0 0 153) 1 0 1 
COMMENT                (LOGFONT 0 0 0 0 400 0 0 0 0 3 2 1 18 "Georgia") 0.555556 128 1 
COMMENT                5 "@N (@S)" 0) 
COMMENT          #139=(CWidgetStyle "Vanilla" 1 (LOGPEN 0 0 0) 1 1 
COMMENT                (LOGBRUSH 0 16777215 0) 1 
COMMENT                (LOGFONT 0 0 0 0 400 0 0 0 0 7 48 2 18 "Times New Roman") 0.8 0 
COMMENT                1 2 "?" 0) 
COMMENT          #140=(CWidgetStyle "Mark 1" 0 0 1 
COMMENT                (LOGFONT 0 0 0 0 400 0 0 0 2 7 48 2 2 "Windings") 0.7 0 1 2 "?" 
COMMENT                0) 
COMMENT          #141=(CWidgetStyle "Motif Label" 1 (LOGPEN 0 0 16744512) 1 0 1 
COMMENT                (LOGFONT 0 0 0 0 400 0 0 0 0 3 2 1 34 "Arial") 0.611111 8388608 
COMMENT                1 65535 "@N (@H)" 0) 
COMMENT          #142=(CWidgetStyle "Fragment Label 2" 1 (LOGPEN 0 0 0) 1 0 1 
COMMENT                (LOGFONT 0 0 0 0 400 0 0 0 0 3 2 1 49 "Courier New") 1.05 0 1 48 
COMMENT                "@F bp (molecule @L bp)" 0) 
COMMENT          #143=(CWidgetStyle "Fragment Label 1" 1 (LOGPEN 0 0 0) 1 0 1 
COMMENT                (LOGFONT 0 0 0 0 400 0 0 0 0 3 2 1 34 "Arial") 0.91 0 1 1 
COMMENT                "Fragment of @N" 0) 
COMMENT          #144=(CWidgetStyle "Shape 4" 1 (LOGPEN 0 0 0) 1 1 
COMMENT                (LOGBRUSH 2 8388608 5) 0 0 0) 
COMMENT          #145=(CWidgetStyle "Shape 2" 1 (LOGPEN 0 0 0) 1 1 (LOGBRUSH 0 128 0) 0 
COMMENT                0 0) 
COMMENT          #146=(CWidgetStyle "Shape 0" 1 (LOGPEN 0 0 0) 1 1 (LOGBRUSH 0 0 0) 0 0 
COMMENT                0) 
COMMENT          #147=(CWidgetStyle "ORF" 1 (LOGPEN 0 0 16384) 8 0 0 0 1 
COMMENT                (LOGSHAPE 7 0.2 3.41182 2.86186 0.609808)) 
COMMENT          #148=(CWidgetStyle "Line 4" 1 (LOGPEN 0 0 32768) 8 0 0 0 0) 
COMMENT          #149=(CWidgetStyle "Line 3" 1 (LOGPEN 0 0 16711680) 8 0 0 0 0) 
COMMENT          #150=(CWidgetStyle "Line 1" 1 (LOGPEN 0 0 16711680) 1 0 0 0 0) 
COMMENT          #151=(CWidgetStyle "Short Promoter" 1 (LOGPEN 0 0 128) 6 0 0 0 0) 
COMMENT          #152=(CWidgetStyle "Motif" 1 (LOGPEN 0 0 0) 1 0 0 0 0) 
COMMENT          #153=(CWidgetStyle "Line 0" 1 (LOGPEN 0 0 0) 8 0 0 0 0) 
COMMENT          #154=(CWidgetStyle "Void" 0 0 0 0 0) 
COMMENT          #155=(CWidgetStyle "General Label" 1 (LOGPEN 0 0 0) 1 0 1 
COMMENT                (LOGFONT 0 0 0 0 400 0 0 0 0 3 2 1 18 "Times New Roman") 0.91 0 
COMMENT                1 3 "@T @N " 0) 
COMMENT          #156=(CWidgetStyle "Position" 1 (LOGPEN 0 0 0) 1 0 0 0 0) 
COMMENT          #157=(CWidgetStyle "Annotation" 0 0 1 
COMMENT                (LOGFONT 0 0 0 0 400 0 0 0 0 3 2 1 18 "Times New Roman") 0.91 0 
COMMENT                0 0) 
COMMENT          #158=(CWidgetStyle "Position Label" 1 (LOGPEN 0 0 8388608) 1 0 1 
COMMENT                (LOGFONT 0 0 0 0 400 0 1 0 0 3 2 1 34 "Arial") 0.63 8388608 1 1 
COMMENT                "@N" 0) 
COMMENT          #159=(CWidgetStyle "Range" 1 (LOGPEN 0 0 0) 1 1 
COMMENT                (LOGBRUSH 0 16777215 0) 0 0 0) 
COMMENT          #160=(CWidgetStyle "Range Label" 1 (LOGPEN 0 0 8388608) 1 0 1 
COMMENT                (LOGFONT 0 0 0 0 400 0 1 0 0 3 2 1 34 "Arial") 0.63 8388608 1 1 
COMMENT                "@N" 0) 
COMMENT          #161=(CWidgetStyle "ORF Label" 1 (LOGPEN 0 0 49216) 1 0 1 
COMMENT                (LOGFONT 0 0 0 0 400 0 0 0 0 3 2 1 18 "Times New Roman") 
COMMENT                0.611111 0 1 65535 "@N" 0) 
COMMENT          #162=(CWidgetStyle "CDS Label" 1 (LOGPEN 0 0 4227264) 1 0 1 
COMMENT                (LOGFONT 0 0 0 0 400 0 0 0 0 3 2 1 34 "Arial") 0.555556 255 1 1 
COMMENT                "@N" 0) 
COMMENT          #163=(CWidgetStyle "Shape 5" 1 (LOGPEN 0 0 0) 3 1 
COMMENT                (LOGBRUSH 0 16777113 0) 1 
COMMENT                (LOGFONT 0 0 0 0 400 0 0 0 0 7 48 2 50 "Arial") 0.9 0 0 1 
COMMENT                (LOGSHAPE 9 1 0.8 1.8 0)) 
COMMENT          #164=(CWidgetStyle "CDS" 1 (LOGPEN 0 0 0) 1 1 (LOGBRUSH 2 39423 3) 0 0 
COMMENT                1 (LOGSHAPE 9 1 0.8 1.8 0)) 
COMMENT          #165=(CWidgetStyle "Label 2" 1 (LOGPEN 0 0 4227264) 1 0 1 
COMMENT                (LOGFONT 0 0 0 0 400 0 0 0 0 3 2 1 34 "Arial") 0.944444 8388608 
COMMENT                1 1 "@N" 0) 
COMMENT          #166=(CWidgetStyle "Label 3" 1 (LOGPEN 0 0 8421376) 1 0 1 
COMMENT                (LOGFONT 0 0 0 0 700 255 0 0 0 3 2 1 34 "Arial") 0.833333 255 1 
COMMENT                5 "@N (@S)" 0) 
COMMENT          #167=(CWidgetStyle "Label 4" 1 (LOGPEN 0 0 8437824) 1 0 1 
COMMENT                (LOGFONT 0 0 0 0 400 0 0 0 0 3 2 1 34 "Arial") 0.722222 0 1 5 
COMMENT                "@N (@S)" 0)) 0.164644 1.74233 0.164644 2.53336 
COMMENT         (70 (CShapeMapEntry 0 "Unique RSite" 1 "Uniq RSite Label") 67 
COMMENT          (CShapeMapEntry 0 "ORF" 0 "ORF Label")) 40.0378 40.0378 39 39 0.1 
COMMENT         -5302) 1 1 0 1 1 
COMMENT        (mapper: 16.32 -16.2402 40.0378 40.0378 0.01 10 -1 5192 5192 1 0 0) 
COMMENT        #168=(CGroupWidget (CWidget 0 (0 0) 1 2 0 0 Nil 1768117093 100) 
COMMENT              (CObjectList 
COMMENT               #169=(CGroupWidget (CWidget 1 (0 0) 1 2 0 0 Nil -1366 100) 
COMMENT                     (CObjectList 
COMMENT                      #170=(CAxis 
COMMENT                            (CWideLine 
COMMENT                             (CWidget 0 (0 0) 1 2 0 0 #134# 28547196 0) 
COMMENT                             (LOGPEN 0 0 10079436) 2 (LOGBRUSH 0 13434879 0) 1 
COMMENT                             6.27539 6.27339 1 0.0214037) 0.120824) 
COMMENT                      #171=(CLabel 
COMMENT                            (CWidget 1001 (0 0) 1 2 0 0 #131# 1314084653 100) 
COMMENT                            (LOGPEN 0 0 13408563) 1 
COMMENT                            (LOGFONT 58 22 0 0 400 0 0 0 0 3 2 1 34 "Verdana") 
COMMENT                            1.74233 0.833333 0 "pHW183-PA" "@N" 1 0 0.871165 0 
COMMENT                            -10 6.6687 1.39868 Nil) 
COMMENT                      #172=(CLabel 
COMMENT                            (CWidget 1002 (0 0) 1 2 0 0 #130# 14352920 100) 
COMMENT                            (LOGPEN 0 0 13408563) 1 
COMMENT                            (LOGFONT 38 14 0 0 400 0 0 0 0 3 2 1 18 "Georgia") 
COMMENT                            1.74233 0.555556 0 "5192 bp" "@L bp" 16 0 -0.871165 
COMMENT                            0 -10.8 3.39679 0.974079 Nil)) (CObjectList)) 
COMMENT               #173=(CGroupWidget (CWidget 10 (6 0) 1 2 0 0 Nil -1087 100) 
COMMENT                     (CObjectList 
COMMENT                      #174=(CGroupWidget 
COMMENT                            (CWidget 4 (7 4 0) 1 2 0 0 Nil -459 100) 
COMMENT                            (CObjectList 
COMMENT                             #175=(CWideArrow 
COMMENT                                   (CWideLine 
COMMENT                                    (CWidget 0 (3 #18# 0) 1 2 0 0 #132# 0 100) 
COMMENT                                    (LOGPEN 0 0 3355545) 1 
COMMENT                                    (LOGBRUSH 0 6724095 0) 1 3.59331 6.19223 1 
COMMENT                                    0.082322) 0.8 1.8 0) 
COMMENT                             #176=(CLabel 
COMMENT                                   (CWidget 0 (0 0) 1 2 0 0 #129# 21131604 100) 
COMMENT                                   (LOGPEN 0 0 0) 1 
COMMENT                                   (LOGFONT 46 17 0 0 700 0 0 0 0 3 2 1 34 
COMMENT                                    "Arial") 1.74233 0.666667 0 "PA" "@N" 1 
COMMENT                                   12.5355 1.74233 0 -10 1.34873 1.12394 #175#)) 
COMMENT                            (CObjectList)) 
COMMENT                      #177=(CGroupWidget 
COMMENT                            (CWidget 21 (7 21 0) 1 2 0 0 Nil -529 100) 
COMMENT                            (CObjectList 
COMMENT                             #178=(CScratch 
COMMENT                                   (CWidget 0 (3 #14# 0) 1 2 0 0 #137# 519 100) 
COMMENT                                   (LOGPEN 0 8 13395507) 10 1 6.2611 1.9 
COMMENT                                   0.082322 1) 
COMMENT                             #179=(CLabel 
COMMENT                                   (CWidget 0 (0 0) 1 2 0 0 #129# 1114143 100) 
COMMENT                                   (LOGPEN 0 0 0) 1 
COMMENT                                   (LOGFONT 46 17 0 0 700 0 0 0 0 3 2 1 34 
COMMENT                                    "Arial") 1.74233 0.666667 0 "tI" "@N" 1 
COMMENT                                   1.47713 13.9386 0 -10 0.649386 1.12394 #178#) 
COMMENT                             #180=(CWideArrow 
COMMENT                                   (CWideLine 
COMMENT                                    (CWidget 0 (3 #15# 0) 1 2 0 0 #133# 0 100) 
COMMENT                                    (LOGPEN 0 0 6723840) 1 
COMMENT                                    (LOGBRUSH 0 10079334 0) 1 3.26708 3.52323 1 
COMMENT                                    0.082322) 0.8 1.8 0) 
COMMENT                             #181=(CLabel 
COMMENT                                   (CWidget 0 (0 0) 1 2 0 0 #129# 400 100) 
COMMENT                                   (LOGPEN 0 0 0) 1 
COMMENT                                   (LOGFONT 46 17 0 0 700 0 0 0 0 3 2 1 34 
COMMENT                                    "Arial") 1.74233 0.666667 0 "pIh" "@N" 1 
COMMENT                                   4.60889 -13.9386 0 -10 1.49858 1.12394 #180#) 
COMMENT                             #182=(CScratch 
COMMENT                                   (CWidget 0 (3 #16# 0) 1 2 0 0 #137# 0 100) 
COMMENT                                   (LOGPEN 0 8 13395507) 10 1 6.22123 1.9 
COMMENT                                   0.082322 1) 
COMMENT                             #183=(CLabel 
COMMENT                                   (CWidget 0 (0 0) 1 2 0 0 #129# 21121236 100) 
COMMENT                                   (LOGPEN 0 0 0) 1 
COMMENT                                   (LOGFONT 46 17 0 0 700 0 0 0 0 3 2 1 34 
COMMENT                                    "Arial") 1.74233 0.666667 0 "U12" "@N" 1 
COMMENT                                   7.33596 10.454 0 -10 1.6984 1.12394 #182#) 
COMMENT                             #184=(CScratch 
COMMENT                                   (CWidget 0 (3 #17# 0) 1 2 0 0 #137# 21387752 
COMMENT                                    100) (LOGPEN 0 8 13395507) 10 1 3.53773 1.9 
COMMENT                                   0.082322 1) 
COMMENT                             #185=(CLabel 
COMMENT                                   (CWidget 0 (0 0) 1 2 0 0 #129# 21759588 100) 
COMMENT                                   (LOGPEN 0 0 0) 1 
COMMENT                                   (LOGFONT 46 17 0 0 700 0 0 0 0 3 2 1 34 
COMMENT                                    "Arial") 1.74233 0.666667 0 "U13" "@N" 1 
COMMENT                                   10.9374 -6.96932 0 -10 1.6984 1.12394 #184#) 
COMMENT                             #186=(CWideArrow 
COMMENT                                   (CWideLine 
COMMENT                                    (CWidget 0 (3 #19# 0) 1 2 0 0 #133# 0 100) 
COMMENT                                    (LOGPEN 0 0 6723840) 1 
COMMENT                                    (LOGBRUSH 0 10079334 0) 0.835356 3.52323 
COMMENT                                    6.22123 1 0.082322) 0.8 1.8 0) 
COMMENT                             #187=(CLabel 
COMMENT                                   (CWidget 0 (0 0) 1 2 0 0 #129# 27667724 100) 
COMMENT                                   (LOGPEN 0 0 0) 1 
COMMENT                                   (LOGFONT 46 17 0 0 700 0 0 0 0 3 2 1 34 
COMMENT                                    "Arial") 1.74233 0.666667 0 "PA vRNA" "@N" 1 
COMMENT                                   13.9533 0 0 -10 4.0212 1.12394 #186#)) 
COMMENT                            (CObjectList)) 
COMMENT                      #188=(CGroupWidget 
COMMENT                            (CWidget 22 (7 22 0) 1 2 0 0 Nil -1157 100) 
COMMENT                            (CObjectList 
COMMENT                             #189=(CWideArrow 
COMMENT                                   (CWideLine 
COMMENT                                    (CWidget 0 (3 #11# 0) 1 2 0 0 #145# 0 100) 
COMMENT                                    (LOGPEN 0 0 0) 1 (LOGBRUSH 0 128 0) 1 
COMMENT                                    2.01051 2.68834 1 0.082322) 0.8 1.8 0) 
COMMENT                             #190=(CLabel 
COMMENT                                   (CWidget 0 (0 0) 1 2 0 0 #129# 1195590471 100) 
COMMENT                                   (LOGPEN 0 0 0) 1 
COMMENT                                   (LOGFONT 46 17 0 0 700 0 0 0 0 3 2 1 34 
COMMENT                                    "Arial") 1.74233 0.666667 0 "ori" "@N" 1 
COMMENT                                   -9.775 -10.454 0 -10 1.29877 1.12394 #189#)) 
COMMENT                            (CObjectList)) 
COMMENT                      #191=(CGroupWidget 
COMMENT                            (CWidget 61 (7 61 0) 1 2 0 0 Nil -878 100) 
COMMENT                            (CObjectList 
COMMENT                             #192=(CWideArrow 
COMMENT                                   (CWideLine 
COMMENT                                    (CWidget 0 (3 #12# 0) 1 2 0 0 #132# 0 100) 
COMMENT                                    (LOGPEN 0 0 3355545) 1 
COMMENT                                    (LOGBRUSH 0 6724095 0) 1 0.669365 1.70966 1 
COMMENT                                    0.082322) 0.8 1.8 0) 
COMMENT                             #193=(CLabel 
COMMENT                                   (CWidget 0 (0 0) 1 2 0 0 #129# 14352920 100) 
COMMENT                                   (LOGPEN 0 0 0) 1 
COMMENT                                   (LOGFONT 46 17 0 0 700 0 0 0 0 3 2 1 34 
COMMENT                                    "Arial") 1.74233 0.666667 0 "bla" "@N" 1 
COMMENT                                   -12.0121 5.22699 0 -10 1.49858 1.12394 #192#)) 
COMMENT                            (CObjectList)) 
COMMENT                      #194=(CGroupWidget 
COMMENT                            (CWidget 62 (7 62 0) 1 2 0 0 Nil -390 100) 
COMMENT                            (CObjectList 
COMMENT                             #195=(CScratch 
COMMENT                                   (CWidget 0 (3 #20# 0) 1 2 0 0 #137# 21872328 
COMMENT                                    100) (LOGPEN 0 8 13395507) 10 1 6.22727 1.9 
COMMENT                                   0.082322 1) 
COMMENT                             #196=(CLabel 
COMMENT                                   (CWidget 0 (0 0) 1 2 0 0 #129# 21819376 100) 
COMMENT                                   (LOGPEN 0 0 0) 1 
COMMENT                                   (LOGFONT 46 17 0 0 700 0 0 0 0 3 2 1 34 
COMMENT                                    "Arial") 1.74233 0.666667 0 
COMMENT                                   "two missing G nt in tI" "@N" 1 5.93041 
COMMENT                                   12.1963 0 -10 9.39113 1.12394 #195#)) 
COMMENT                            (CObjectList)) 
COMMENT                      #197=(CGroupWidget 
COMMENT                            (CWidget 87 (7 87 0) 1 2 0 0 Nil -1436 100) 
COMMENT                            (CObjectList 
COMMENT                             #198=(CWideArrow 
COMMENT                                   (CWideLine 
COMMENT                                    (CWidget 0 (3 #10# 0) 1 2 0 0 #133# 0 100) 
COMMENT                                    (LOGPEN 0 0 6723840) 1 
COMMENT                                    (LOGBRUSH 0 10079334 0) 1 2.95656 3.23688 1 
COMMENT                                    0.082322) 0.8 1.8 0) 
COMMENT                             #199=(CLabel 
COMMENT                                   (CWidget 0 (0 0) 1 2 0 0 #129# 22012992 100) 
COMMENT                                   (LOGPEN 0 0 0) 1 
COMMENT                                   (LOGFONT 46 17 0 0 700 0 0 0 0 3 2 1 34 
COMMENT                                    "Arial") 1.74233 0.666667 0 "aBGH" "@N" 1 
COMMENT                                   -2.58375 -12.1963 0 -10 2.62252 1.12394 #198#) 
COMMENT                             #200=(CWideArrow 
COMMENT                                   (CWideLine 
COMMENT                                    (CWidget 0 (3 #13# 0) 1 2 0 0 #133# 0 100) 
COMMENT                                    (LOGPEN 0 0 6723840) 1 
COMMENT                                    (LOGBRUSH 0 10079334 0) 1 0.0821604 0.500212 
COMMENT                                    1 0.082322) 0.8 1.8 0) 
COMMENT                             #201=(CLabel 
COMMENT                                   (CWidget 0 (0 0) 1 2 0 0 #129# 21593124 100) 
COMMENT                                   (LOGPEN 0 0 0) 1 
COMMENT                                   (LOGFONT 46 17 0 0 700 0 0 0 0 3 2 1 34 
COMMENT                                    "Arial") 1.74233 0.666667 0 "pCMV" "@N" 1 
COMMENT                                   -5.51078 12.1963 0 -10 2.69745 1.12394 #200#)) 
COMMENT                            (CObjectList))) (CObjectList)) 
COMMENT               #202=(CGroupWidget (CWidget 11 (8 0) 1 2 0 0 Nil -1297 100) 
COMMENT                     (CObjectList 
COMMENT                      #203=(CGroupWidget 
COMMENT                            (CWidget 1 (10 #3# 0) 1 2 0 0 Nil -1018 100) 
COMMENT                            (CObjectList 
COMMENT                             #204=(CScratch 
COMMENT                                   (CWidget 1 (1 #3# 1) 1 2 0 0 #136# 27554768 
COMMENT                                    100) (LOGPEN 0 6 10053171) 8 1 5.99771 1.9 
COMMENT                                   0.082322 1) 
COMMENT                             #205=(CLabel (CWidget 0 (0 0) 1 2 0 0 #138# 0 100) 
COMMENT                                   (LOGPEN 0 0 153) 1 
COMMENT                                   (LOGFONT 38 14 0 0 400 0 0 0 0 3 2 1 18 
COMMENT                                    "Georgia") 1.74233 0.555556 128 
COMMENT                                   "{\\i Cla}I (229)" "@N (@S)" 5 10.7054 
COMMENT                                   8.71165 0 -10 4.17106 0.974079 #204#)) 
COMMENT                            (CObjectList)) 
COMMENT                      #206=(CGroupWidget 
COMMENT                            (CWidget 1 (10 #6# 0) 1 2 0 0 Nil -250 100) 
COMMENT                            (CObjectList 
COMMENT                             #207=(CScratch 
COMMENT                                   (CWidget 1 (1 #6# 1) 1 2 0 0 #136# 0 100) 
COMMENT                                   (LOGPEN 0 6 10053171) 8 1 0.35039 1.9 
COMMENT                                   0.082322 1) 
COMMENT                             #208=(CLabel 
COMMENT                                   (CWidget 0 (0 0) 1 2 0 0 #138# 1948283749 100) 
COMMENT                                   (LOGPEN 0 0 153) 1 
COMMENT                                   (LOGFONT 38 14 0 0 400 0 0 0 0 3 2 1 18 
COMMENT                                    "Georgia") 1.74233 0.555556 128 
COMMENT                                   "{\\i Nco}I (4903)" "@N (@S)" 5 -8.79952 
COMMENT                                   10.454 0 -10 5.07021 0.974079 #207#)) 
COMMENT                            (CObjectList)) 
COMMENT                      #209=(CGroupWidget 
COMMENT                            (CWidget 2 (10 #0# 0) 1 2 0 0 Nil -1018 100) 
COMMENT                            (CObjectList 
COMMENT                             #210=(CScratch 
COMMENT                                   (CWidget 1 (1 #0# 1) 1 2 0 0 #136# 27764824 
COMMENT                                    100) (LOGPEN 0 6 10053171) 8 1 2.31982 1.9 
COMMENT                                   0.082322 1) 
COMMENT                             #211=(CLabel 
COMMENT                                   (CWidget 0 (0 0) 1 2 0 0 #128# 14353408 100) 
COMMENT                                   (LOGPEN 0 0 13408563) 1 
COMMENT                                   (LOGFONT 38 14 0 0 400 0 0 0 0 3 2 1 18 
COMMENT                                    "Georgia") 1.74233 0.555556 0 
COMMENT                                   "{\\i Apa}LI (3273)" "@N (@S)" 5 -11.7986 
COMMENT                                   -8.71165 0 -10 5.56974 0.974079 #210#) 
COMMENT                             #212=(CScratch 
COMMENT                                   (CWidget 2 (1 #0# 2) 1 2 0 0 #136# 0 100) 
COMMENT                                   (LOGPEN 0 6 10053171) 8 1 0.814354 1.9 
COMMENT                                   0.082322 1) 
COMMENT                             #213=(CLabel 
COMMENT                                   (CWidget 0 (0 0) 1 2 0 0 #128# 538976288 100) 
COMMENT                                   (LOGPEN 0 0 13408563) 1 
COMMENT                                   (LOGFONT 38 14 0 0 400 0 0 0 0 3 2 1 18 
COMMENT                                    "Georgia") 1.74233 0.555556 0 
COMMENT                                   "{\\i Apa}LI (4519)" "@N (@S)" 5 -11.7118 
COMMENT                                   8.71165 0 -10 5.49481 0.974079 #212#)) 
COMMENT                            (CObjectList)) 
COMMENT                      #214=(CGroupWidget 
COMMENT                            (CWidget 2 (10 #1# 0) 1 2 0 0 Nil -320 100) 
COMMENT                            (CObjectList 
COMMENT                             #215=(CScratch 
COMMENT                                   (CWidget 1 (1 #1# 1) 1 2 0 0 #136# 3670520 
COMMENT                                    100) (LOGPEN 0 6 10053171) 8 1 3.46282 1.9 
COMMENT                                   0.082322 1) 
COMMENT                             #216=(CLabel (CWidget 0 (0 0) 1 2 0 0 #128# 0 100) 
COMMENT                                   (LOGPEN 0 0 13408563) 1 
COMMENT                                   (LOGFONT 38 14 0 0 400 0 0 0 0 3 2 1 18 
COMMENT                                    "Georgia") 1.74233 0.555556 0 
COMMENT                                   "{\\i Ava}I (2327)" "@N (@S)" 5 11.0016 
COMMENT                                   -8.71165 0 -10 5.07021 0.974079 #215#) 
COMMENT                             #217=(CScratch 
COMMENT                                   (CWidget 2 (1 #1# 2) 1 2 0 0 #136# 553 100) 
COMMENT                                   (LOGPEN 0 6 10053171) 8 1 3.33595 1.9 
COMMENT                                   0.082322 1) 
COMMENT                             #218=(CLabel (CWidget 0 (0 0) 1 2 0 0 #128# 11 100) 
COMMENT                                   (LOGPEN 0 0 13408563) 1 
COMMENT                                   (LOGFONT 38 14 0 0 400 0 0 0 0 3 2 1 18 
COMMENT                                    "Georgia") 1.74233 0.555556 0 
COMMENT                                   "{\\i Ava}I (2432)" "@N (@S)" 5 5.61421 
COMMENT                                   -15.681 0 -10 5.07021 0.974079 #217#)) 
COMMENT                            (CObjectList)) 
COMMENT                      #219=(CGroupWidget 
COMMENT                            (CWidget 2 (10 #5# 0) 1 2 0 0 Nil -250 100) 
COMMENT                            (CObjectList 
COMMENT                             #220=(CScratch 
COMMENT                                   (CWidget 1 (1 #5# 1) 1 2 0 0 #136# 28516584 
COMMENT                                    100) (LOGPEN 0 6 10053171) 8 1 5.42258 1.9 
COMMENT                                   0.082322 1) 
COMMENT                             #221=(CLabel 
COMMENT                                   (CWidget 0 (0 0) 1 2 0 0 #128# 262149 100) 
COMMENT                                   (LOGPEN 0 0 13408563) 1 
COMMENT                                   (LOGFONT 38 14 0 0 400 0 0 0 0 3 2 1 18 
COMMENT                                    "Georgia") 1.74233 0.555556 0 
COMMENT                                   "{\\i Hin}dIII (705)" "@N (@S)" 5 12.6884 
COMMENT                                   6.96932 0 -10 5.34495 0.974079 #220#) 
COMMENT                             #222=(CScratch 
COMMENT                                   (CWidget 2 (1 #5# 2) 1 2 0 0 #136# 27601760 
COMMENT                                    100) (LOGPEN 0 6 10053171) 8 1 5.30659 1.9 
COMMENT                                   0.082322 1) 
COMMENT                             #223=(CLabel 
COMMENT                                   (CWidget 0 (0 0) 1 2 0 0 #128# 27082808 100) 
COMMENT                                   (LOGPEN 0 0 13408563) 1 
COMMENT                                   (LOGFONT 38 14 0 0 400 0 0 0 0 3 2 1 18 
COMMENT                                    "Georgia") 1.74233 0.555556 0 
COMMENT                                   "{\\i Hin}dIII (801)" "@N (@S)" 5 13.5616 
COMMENT                                   5.22699 0 -10 5.27002 0.974079 #222#)) 
COMMENT                            (CObjectList)) 
COMMENT                      #224=(CGroupWidget 
COMMENT                            (CWidget 2 (10 #7# 0) 1 2 0 0 Nil -183 100) 
COMMENT                            (CObjectList 
COMMENT                             #225=(CScratch 
COMMENT                                   (CWidget 1 (1 #7# 1) 1 2 0 0 #136# 553 100) 
COMMENT                                   (LOGPEN 0 6 10053171) 8 1 4.93929 1.9 
COMMENT                                   0.082322 1) 
COMMENT                             #226=(CLabel 
COMMENT                                   (CWidget 0 (0 0) 1 2 0 0 #128# 22014988 100) 
COMMENT                                   (LOGPEN 0 0 13408563) 1 
COMMENT                                   (LOGFONT 38 14 0 0 400 0 0 0 0 3 2 1 18 
COMMENT                                    "Georgia") 1.74233 0.555556 0 
COMMENT                                   "{\\i Pst}I (1105)" "@N (@S)" 5 13.7612 
COMMENT                                   3.48466 0 -10 4.59566 0.974079 #225#) 
COMMENT                             #227=(CScratch 
COMMENT                                   (CWidget 2 (1 #7# 2) 1 2 0 0 #136# 0 100) 
COMMENT                                   (LOGPEN 0 6 10053171) 8 1 3.88208 1.9 
COMMENT                                   0.082322 1) 
COMMENT                             #228=(CLabel 
COMMENT                                   (CWidget 0 (0 0) 1 2 0 0 #128# 1128485955 100) 
COMMENT                                   (LOGPEN 0 0 13408563) 1 
COMMENT                                   (LOGFONT 38 14 0 0 400 0 0 0 0 3 2 1 18 
COMMENT                                    "Georgia") 1.74233 0.555556 0 
COMMENT                                   "{\\i Pst}I (1980)" "@N (@S)" 5 13.0738 
COMMENT                                   -5.22699 0 -10 4.64561 0.974079 #227#)) 
COMMENT                            (CObjectList)) 
COMMENT                      #229=(CGroupWidget 
COMMENT                            (CWidget 2 (10 #8# 0) 1 2 0 0 Nil -1160 100) 
COMMENT                            (CObjectList 
COMMENT                             #230=(CScratch 
COMMENT                                   (CWidget 1 (1 #8# 1) 1 2 0 0 #136# 27788280 
COMMENT                                    100) (LOGPEN 0 6 10053171) 8 1 3.4604 1.9 
COMMENT                                   0.082322 1) 
COMMENT                             #231=(CLabel 
COMMENT                                   (CWidget 0 (0 0) 1 2 0 0 #128# 1196708948 100) 
COMMENT                                   (LOGPEN 0 0 13408563) 1 
COMMENT                                   (LOGFONT 38 14 0 0 400 0 0 0 0 3 2 1 18 
COMMENT                                    "Georgia") 1.74233 0.555556 0 
COMMENT                                   "{\\i Sma}I (2329)" "@N (@S)" 5 6.96753 
COMMENT                                   -12.1963 0 -10 5.27002 0.974079 #230#) 
COMMENT                             #232=(CScratch 
COMMENT                                   (CWidget 2 (1 #8# 2) 1 2 0 0 #136# 21609296 
COMMENT                                    100) (LOGPEN 0 6 10053171) 8 1 3.33354 1.9 
COMMENT                                   0.082322 1) 
COMMENT                             #233=(CLabel 
COMMENT                                   (CWidget 0 (0 0) 1 2 0 0 #128# 3331964 100) 
COMMENT                                   (LOGPEN 0 0 13408563) 1 
COMMENT                                   (LOGFONT 38 14 0 0 400 0 0 0 0 3 2 1 18 
COMMENT                                    "Georgia") 1.74233 0.555556 0 
COMMENT                                   "{\\i Sma}I (2434)" "@N (@S)" 5 5.83118 
COMMENT                                   -19.1656 0 -10 5.27002 0.974079 #232#)) 
COMMENT                            (CObjectList)) 
COMMENT                      #234=(CGroupWidget 
COMMENT                            (CWidget 2 (10 #9# 0) 1 2 0 0 Nil -462 100) 
COMMENT                            (CObjectList 
COMMENT                             #235=(CScratch 
COMMENT                                   (CWidget 1 (1 #9# 1) 1 2 0 0 #136# 28336672 
COMMENT                                    100) (LOGPEN 0 6 10053171) 8 1 3.46282 1.9 
COMMENT                                   0.082322 1) 
COMMENT                             #236=(CLabel 
COMMENT                                   (CWidget 0 (0 0) 1 2 0 0 #128# 33023 100) 
COMMENT                                   (LOGPEN 0 0 13408563) 1 
COMMENT                                   (LOGFONT 38 14 0 0 400 0 0 0 0 3 2 1 18 
COMMENT                                    "Georgia") 1.74233 0.555556 0 
COMMENT                                   "{\\i Xma}I (2327)" "@N (@S)" 5 8.94761 
COMMENT                                   -10.454 0 -10 5.34495 0.974079 #235#) 
COMMENT                             #237=(CScratch 
COMMENT                                   (CWidget 2 (1 #9# 2) 1 2 0 0 #136# 520 100) 
COMMENT                                   (LOGPEN 0 6 10053171) 8 1 3.33595 1.9 
COMMENT                                   0.082322 1) 
COMMENT                             #238=(CLabel 
COMMENT                                   (CWidget 0 (0 0) 1 2 0 0 #128# 538976288 100) 
COMMENT                                   (LOGPEN 0 0 13408563) 1 
COMMENT                                   (LOGFONT 38 14 0 0 400 0 0 0 0 3 2 1 18 
COMMENT                                    "Georgia") 1.74233 0.555556 0 
COMMENT                                   "{\\i Xma}I (2432)" "@N (@S)" 5 5.85999 
COMMENT                                   -17.4233 0 -10 5.34495 0.974079 #237#)) 
COMMENT                            (CObjectList))) (CObjectList)) 
COMMENT               #239=(CGroupWidget (CWidget 14 (16 0) 1 2 0 0 Nil -1090 100) 
COMMENT                     (CObjectList) (CObjectList)) 
COMMENT               #240=(CGroupWidget (CWidget 12 (0 0) 1 2 0 0 Nil -672 100) 
COMMENT                     (CObjectList) (CObjectList))) (CObjectList))) 
COMMENT       (CSeqView 10 10 (CObjectList) (CObList) 1 (CObList)) (CObList) 21962184 
COMMENT       (CStringList) 21119736 2424888 (CObList)))
FEATURES             Location/Qualifiers
     misc_signal     2514..2745
                     /vntifkey="87"
                     /label=aBGH
                     /note="polyadenylation site"
     misc_marker     2968..3528
                     /vntifkey="22"
                     /label=ori
                     /note="colEI-origin of replication"
     exon            3778..4638
                     /vntifkey="61"
                     /label=bla
                     /note="beta-lactamase (ampR)"
     misc_signal     4779..5124
                     /vntifkey="87"
                     /label=pCMV
                     /note="HCMV-promoter-NdeI deletion"
     misc_feature    11..43
                     /vntifkey="21"
                     /label=tI
                     /note="terminator for pol1"
     misc_feature    2277..2488
                     /vntifkey="21"
                     /label=pIh
                     /note="human pol1 promoter"
     misc_feature    complement(44..55)
                     /vntifkey="21"
                     /label=U12
     misc_feature    complement(2265..2276)
                     /vntifkey="21"
                     /label=U13
     CDS             68..2218
                     /gene="PA"
                     /product="PA"
                     /SECDrawAs="Gene"
                     /vntifkey="4"
                     /label=PA
     misc_feature    44..2276
                     /vntifkey="21"
                     /label=PA\vRNA
                     /note="The full PA vRNA segment from the A/WSN/33 influenza strain."
     mutation        39..43
                     /vntifkey="62"
                     /label=two\missing\G\nt\in\tI
                     /note="Sequencing revealed the deletion of 2 G nt in the PolI terminator just 5' of U12, leaving only 5 G nts.  I do not know if this mutation affects termination."
BASE COUNT     1459 a      1197 c      1289 g      1247 t 
ORIGIN
        1 ctagcagtta accggagtac tggtcgacct ccgaagttgg gggagcgaaa gcaggtactg 
       61 attcaaaatg gaagattttg tgcgacaatg cttcaatccg atgattgtcg agcttgcgga 
      121 aaaggcaatg aaagagtatg gagaggacct gaaaatcgaa acaaacaaat ttgcagcaat 
      181 atgcactcac ttggaagtgt gcttcatgta ttcagatttt cacttcatcg atgagcaagg 
      241 cgagtcaata gtcgtagaac ttggcgatcc aaatgcactt ttgaagcaca gatttgaaat 
      301 aatcgaggga agagatcgca caatagcctg gacagtaata aacagtattt gcaacactac 
      361 aggggctgag aaaccaaagt ttctaccaga tttgtatgat tacaagaaga atagattcat 
      421 cgaaattgga gtaacaagga gagaagttca catatactat ctggaaaagg ccaataaaat 
      481 taaatctgag aagacacaca tccacatttt ctcattcact ggggaggaaa tggccacaaa 
      541 ggccgactac actctcgatg aagaaagcag ggctaggatc aaaaccaggc tattcaccat 
      601 aagacaagaa atggctagca gaggcctctg ggattccttt cgtcagtccg agagaggcga 
      661 agagacaatt gaagaaagat ttgaaatcac aggaacaatg cgcaagcttg ccgaccaaag 
      721 tctcccgcca aacttctcca gccttgaaaa atttagagcc tatgtggatg gattcgaacc 
      781 gaacggctac attgagggca agctttctca aatgtccaaa gaagtaaatg ctagaattga 
      841 accttttttg aaatcaacac cacgaccact tagacttccg gatgggcctc cctgttctca 
      901 gcggtccaaa ttcctgctga tggatgcctt aaaattaagc attgaggacc caagtcatga 
      961 gggagagggg ataccgctat atgatgcaat caaatgcatg agaacattct ttggatggaa 
     1021 ggaacccaat gttgttaaac cacacgaaaa gggaataaat ccaaattatc ttctgtcatg 
     1081 gaagcaagta ctggcagaac tgcaggacat tgagaatgag gagaaaattc caaggactaa 
     1141 aaatatgaag aaaacgagtc agttaaagtg ggcacttggt gagaacatgg caccagaaaa 
     1201 ggtagacttt gacgattgta aagatgtagg cgatttgaag caatatgata gtgatgaacc 
     1261 agaattgagg tcgcttgcaa gttggattca gaatgagttc aacaaggcat gtgaactgac 
     1321 cgattcaagc tggatagagc tcgatgagat tggagaagat gcggctccaa ttgaacacat 
     1381 tgcaagcatg agaaggaatt atttcacagc agaggtgtct cattgcagag ccacagaata 
     1441 cataatgaag ggggtgtaca tcaatactgc cttgcttaat gcatcctgtg cagcaatgga 
     1501 tgatttccaa ttaattccaa tgataagcaa gtgtagaact aaggagggaa ggcgaaagac 
     1561 caatttgtac ggtttcatca taaaaggaag atcccactta aggaatgaca ccgatgtggt 
     1621 aaactttgtg agcatggagt tttccctcac tgacccaaga cttgaaccac acaaatggga 
     1681 gaagtactgt gttcttgagg taggagatat gcttctaaga agtgccatag gccatgtgtc 
     1741 aaggcctatg ttcttgtatg tgaggacaaa tggaacctca aaaattaaaa tgaaatgggg 
     1801 gatggaaatg aggcgttgcc tccttcagtc acttcaacaa atcgagagta tgattgaagc 
     1861 tgagtcctct gtcaaggaga aagacatgac caaagagttc tttgaaaaca aatcagaaac 
     1921 atggcccgtt ggagagtccc ccaaaggagt ggaggaaggt tccattggga aggtctgcag 
     1981 aactttattg gcaaagtcgg tattcaacag cttgtatgca tctccacaac tagaaggatt 
     2041 ttcagctgaa tcaagaaaac tgcttcttat cgttcaggct cttagggaca acctggaacc 
     2101 tgggaccttt gatcttgggg ggctatatga agcaattgag gagtgcctga ttaatgatcc 
     2161 ctgggttttg cttaatgctt cttggttcaa ctccttcctc acacatgcat tgagatagtt 
     2221 gtggcaatgc tactatttgc tatccatact gtccaaaaaa gtaccttgtt tctactaata 
     2281 acccggcggc ccaaaatgcc gactcggagc gaaagatata cctcccccgg ggccgggagg 
     2341 tcgcgtcacc gaccacgccg ccggcccagg cgacgcgcga cacggacacc tgtccccaaa 
     2401 aacgccacca tcgcagccac acacggagcg cccggggccc tctggtcaac cccaggacac 
     2461 acgcgggagc agcgccgggc cggggacgcc ctcccggcgg tcacctaaat gctagagctc 
     2521 gctgatcagc ctcgactgtg ccttctagtt gccagccatc tgttgtttgc ccctcccccg 
     2581 tgccttcctt gaccctggaa ggtgccactc ccactgtcct ttcctaataa aatgaggaaa 
     2641 ttgcatcgca ttgtctgagt aggtgtcatt ctattctggg gggtggggtg gggcaggaca 
     2701 gcaaggggga ggattgggaa gacaatagca ggcatgctgg ggatgcggtg ggctctatgg 
     2761 cttctgaggc ggaaagaacc agctgcatta atgaatcggc caacgcgcgg ggagaggcgg 
     2821 tttgcgtatt gggcgctctt ccgcttcctc gctcactgac tcgctgcgct cggtcgttcg 
     2881 gctgcggcga gcggtatcag ctcactcaaa ggcggtaata cggttatcca cagaatcagg 
     2941 ggataacgca ggaaagaaca tgtgagcaaa aggccagcaa aaggccagga accgtaaaaa 
     3001 ggccgcgttg ctggcgtttt tccataggct ccgcccccct gacgagcatc acaaaaatcg 
     3061 acgctcaagt cagaggtggc gaaacccgac aggactataa agataccagg cgtttccccc 
     3121 tggaagctcc ctcgtgcgct ctcctgttcc gaccctgccg cttaccggat acctgtccgc 
     3181 ctttctccct tcgggaagcg tggcgctttc tcaatgctca cgctgtaggt atctcagttc 
     3241 ggtgtaggtc gttcgctcca agctgggctg tgtgcacgaa ccccccgttc agcccgaccg 
     3301 ctgcgcctta tccggtaact atcgtcttga gtccaacccg gtaagacacg acttatcgcc 
     3361 actggcagca gccactggta acaggattag cagagcgagg tatgtaggcg gtgctacaga 
     3421 gttcttgaag tggtggccta actacggcta cactagaagg acagtatttg gtatctgcgc 
     3481 tctgctgaag ccagttacct tcggaaaaag agttggtagc tcttgatccg gcaaacaaac 
     3541 caccgctggt agcggtggtt tttttgtttg caagcagcag attacgcgca gaaaaaaagg 
     3601 atctcaagaa gatcctttga tcttttctac ggggtctgac gctcagtgga acgaaaactc 
     3661 acgttaaggg attttggtca tgagattatc aaaaaggatc ttcacctaga tccttttaaa 
     3721 ttaaaaatga agttttaaat caatctaaag tatatatgag taaacttggt ctgacagtta 
     3781 ccaatgctta atcagtgagg cacctatctc agcgatctgt ctatttcgtt catccatagt 
     3841 tgcctgactc cccgtcgtgt agataactac gatacgggag ggcttaccat ctggccccag 
     3901 tgctgcaatg ataccgcgag acccacgctc accggctcca gatttatcag caataaacca 
     3961 gccagccgga agggccgagc gcagaagtgg tcctgcaact ttatccgcct ccatccagtc 
     4021 tattaattgt tgccgggaag ctagagtaag tagttcgcca gttaatagtt tgcgcaacgt 
     4081 tgttgccatt gctacaggca tcgtggtgtc acgctcgtcg tttggtatgg cttcattcag 
     4141 ctccggttcc caacgatcaa ggcgagttac atgatccccc atgttgtgca aaaaagcggt 
     4201 tagctccttc ggtcctccga tcgttgtcag aagtaagttg gccgcagtgt tatcactcat 
     4261 ggttatggca gcactgcata attctcttac tgtcatgcca tccgtaagat gcttttctgt 
     4321 gactggtgag tactcaacca agtcattctg agaatagtgt atgcggcgac cgagttgctc 
     4381 ttgcccggcg tcaatacggg ataataccgc gccacatagc agaactttaa aagtgctcat 
     4441 cattggaaaa cgttcttcgg ggcgaaaact ctcaaggatc ttaccgctgt tgagatccag 
     4501 ttcgatgtaa cccactcgtg cacccaactg atcttcagca tcttttactt tcaccagcgt 
     4561 ttctgggtga gcaaaaacag gaaggcaaaa tgccgcaaaa aagggaataa gggcgacacg 
     4621 gaaatgttga atactcatac tcttcctttt tcaatattat tgaagcattt atcagggtta 
     4681 ttgtctcatg agcggataca tatttgaatg tatttagaaa aataaacaaa taggggttcc 
     4741 gcgcacattt ccccgaaaag tgccacctga cgtcgatatg ccaagtacgc cccctattga 
     4801 cgtcaatgac ggtaaatggc ccgcctggca ttatgcccag tacatgacct tatgggactt 
     4861 tcctacttgg cagtacatct acgtattagt catcgctatt accatggtga tgcggttttg 
     4921 gcagtacatc aatgggcgtg gatagcggtt tgactcacgg ggatttccaa gtctccaccc 
     4981 cattgacgtc aatgggagtt tgttttggca ccaaaatcaa cgggactttc caaaatgtcg 
     5041 taacaactcc gccccattga cgcaaatggg cggtaggcgt gtacggtggg aggtctatat 
     5101 aagcagagct ctctggctaa ctagagaacc cactgcttac tggcttatcg aaattaatac 
     5161 gactcactat agggagaccc aagctgttaa cg 
//
