# Supplementary material for: Extreme heterogeneity of influenza virus infection in single cells
Source: eLife. 2018 Feb 16;7:e32303. doi: 10.7554/eLife.32303 (PMC5826275; doi:10.7554/eLife.32303)
Supplement: Supplementary file 1. — This ZIP file contains a Jupyter notebook that runs CellRanger to align and annotate the reads, and a Jupyter notebook that uses Monocle to analyze the cell-gene matrix. The ZIP file also includes associated custom scripts. To just run the Monocle analysis in monocle_analysis.ipynb on a pre-generated cell-gene matrix, unpack Supplementary file 2 into. /results/cellgenecounts/. [file elife-32303-supp1.zip › analysis_code/data/flu_sequences/33_pHW184-HA.gb]

LOCUS       pHW184-HA               4736 bp    DNA     circular     13-JAN-2008
DEFINITION  This plasmid encodes the HA gene from the A/WSN/33 (H1N1) influenza virus under control of both PolI and PolII polymerases, and so transcribes both mRNA and vRNA.
KEYWORDS    influenza; PR8; X31.
SOURCE      
  ORGANISM  
COMMENT     I received this plasmid from Rob Webster from St. Jude's hospital.  
            
            It encodes the HA gene from the A/WSN/33 influenza strain.
            
            The gene is flanked in the negative sense by a PolI promoter and terminator, 
            causing transcription of viral RNA with authentic ends.The gene is also 
            flanked in the positive sense by a PolII promoter with a polyadenylation site, 
            causing transcription of mRNA.
            
            The reference describing this plasmid is:
            E Hoffmann, G Neumann, Y Kawaoka, G Hobom, and RG Webster. "A DNA
            transfection system for generation of influenza A virus from eight plasmids."  Proc
            Natl Acad Sci, 97:6108-6113 (2000).
            
            CHARACTERIZATION:
            * Confirmed by sequencing the region from bp 1 - 2247 (1-13-2008).
            
            
            
            
            
            
COMMENT     This file is created by Vector NTI
            http://www.invitrogen.com/
COMMENT     ORIGDB|GenBank
COMMENT     VNTDATE|471195948|
COMMENT     VNTDBDATE|471199415|
COMMENT     LSOWNER|
COMMENT     VNTNAME|pHW184-HA|
COMMENT     VNTAUTHORNAME|Jesse Bloom|
COMMENT     VNTAUTHOREML|jesse.bloom@gmail.com|
COMMENT     VNTOAUTHORNAME|Erich Hoffmann|
COMMENT     VNTREPLTYPE|Plasmid
COMMENT     Vector_NTI_Display_Data_(Do_Not_Edit!)
COMMENT     (SXF 
COMMENT      (CGexDoc "pHW184-HA" 0 4736 
COMMENT       (CDBMol 0 0 1 1 1 0 0 0 0 "" "" 0 0 0 0 (CObList) (CObList) (CObList) 
COMMENT        (CObList) -1 "") 
COMMENT       (CDocSetData 1 1 0 0 0 0 "MAIN" 1 1 1 1 0 0 1 1 0 1 10 10 4294967295 50 0 
COMMENT        1 0 (CHomObj 0 0 0 3 75) (CWordArray) (CWordArray) 
COMMENT        (CStringList "ApaLI" "AvaI" "BamHI" "ClaI" "EcoRI" "HindIII" "NcoI" 
COMMENT         "PstI" "SmaI" "XmaI") (CStringList "atg" "gtg") 
COMMENT        (CStringList "taa" "tga" "tag") (CObList) 1 "{(0,1),2}" 0 0 "" 0 
COMMENT        4294967295 0 0 0 0 0 0 1 "MAIN" 0 0 30 0 
COMMENT        (CProteinMotifSearchObject 70 20 1 1 1 1 0 0 1 0 0 0 0 0)) 
COMMENT       (CMolPar 1 0 0 0 0 1 4736 0 0 0 0 0 0 0 0) (CStringList) (CStringList) 
COMMENT       (CObList) (COAPar 25 250 50 0 6 4 3 7) (COAPar 25 250 50 0 6 4 3 7) 
COMMENT       (COAPar 25 250 50 0 6 4 3 7) 
COMMENT       (CObList 
COMMENT        #0=(CRSite (CStringList) "ApaLI" "gtgcac" 2 0 2 2817 0 4063 0 0 "") 
COMMENT        #1=(CRSite (CStringList) "AvaI" "cycgrg" 2 0 3 187 0 1871 0 1976 0 0 "") 
COMMENT        #2=(CRSite (CStringList) "BamHI" "ggatcc" 2 0 0 0 "") 
COMMENT        #3=(CRSite (CStringList) "ClaI" "atcgat" 3 0 0 0 "") 
COMMENT        #4=(CRSite (CStringList) "EcoRI" "gaattc" 2 0 1 1312 0 0 "") 
COMMENT        #5=(CRSite (CStringList) "HindIII" "aagctt" 2 0 0 0 "") 
COMMENT        #6=(CRSite (CStringList) "NcoI" "ccatgg" 2 0 2 877 0 4447 0 0 "") 
COMMENT        #7=(CRSite (CStringList) "PstI" "ctgcag" 6 0 0 0 "") 
COMMENT        #8=(CRSite (CStringList) "SmaI" "cccggg" 4 0 2 1873 0 1978 0 0 "") 
COMMENT        #9=(CRSite (CStringList) "XmaI" "cccggg" 2 0 2 1871 0 1976 0 0 "")) 
COMMENT       (CObList 
COMMENT        #10=(CFSignal (CObList) "aBGH" 87 0 0 2058 2289 0 (CStringList) 
COMMENT             (CStringList) 1 1 1 1 "2624..2855") 
COMMENT        #11=(CFSignal (CObList) "ori" 22 0 0 2512 3072 0 (CStringList) 
COMMENT             (CStringList) 1 1 1 1 "3078..3638") 
COMMENT        #12=(CFSignal (CObList) "bla" 61 0 0 3322 4182 0 (CStringList) 
COMMENT             (CStringList) 1 1 1 1 "3888..4748") 
COMMENT        #13=(CFSignal (CObList) "pCMV" 87 0 0 4323 4668 0 (CStringList) 
COMMENT             (CStringList) 1 1 1 1 "4889..5234") 
COMMENT        #14=(CFSignal (CObList) "tI" 21 0 0 11 45 0 (CStringList) (CStringList) 
COMMENT             1 1 1 1 "11..45") 
COMMENT        #15=(CFSignal (CObList) "pIh" 21 0 0 1821 2032 0 (CStringList) 
COMMENT             (CStringList) 1 1 1 1 "2387..2598") 
COMMENT        #16=(CFSignal (CObList) "U12" 21 0 1 46 57 0 (CStringList) (CStringList) 
COMMENT             1 1 1 1 "") 
COMMENT        #17=(CFSignal (CObList) "U13" 21 0 1 1809 1820 0 (CStringList) 
COMMENT             (CStringList) 1 1 1 1 "") 
COMMENT        #18=(CFSignal (CObList) "HA" 4 0 0 78 1775 0 (CStringList) 
COMMENT             (CStringList "/gene=\"HA\"" "/SECDrawAs=\"Gene\"") 1 1 1 1 
COMMENT             "complement(837..2534)") 
COMMENT        #19=(CFSignal (CObList) "vRNA for HA" 61 0 1 46 1820 0 (CStringList) 
COMMENT             (CStringList) 1 1 1 1 "") 
COMMENT        #20=(CFSignal (CObList) "site of ts mutation" 21 0 0 597 599 0 
COMMENT             (CStringList) (CStringList) 1 1 1 1 "")) (CObList) (CObList) 
COMMENT       (CObList) (CObList) (CObList) (CObList) 
COMMENT       (CTextView 0 
COMMENT        #21=(CGroupPar (CParagraph 0 (0 0) 1 2 0 0 180) 
COMMENT             (CObjectList 
COMMENT              #22=(CRefLinePar 
COMMENT                   (CLinePar (CParagraph 0 (0 0) 0 2 0 1 233) "pHW184-HA" 2) 5 
COMMENT                   "" 0 4) 
COMMENT              #23=(CFolderPar 
COMMENT                   (CGroupPar (CParagraph 1 (0 0) 1 1 0 0 178) 
COMMENT                    (CObjectList 
COMMENT                     #24=(CLinePar (CParagraph 0 (0 0) 1 2 1 0 180) 
COMMENT                          "DNA Plasmid 'pHW184-HA'" 1) 
COMMENT                     #25=(CLinePar (CParagraph 0 (0 0) 1 2 1 0 180) 
COMMENT                          "This plasmid encodes the HA gene from the A/WSN/33 (H1N1) influenza virus under control of both PolI and PolII polymerases, and so transcribes both mRNA and vRNA." 
COMMENT                          1) 
COMMENT                     #26=(CLinePar (CParagraph 0 (0 0) 1 2 1 0 180) 
COMMENT                          "Currently local object. Original author: Erich Hoffmann" 
COMMENT                          1) 
COMMENT                     #27=(CLinePar (CParagraph 0 (0 0) 1 2 1 0 180) 
COMMENT                          "Created: 01/13/08 03:45PM" 1) 
COMMENT                     #28=(CLinePar (CParagraph 0 (0 0) 1 2 1 0 180) 
COMMENT                          "Last Modified: 01/13/08 04:43PM" 1) 
COMMENT                     #29=(CLinePar (CParagraph 0 (0 0) 1 2 1 0 180) 
COMMENT                          "length: 4736 bp" 1) 
COMMENT                     #30=(CLinePar (CParagraph 0 (0 0) 1 2 1 0 180) 
COMMENT                          "storage type: Basic" 1) 
COMMENT                     #31=(CLinePar (CParagraph 0 (0 0) 1 2 1 0 180) 
COMMENT                          "form: Circular" 1))) "General Description") 
COMMENT              #32=(CFolderPar 
COMMENT                   (CGroupPar (CParagraph 2 (0 0) 1 1 0 0 178) 
COMMENT                    (CObjectList 
COMMENT                     #33=(CLinePar (CParagraph 0 (0 0) 1 2 1 0 180) 
COMMENT                          "Keywords: influenza; PR8; X31" 1) 
COMMENT                     #34=(CLinePar (CParagraph 0 (0 0) 1 2 1 0 180) 
COMMENT                          "Original Source Database: GenBank" 1) 
COMMENT                     #35=(CLinePar (CParagraph 0 (0 0) 1 2 1 0 180) 
COMMENT                          "Modification Date in the Original DB: 13-MAY-2004" 1))) 
COMMENT                   "Standard Fields") 
COMMENT              #36=(CFolderPar 
COMMENT                   (CGroupPar (CParagraph 5 (0 0) 1 1 0 0 178) 
COMMENT                    (CObjectList 
COMMENT                     #37=(CLinePar (CParagraph 0 (0 0) 1 2 1 0 180) 
COMMENT                          "Erich Hoffmann" 1))) "Original Author") 
COMMENT              #38=(CRefLinePar 
COMMENT                   (CLinePar (CParagraph 0 (0 0) 0 2 0 0 233) "Comments" 2) 1 "" 
COMMENT                   0 0) 
COMMENT              #39=(CFolderPar 
COMMENT                   (CGroupPar (CParagraph 8 (0 0) 1 2 0 0 178) (CObjectList)) 
COMMENT                   "Annotations") 
COMMENT              #40=(CFolderPar 
COMMENT                   (CGroupPar (CParagraph 12 (6 0) 1 1 0 0 178) 
COMMENT                    (CObjectList 
COMMENT                     #41=(CFolderPar 
COMMENT                          (CGroupPar (CParagraph 4 (7 4 0) 1 1 1 0 178) 
COMMENT                           (CObjectList 
COMMENT                            #42=(CFolderPar 
COMMENT                                 (CGroupPar 
COMMENT                                  (CParagraph 78 (3 #18# 0) 1 2 2 0 327) 
COMMENT                                  (CObjectList 
COMMENT                                   #43=(CLinePar 
COMMENT                                        (CParagraph 0 (0 0) 1 2 3 0 180) 
COMMENT                                        "Start: 78    End: 1775" 1) 
COMMENT                                   #44=(CLinePar 
COMMENT                                        (CParagraph 0 (0 0) 1 2 3 0 180) 
COMMENT                                        "CDS for HA gene from A/WSN/33 influenza." 
COMMENT                                        1) 
COMMENT                                   #45=(CLinePar 
COMMENT                                        (CParagraph 0 (0 0) 1 2 3 0 180) 
COMMENT                                        "Original Location Description:" 1) 
COMMENT                                   #46=(CLinePar 
COMMENT                                        (CParagraph 0 (0 0) 1 2 3 0 180) 
COMMENT                                        "   complement(837..2534)" 1) 
COMMENT                                   #47=(CLinePar 
COMMENT                                        (CParagraph 0 (0 0) 1 2 3 0 180) 
COMMENT                                        "Qualifiers:" 1) 
COMMENT                                   #48=(CLinePar 
COMMENT                                        (CParagraph 0 (0 0) 1 2 3 0 180) 
COMMENT                                        "   /gene=\"HA\"" 1) 
COMMENT                                   #49=(CLinePar 
COMMENT                                        (CParagraph 0 (0 0) 1 2 3 0 180) 
COMMENT                                        "   /SECDrawAs=\"Gene\"" 1))) "HA"))) 
COMMENT                          "CDS (1 total)") 
COMMENT                     #50=(CFolderPar 
COMMENT                          (CGroupPar (CParagraph 21 (7 21 0) 1 1 1 0 178) 
COMMENT                           (CObjectList 
COMMENT                            #51=(CFolderPar 
COMMENT                                 (CGroupPar 
COMMENT                                  (CParagraph 11 (3 #14# 0) 1 2 2 0 194) 
COMMENT                                  (CObjectList 
COMMENT                                   #52=(CLinePar 
COMMENT                                        (CParagraph 0 (0 0) 1 2 3 0 180) 
COMMENT                                        "Start: 11    End: 45  " 1) 
COMMENT                                   #53=(CLinePar 
COMMENT                                        (CParagraph 0 (0 0) 1 2 3 0 180) 
COMMENT                                        "terminator for pol1" 1) 
COMMENT                                   #54=(CLinePar 
COMMENT                                        (CParagraph 0 (0 0) 1 2 3 0 180) 
COMMENT                                        "Original Location Description:" 1) 
COMMENT                                   #55=(CLinePar 
COMMENT                                        (CParagraph 0 (0 0) 1 2 3 0 180) 
COMMENT                                        "   11..45" 1))) "tI") 
COMMENT                            #56=(CFolderPar 
COMMENT                                 (CGroupPar 
COMMENT                                  (CParagraph 46 (3 #16# 0) 1 2 2 0 194) 
COMMENT                                  (CObjectList 
COMMENT                                   #57=(CLinePar 
COMMENT                                        (CParagraph 0 (0 0) 1 2 3 0 180) 
COMMENT                                        "Start: 46    End: 57   (Complementary)" 
COMMENT                                        1) 
COMMENT                                   #58=(CLinePar 
COMMENT                                        (CParagraph 0 (0 0) 1 2 3 0 180) 
COMMENT                                        "Conserved 12 nt at 3' end of vRNA." 1))) 
COMMENT                                 "U12") 
COMMENT                            #59=(CFolderPar 
COMMENT                                 (CGroupPar 
COMMENT                                  (CParagraph 597 (3 #20# 0) 1 2 2 0 194) 
COMMENT                                  (CObjectList 
COMMENT                                   #60=(CLinePar 
COMMENT                                        (CParagraph 0 (0 0) 1 2 3 0 180) 
COMMENT                                        "Start: 597   End: 599 " 1) 
COMMENT                                   #61=(CLinePar 
COMMENT                                        (CParagraph 0 (0 0) 1 2 3 0 180) 
COMMENT                                        "This is the site of a known temperature sensitive mutation when the Y is mutated to H, caused by mutating bp 597 from T to C (codon changes from TAC to CAC).  This mutation is called ts-134 in Microbiol Immunol, 39:687-692, Tong et al." 
COMMENT                                        1))) "site of ts mutation") 
COMMENT                            #62=(CFolderPar 
COMMENT                                 (CGroupPar 
COMMENT                                  (CParagraph 1809 (3 #17# 0) 1 2 2 0 194) 
COMMENT                                  (CObjectList 
COMMENT                                   #63=(CLinePar 
COMMENT                                        (CParagraph 0 (0 0) 1 2 3 0 180) 
COMMENT                                        "Start: 1809  End: 1820 (Complementary)" 
COMMENT                                        1) 
COMMENT                                   #64=(CLinePar 
COMMENT                                        (CParagraph 0 (0 0) 1 2 3 0 180) 
COMMENT                                        "Conserved 13 nt at 5' end of vRNA." 1))) 
COMMENT                                 "U13") 
COMMENT                            #65=(CFolderPar 
COMMENT                                 (CGroupPar 
COMMENT                                  (CParagraph 1821 (3 #15# 0) 1 2 2 0 194) 
COMMENT                                  (CObjectList 
COMMENT                                   #66=(CLinePar 
COMMENT                                        (CParagraph 0 (0 0) 1 2 3 0 180) 
COMMENT                                        "Start: 1821  End: 2032" 1) 
COMMENT                                   #67=(CLinePar 
COMMENT                                        (CParagraph 0 (0 0) 1 2 3 0 180) 
COMMENT                                        "human pol1 promoter" 1) 
COMMENT                                   #68=(CLinePar 
COMMENT                                        (CParagraph 0 (0 0) 1 2 3 0 180) 
COMMENT                                        "Original Location Description:" 1) 
COMMENT                                   #69=(CLinePar 
COMMENT                                        (CParagraph 0 (0 0) 1 2 3 0 180) 
COMMENT                                        "   2387..2598" 1))) "pIh"))) 
COMMENT                          "Misc. Feature (5 total)") 
COMMENT                     #70=(CFolderPar 
COMMENT                          (CGroupPar (CParagraph 22 (7 22 0) 1 1 1 0 178) 
COMMENT                           (CObjectList 
COMMENT                            #71=(CFolderPar 
COMMENT                                 (CGroupPar 
COMMENT                                  (CParagraph 2512 (3 #11# 0) 1 2 2 0 194) 
COMMENT                                  (CObjectList 
COMMENT                                   #72=(CLinePar 
COMMENT                                        (CParagraph 0 (0 0) 1 2 3 0 180) 
COMMENT                                        "Start: 2512  End: 3072" 1) 
COMMENT                                   #73=(CLinePar 
COMMENT                                        (CParagraph 0 (0 0) 1 2 3 0 180) 
COMMENT                                        "colEI-origin of replication" 1) 
COMMENT                                   #74=(CLinePar 
COMMENT                                        (CParagraph 0 (0 0) 1 2 3 0 180) 
COMMENT                                        "Original Location Description:" 1) 
COMMENT                                   #75=(CLinePar 
COMMENT                                        (CParagraph 0 (0 0) 1 2 3 0 180) 
COMMENT                                        "   3078..3638" 1))) "ori"))) 
COMMENT                          "Misc. Marker (1 total)") 
COMMENT                     #76=(CFolderPar 
COMMENT                          (CGroupPar (CParagraph 61 (7 61 0) 1 1 1 0 178) 
COMMENT                           (CObjectList 
COMMENT                            #77=(CFolderPar 
COMMENT                                 (CGroupPar 
COMMENT                                  (CParagraph 46 (3 #19# 0) 1 2 2 0 194) 
COMMENT                                  (CObjectList 
COMMENT                                   #78=(CLinePar 
COMMENT                                        (CParagraph 0 (0 0) 1 2 3 0 180) 
COMMENT                                        "Start: 46    End: 1820 (Complementary)" 
COMMENT                                        1) 
COMMENT                                   #79=(CLinePar 
COMMENT                                        (CParagraph 0 (0 0) 1 2 3 0 180) 
COMMENT                                        "full vRNA sequence for A/WSN/33 HA segment." 
COMMENT                                        1))) "vRNA for HA") 
COMMENT                            #80=(CFolderPar 
COMMENT                                 (CGroupPar 
COMMENT                                  (CParagraph 3322 (3 #12# 0) 1 2 2 0 194) 
COMMENT                                  (CObjectList 
COMMENT                                   #81=(CLinePar 
COMMENT                                        (CParagraph 0 (0 0) 1 2 3 0 180) 
COMMENT                                        "Start: 3322  End: 4182" 1) 
COMMENT                                   #82=(CLinePar 
COMMENT                                        (CParagraph 0 (0 0) 1 2 3 0 180) 
COMMENT                                        "beta-lactamase (ampR)" 1) 
COMMENT                                   #83=(CLinePar 
COMMENT                                        (CParagraph 0 (0 0) 1 2 3 0 180) 
COMMENT                                        "Original Location Description:" 1) 
COMMENT                                   #84=(CLinePar 
COMMENT                                        (CParagraph 0 (0 0) 1 2 3 0 180) 
COMMENT                                        "   3888..4748" 1))) "bla"))) 
COMMENT                          "Exon (2 total)") 
COMMENT                     #85=(CFolderPar 
COMMENT                          (CGroupPar (CParagraph 87 (7 87 0) 1 1 1 0 178) 
COMMENT                           (CObjectList 
COMMENT                            #86=(CFolderPar 
COMMENT                                 (CGroupPar 
COMMENT                                  (CParagraph 2058 (3 #10# 0) 1 2 2 0 194) 
COMMENT                                  (CObjectList 
COMMENT                                   #87=(CLinePar 
COMMENT                                        (CParagraph 0 (0 0) 1 2 3 0 180) 
COMMENT                                        "Start: 2058  End: 2289" 1) 
COMMENT                                   #88=(CLinePar 
COMMENT                                        (CParagraph 0 (0 0) 1 2 3 0 180) 
COMMENT                                        "polyadenylation site" 1) 
COMMENT                                   #89=(CLinePar 
COMMENT                                        (CParagraph 0 (0 0) 1 2 3 0 180) 
COMMENT                                        "Original Location Description:" 1) 
COMMENT                                   #90=(CLinePar 
COMMENT                                        (CParagraph 0 (0 0) 1 2 3 0 180) 
COMMENT                                        "   2624..2855" 1))) "aBGH") 
COMMENT                            #91=(CFolderPar 
COMMENT                                 (CGroupPar 
COMMENT                                  (CParagraph 4323 (3 #13# 0) 1 2 2 0 194) 
COMMENT                                  (CObjectList 
COMMENT                                   #92=(CLinePar 
COMMENT                                        (CParagraph 0 (0 0) 1 2 3 0 180) 
COMMENT                                        "Start: 4323  End: 4668" 1) 
COMMENT                                   #93=(CLinePar 
COMMENT                                        (CParagraph 0 (0 0) 1 2 3 0 180) 
COMMENT                                        "HCMV-promoter-NdeI deletion" 1) 
COMMENT                                   #94=(CLinePar 
COMMENT                                        (CParagraph 0 (0 0) 1 2 3 0 180) 
COMMENT                                        "Original Location Description:" 1) 
COMMENT                                   #95=(CLinePar 
COMMENT                                        (CParagraph 0 (0 0) 1 2 3 0 180) 
COMMENT                                        "   4889..5234" 1))) "pCMV"))) 
COMMENT                          "Misc. Signal (2 total)"))) "Feature Map") 
COMMENT              #96=(CFolderPar 
COMMENT                   (CGroupPar (CParagraph 13 (0 0) 1 1 0 0 178) 
COMMENT                    (CObjectList 
COMMENT                     #97=(CRSFolderPar 
COMMENT                          (CFolderPar 
COMMENT                           (CGroupPar (CParagraph 21889584 (8 0) 1 1 1 0 178) 
COMMENT                            (CObjectList 
COMMENT                             #98=(CGroupPar 
COMMENT                                  (CParagraph 0 (10 #0# 0) 1 2 2 0 180) 
COMMENT                                  (CObjectList 
COMMENT                                   #99=(CLinePar 
COMMENT                                        (CParagraph 0 (1 #0# 1) 1 2 2 0 191) 
COMMENT                                        " N1: 2817 " 1) 
COMMENT                                   #100=(CLinePar 
COMMENT                                         (CParagraph 0 (1 #0# 2) 1 2 2 0 191) 
COMMENT                                         " N2: 4063 " 1))))) "ApaLI: 2 sites") 1 
COMMENT                          5 "GTGCAC" "CACGTG") 
COMMENT                     #101=(CRSFolderPar 
COMMENT                           (CFolderPar 
COMMENT                            (CGroupPar (CParagraph 21889552 (8 0) 1 1 1 0 178) 
COMMENT                             (CObjectList 
COMMENT                              #102=(CGroupPar 
COMMENT                                    (CParagraph 0 (10 #1# 0) 1 2 2 0 180) 
COMMENT                                    (CObjectList 
COMMENT                                     #103=(CLinePar 
COMMENT                                           (CParagraph 0 (1 #1# 1) 1 2 2 0 191) 
COMMENT                                           " N1: 187 " 1) 
COMMENT                                     #104=(CLinePar 
COMMENT                                           (CParagraph 0 (1 #1# 2) 1 2 2 0 191) 
COMMENT                                           " N2: 1871 " 1) 
COMMENT                                     #105=(CLinePar 
COMMENT                                           (CParagraph 0 (1 #1# 3) 1 2 2 0 191) 
COMMENT                                           " N3: 1976 " 1))))) "AvaI: 3 sites") 
COMMENT                           1 5 "CYCGRG" "GRGCYC") 
COMMENT                     #106=(CRSFolderPar 
COMMENT                           (CFolderPar 
COMMENT                            (CGroupPar (CParagraph 21889520 (8 0) 1 1 1 0 178) 
COMMENT                             (CObjectList)) "BamHI: 0 sites") 1 5 "GGATCC" 
COMMENT                           "CCTAGG") 
COMMENT                     #107=(CRSFolderPar 
COMMENT                           (CFolderPar 
COMMENT                            (CGroupPar (CParagraph 21889488 (8 0) 1 1 1 0 178) 
COMMENT                             (CObjectList)) "ClaI: 0 sites") 2 4 "ATCGAT" 
COMMENT                           "TAGCTA") 
COMMENT                     #108=(CRSFolderPar 
COMMENT                           (CFolderPar 
COMMENT                            (CGroupPar (CParagraph 21889456 (8 0) 1 1 1 0 178) 
COMMENT                             (CObjectList 
COMMENT                              #109=(CGroupPar 
COMMENT                                    (CParagraph 0 (10 #4# 0) 1 2 2 0 180) 
COMMENT                                    (CObjectList 
COMMENT                                     #110=(CLinePar 
COMMENT                                           (CParagraph 0 (1 #4# 1) 1 2 2 0 191) 
COMMENT                                           " N1: 1312 " 1))))) "EcoRI: 1 site") 
COMMENT                           1 5 "GAATTC" "CTTAAG") 
COMMENT                     #111=(CRSFolderPar 
COMMENT                           (CFolderPar 
COMMENT                            (CGroupPar (CParagraph 21889424 (8 0) 1 1 1 0 178) 
COMMENT                             (CObjectList)) "HindIII: 0 sites") 1 5 "AAGCTT" 
COMMENT                           "TTCGAA") 
COMMENT                     #112=(CRSFolderPar 
COMMENT                           (CFolderPar 
COMMENT                            (CGroupPar (CParagraph 26815448 (8 0) 1 1 1 0 178) 
COMMENT                             (CObjectList 
COMMENT                              #113=(CGroupPar 
COMMENT                                    (CParagraph 0 (10 #6# 0) 1 2 2 0 180) 
COMMENT                                    (CObjectList 
COMMENT                                     #114=(CLinePar 
COMMENT                                           (CParagraph 0 (1 #6# 1) 1 2 2 0 191) 
COMMENT                                           " N1: 877 " 1) 
COMMENT                                     #115=(CLinePar 
COMMENT                                           (CParagraph 0 (1 #6# 2) 1 2 2 0 191) 
COMMENT                                           " N2: 4447 " 1))))) "NcoI: 2 sites") 
COMMENT                           1 5 "CCATGG" "GGTACC") 
COMMENT                     #116=(CRSFolderPar 
COMMENT                           (CFolderPar 
COMMENT                            (CGroupPar (CParagraph 26815416 (8 0) 1 1 1 0 178) 
COMMENT                             (CObjectList)) "PstI: 0 sites") 5 1 "CTGCAG" 
COMMENT                           "GACGTC") 
COMMENT                     #117=(CRSFolderPar 
COMMENT                           (CFolderPar 
COMMENT                            (CGroupPar (CParagraph 26815248 (8 0) 1 1 1 0 178) 
COMMENT                             (CObjectList 
COMMENT                              #118=(CGroupPar 
COMMENT                                    (CParagraph 0 (10 #8# 0) 1 2 2 0 180) 
COMMENT                                    (CObjectList 
COMMENT                                     #119=(CLinePar 
COMMENT                                           (CParagraph 0 (1 #8# 1) 1 2 2 0 191) 
COMMENT                                           " N1: 1873 " 1) 
COMMENT                                     #120=(CLinePar 
COMMENT                                           (CParagraph 0 (1 #8# 2) 1 2 2 0 191) 
COMMENT                                           " N2: 1978 " 1))))) "SmaI: 2 sites") 
COMMENT                           3 3 "CCCGGG" "GGGCCC") 
COMMENT                     #121=(CRSFolderPar 
COMMENT                           (CFolderPar 
COMMENT                            (CGroupPar (CParagraph 21890016 (8 0) 1 1 1 0 178) 
COMMENT                             (CObjectList 
COMMENT                              #122=(CGroupPar 
COMMENT                                    (CParagraph 0 (10 #9# 0) 1 2 2 0 180) 
COMMENT                                    (CObjectList 
COMMENT                                     #123=(CLinePar 
COMMENT                                           (CParagraph 0 (1 #9# 1) 1 2 2 0 191) 
COMMENT                                           " N1: 1871 " 1) 
COMMENT                                     #124=(CLinePar 
COMMENT                                           (CParagraph 0 (1 #9# 2) 1 2 2 0 191) 
COMMENT                                           " N2: 1976 " 1))))) "XmaI: 2 sites") 
COMMENT                           1 5 "CCCGGG" "GGGCCC"))) 
COMMENT                   "Restriction/Methylation Map")))) 
COMMENT       (CGraphView 
COMMENT        (CWStyleSheet 
COMMENT         (CObjectList 
COMMENT          #125=(CWidgetStyle "RSite Label" 1 (LOGPEN 0 0 13408563) 1 0 1 
COMMENT                (LOGFONT 0 0 0 0 400 0 0 0 0 3 2 1 18 "Georgia") 0.555556 0 1 5 
COMMENT                "@N (@S)" 0) 
COMMENT          #126=(CWidgetStyle "Signal Label" 1 (LOGPEN 0 0 0) 1 0 1 
COMMENT                (LOGFONT 0 0 0 0 700 0 0 0 0 3 2 1 34 "Arial") 0.666667 0 1 1 
COMMENT                "@N" 0) 
COMMENT          #127=(CWidgetStyle "Molecule Label 2" 0 0 1 
COMMENT                (LOGFONT 0 0 0 0 400 0 0 0 0 3 2 1 18 "Georgia") 0.555556 0 1 16 
COMMENT                "@L bp" 0) 
COMMENT          #128=(CWidgetStyle "Molecule Label 1" 0 0 1 
COMMENT                (LOGFONT 0 0 0 0 400 0 0 0 0 3 2 1 34 "Verdana") 0.833333 0 1 1 
COMMENT                "@N" 0) 
COMMENT          #129=(CWidgetStyle "Shape 3" 1 (LOGPEN 0 0 3355545) 1 1 
COMMENT                (LOGBRUSH 0 6724095 0) 0 0 1 (LOGSHAPE 9 1 0.8 1.8 0)) 
COMMENT          #130=(CWidgetStyle "Shape 1" 1 (LOGPEN 0 0 6723840) 1 1 
COMMENT                (LOGBRUSH 0 10079334 0) 0 0 1 (LOGSHAPE 9 1 0.8 1.8 0)) 
COMMENT          #131=(CWidgetStyle "Axis" 1 (LOGPEN 0 0 10079436) 2 1 
COMMENT                (LOGBRUSH 0 13434879 0) 0 0 1 (LOGSHAPE 10 1 0 0 0)) 
COMMENT          #132=(CWidgetStyle "Line 2" 1 (LOGPEN 0 0 6723840) 8 0 0 0 1 
COMMENT                (LOGSHAPE 1 1.9 0 0 0)) 
COMMENT          #133=(CWidgetStyle "RSite" 1 (LOGPEN 0 0 10053171) 8 0 0 0 1 
COMMENT                (LOGSHAPE 1 1.9 0 0 0)) 
COMMENT          #134=(CWidgetStyle "Short Signal" 1 (LOGPEN 0 0 13395507) 10 0 0 0 1 
COMMENT                (LOGSHAPE 1 1.9 0 0 0)) 
COMMENT          #135=(CWidgetStyle "Uniq RSite Label" 1 (LOGPEN 0 0 153) 1 0 1 
COMMENT                (LOGFONT 0 0 0 0 400 0 0 0 0 3 2 1 18 "Georgia") 0.555556 128 1 
COMMENT                5 "@N (@S)" 0) 
COMMENT          #136=(CWidgetStyle "Vanilla" 1 (LOGPEN 0 0 0) 1 1 
COMMENT                (LOGBRUSH 0 16777215 0) 1 
COMMENT                (LOGFONT 0 0 0 0 400 0 0 0 0 7 48 2 18 "Times New Roman") 0.8 0 
COMMENT                1 2 "?" 0) 
COMMENT          #137=(CWidgetStyle "Mark 1" 0 0 1 
COMMENT                (LOGFONT 0 0 0 0 400 0 0 0 2 7 48 2 2 "Windings") 0.7 0 1 2 "?" 
COMMENT                0) 
COMMENT          #138=(CWidgetStyle "Motif Label" 1 (LOGPEN 0 0 16744512) 1 0 1 
COMMENT                (LOGFONT 0 0 0 0 400 0 0 0 0 3 2 1 34 "Arial") 0.611111 8388608 
COMMENT                1 65535 "@N (@H)" 0) 
COMMENT          #139=(CWidgetStyle "Fragment Label 2" 1 (LOGPEN 0 0 0) 1 0 1 
COMMENT                (LOGFONT 0 0 0 0 400 0 0 0 0 3 2 1 49 "Courier New") 1.05 0 1 48 
COMMENT                "@F bp (molecule @L bp)" 0) 
COMMENT          #140=(CWidgetStyle "Fragment Label 1" 1 (LOGPEN 0 0 0) 1 0 1 
COMMENT                (LOGFONT 0 0 0 0 400 0 0 0 0 3 2 1 34 "Arial") 0.91 0 1 1 
COMMENT                "Fragment of @N" 0) 
COMMENT          #141=(CWidgetStyle "Shape 4" 1 (LOGPEN 0 0 0) 1 1 
COMMENT                (LOGBRUSH 2 8388608 5) 0 0 0) 
COMMENT          #142=(CWidgetStyle "Shape 2" 1 (LOGPEN 0 0 0) 1 1 (LOGBRUSH 0 128 0) 0 
COMMENT                0 0) 
COMMENT          #143=(CWidgetStyle "Shape 0" 1 (LOGPEN 0 0 0) 1 1 (LOGBRUSH 0 0 0) 0 0 
COMMENT                0) 
COMMENT          #144=(CWidgetStyle "ORF" 1 (LOGPEN 0 0 16384) 8 0 0 0 1 
COMMENT                (LOGSHAPE 7 0.2 3.41182 2.86186 0.609808)) 
COMMENT          #145=(CWidgetStyle "Line 4" 1 (LOGPEN 0 0 32768) 8 0 0 0 0) 
COMMENT          #146=(CWidgetStyle "Line 3" 1 (LOGPEN 0 0 16711680) 8 0 0 0 0) 
COMMENT          #147=(CWidgetStyle "Line 1" 1 (LOGPEN 0 0 16711680) 1 0 0 0 0) 
COMMENT          #148=(CWidgetStyle "Short Promoter" 1 (LOGPEN 0 0 128) 6 0 0 0 0) 
COMMENT          #149=(CWidgetStyle "Motif" 1 (LOGPEN 0 0 0) 1 0 0 0 0) 
COMMENT          #150=(CWidgetStyle "Line 0" 1 (LOGPEN 0 0 0) 8 0 0 0 0) 
COMMENT          #151=(CWidgetStyle "Void" 0 0 0 0 0) 
COMMENT          #152=(CWidgetStyle "General Label" 1 (LOGPEN 0 0 0) 1 0 1 
COMMENT                (LOGFONT 0 0 0 0 400 0 0 0 0 3 2 1 18 "Times New Roman") 0.91 0 
COMMENT                1 3 "@T @N " 0) 
COMMENT          #153=(CWidgetStyle "Position" 1 (LOGPEN 0 0 0) 1 0 0 0 0) 
COMMENT          #154=(CWidgetStyle "Annotation" 0 0 1 
COMMENT                (LOGFONT 0 0 0 0 400 0 0 0 0 3 2 1 18 "Times New Roman") 0.91 0 
COMMENT                0 0) 
COMMENT          #155=(CWidgetStyle "Position Label" 1 (LOGPEN 0 0 8388608) 1 0 1 
COMMENT                (LOGFONT 0 0 0 0 400 0 1 0 0 3 2 1 34 "Arial") 0.63 8388608 1 1 
COMMENT                "@N" 0) 
COMMENT          #156=(CWidgetStyle "Range" 1 (LOGPEN 0 0 0) 1 1 
COMMENT                (LOGBRUSH 0 16777215 0) 0 0 0) 
COMMENT          #157=(CWidgetStyle "Range Label" 1 (LOGPEN 0 0 8388608) 1 0 1 
COMMENT                (LOGFONT 0 0 0 0 400 0 1 0 0 3 2 1 34 "Arial") 0.63 8388608 1 1 
COMMENT                "@N" 0) 
COMMENT          #158=(CWidgetStyle "ORF Label" 1 (LOGPEN 0 0 49216) 1 0 1 
COMMENT                (LOGFONT 0 0 0 0 400 0 0 0 0 3 2 1 18 "Times New Roman") 
COMMENT                0.611111 0 1 65535 "@N" 0) 
COMMENT          #159=(CWidgetStyle "CDS Label" 1 (LOGPEN 0 0 4227264) 1 0 1 
COMMENT                (LOGFONT 0 0 0 0 400 0 0 0 0 3 2 1 34 "Arial") 0.555556 255 1 1 
COMMENT                "@N" 0) 
COMMENT          #160=(CWidgetStyle "Shape 5" 1 (LOGPEN 0 0 0) 3 1 
COMMENT                (LOGBRUSH 0 16777113 0) 1 
COMMENT                (LOGFONT 0 0 0 0 400 0 0 0 0 7 48 2 50 "Arial") 0.9 0 0 1 
COMMENT                (LOGSHAPE 9 1 0.8 1.8 0)) 
COMMENT          #161=(CWidgetStyle "CDS" 1 (LOGPEN 0 0 0) 1 1 (LOGBRUSH 2 39423 3) 0 0 
COMMENT                1 (LOGSHAPE 9 1 0.8 1.8 0)) 
COMMENT          #162=(CWidgetStyle "Label 2" 1 (LOGPEN 0 0 4227264) 1 0 1 
COMMENT                (LOGFONT 0 0 0 0 400 0 0 0 0 3 2 1 34 "Arial") 0.944444 8388608 
COMMENT                1 1 "@N" 0) 
COMMENT          #163=(CWidgetStyle "Label 3" 1 (LOGPEN 0 0 8421376) 1 0 1 
COMMENT                (LOGFONT 0 0 0 0 700 255 0 0 0 3 2 1 34 "Arial") 0.833333 255 1 
COMMENT                5 "@N (@S)" 0) 
COMMENT          #164=(CWidgetStyle "Label 4" 1 (LOGPEN 0 0 8437824) 1 0 1 
COMMENT                (LOGFONT 0 0 0 0 400 0 0 0 0 3 2 1 34 "Arial") 0.722222 0 1 5 
COMMENT                "@N (@S)" 0)) 0.164644 1.74233 0.164644 2.53336 
COMMENT         (70 (CShapeMapEntry 0 "Unique RSite" 1 "Uniq RSite Label") 67 
COMMENT          (CShapeMapEntry 0 "ORF" 0 "ORF Label")) 40.0378 40.0378 39 39 0.1 
COMMENT         -4736) 1 1 1 1 1 
COMMENT        (mapper: 17.1945 -16.2405 40.0378 40.0378 0.01 10 -1 4736 4736 1 0 0) 
COMMENT        #165=(CGroupWidget (CWidget 0 (0 0) 1 2 0 0 Nil 6619251 100) 
COMMENT              (CObjectList 
COMMENT               #166=(CGroupWidget (CWidget 1 (0 0) 1 2 0 0 Nil -1297 100) 
COMMENT                     (CObjectList 
COMMENT                      #167=(CAxis 
COMMENT                            (CWideLine 
COMMENT                             (CWidget 0 (0 0) 1 2 0 0 #131# 22015140 0) 
COMMENT                             (LOGPEN 0 0 10079436) 2 (LOGBRUSH 0 13434879 0) 1 
COMMENT                             6.27551 6.27351 1 0.0214037) 0.132457) 
COMMENT                      #168=(CLabel 
COMMENT                            (CWidget 1001 (0 0) 1 2 0 0 #128# 26727728 100) 
COMMENT                            (LOGPEN 0 0 0) 1 
COMMENT                            (LOGFONT 58 22 0 0 400 0 0 0 0 3 2 1 34 "Verdana") 
COMMENT                            1.74233 0.833333 0 "pHW184-HA" "@N" 1 0 0.871165 0 
COMMENT                            -4.55956 6.86851 1.39868 Nil) 
COMMENT                      #169=(CLabel 
COMMENT                            (CWidget 1002 (0 0) 1 2 0 0 #127# 1948283749 100) 
COMMENT                            (LOGPEN 0 0 0) 1 
COMMENT                            (LOGFONT 38 14 0 0 400 0 0 0 0 3 2 1 18 "Georgia") 
COMMENT                            1.74233 0.555556 0 "4736 bp" "@L bp" 16 0 -0.871165 
COMMENT                            0 -5.82624 3.47172 0.974079 Nil)) (CObjectList)) 
COMMENT               #170=(CGroupWidget (CWidget 10 (6 0) 1 2 0 0 Nil -1018 100) 
COMMENT                     (CObjectList 
COMMENT                      #171=(CGroupWidget 
COMMENT                            (CWidget 4 (7 4 0) 1 2 0 0 Nil -1087 100) 
COMMENT                            (CObjectList 
COMMENT                             #172=(CWideArrow 
COMMENT                                   (CWideLine 
COMMENT                                    (CWidget 0 (3 #18# 0) 1 2 0 0 #129# 0 100) 
COMMENT                                    (LOGPEN 0 0 3355545) 1 
COMMENT                                    (LOGBRUSH 0 6724095 0) 1 3.92207 6.17119 1 
COMMENT                                    0.082322) 0.8 1.8 0) 
COMMENT                             #173=(CLabel 
COMMENT                                   (CWidget 0 (0 0) 1 2 0 0 #126# 22095084 100) 
COMMENT                                   (LOGPEN 0 0 0) 1 
COMMENT                                   (LOGFONT 46 17 0 0 700 0 0 0 0 3 2 1 34 
COMMENT                                    "Arial") 1.74233 0.666667 0 "HA" "@N" 1 
COMMENT                                   12.2427 3.48466 -9.57207 8.30913 1.34873 
COMMENT                                   1.12394 #172#)) (CObjectList)) 
COMMENT                      #174=(CGroupWidget 
COMMENT                            (CWidget 21 (7 21 0) 1 2 0 0 Nil -1366 100) 
COMMENT                            (CObjectList 
COMMENT                             #175=(CScratch 
COMMENT                                   (CWidget 0 (3 #14# 0) 1 2 0 0 #134# 3670520 
COMMENT                                    100) (LOGPEN 0 8 13395507) 10 1 6.25994 1.9 
COMMENT                                   0.082322 1) 
COMMENT                             #176=(CLabel 
COMMENT                                   (CWidget 0 (0 0) 1 2 0 0 #126# 27141500 100) 
COMMENT                                   (LOGPEN 0 0 0) 1 
COMMENT                                   (LOGFONT 46 17 0 0 700 0 0 0 0 3 2 1 34 
COMMENT                                    "Arial") 1.74233 0.666667 0 "tI" "@N" 1 
COMMENT                                   1.49197 13.9386 -14.5889 1.97573 0.649386 
COMMENT                                   1.12394 #175#) 
COMMENT                             #177=(CWideArrow 
COMMENT                                   (CWideLine 
COMMENT                                    (CWidget 0 (3 #15# 0) 1 2 0 0 #130# 
COMMENT                                     824713289 100) (LOGPEN 0 0 6723840) 1 
COMMENT                                    (LOGBRUSH 0 10079334 0) 1 3.58165 3.86246 1 
COMMENT                                    0.082322) 0.8 1.8 0) 
COMMENT                             #178=(CLabel 
COMMENT                                   (CWidget 0 (0 0) 1 2 0 0 #126# 27141244 100) 
COMMENT                                   (LOGPEN 0 0 0) 1 
COMMENT                                   (LOGFONT 46 17 0 0 700 0 0 0 0 3 2 1 34 
COMMENT                                    "Arial") 1.74233 0.666667 0 "pIh" "@N" 1 
COMMENT                                   8.06097 -12.1963 -3.95977 7.04245 1.49858 
COMMENT                                   1.12394 #177#) 
COMMENT                             #179=(CScratch 
COMMENT                                   (CWidget 0 (3 #16# 0) 1 2 0 0 #134# 3670520 
COMMENT                                    100) (LOGPEN 0 8 13395507) 10 1 6.21358 1.9 
COMMENT                                   0.082322 1) 
COMMENT                             #180=(CLabel 
COMMENT                                   (CWidget 0 (0 0) 1 2 0 0 #126# 27137740 100) 
COMMENT                                   (LOGPEN 0 0 0) 1 
COMMENT                                   (LOGFONT 46 17 0 0 700 0 0 0 0 3 2 1 34 
COMMENT                                    "Arial") 1.74233 0.666667 0 "U12" "@N" 1 
COMMENT                                   2.46038 12.1963 -14.7863 3.24241 1.6984 
COMMENT                                   1.12394 #179#) 
COMMENT                             #181=(CScratch 
COMMENT                                   (CWidget 0 (3 #17# 0) 1 2 0 0 #134# 3670520 
COMMENT                                    100) (LOGPEN 0 8 13395507) 10 1 3.87835 1.9 
COMMENT                                   0.082322 1) 
COMMENT                             #182=(CLabel 
COMMENT                                   (CWidget 0 (0 0) 1 2 0 0 #126# 26878340 100) 
COMMENT                                   (LOGPEN 0 0 0) 1 
COMMENT                                   (LOGFONT 46 17 0 0 700 0 0 0 0 3 2 1 34 
COMMENT                                    "Arial") 1.74233 0.666667 0 "U13" "@N" 1 
COMMENT                                   11.8358 -5.22699 -4.71104 1.97573 1.6984 
COMMENT                                   1.12394 #181#) 
COMMENT                             #183=(CScratch 
COMMENT                                   (CWidget 0 (3 #20# 0) 1 2 0 0 #134# 26739512 
COMMENT                                    100) (LOGPEN 0 8 13395507) 10 1 5.48374 1.9 
COMMENT                                   0.082322 1) 
COMMENT                             #184=(CLabel 
COMMENT                                   (CWidget 0 (0 0) 1 2 0 0 #126# 21926892 100) 
COMMENT                                   (LOGPEN 0 0 0) 1 
COMMENT                                   (LOGFONT 46 17 0 0 700 0 0 0 0 3 2 1 34 
COMMENT                                    "Arial") 1.74233 0.666667 0 
COMMENT                                   "site of ts mutation" "@N" 1 12.8998 8.71165 
COMMENT                                   -13.958 5.77577 7.91752 1.12394 #183#)) 
COMMENT                            (CObjectList)) 
COMMENT                      #185=(CGroupWidget 
COMMENT                            (CWidget 22 (7 22 0) 1 2 0 0 Nil -1227 100) 
COMMENT                            (CObjectList 
COMMENT                             #186=(CWideArrow 
COMMENT                                   (CWideLine 
COMMENT                                    (CWidget 0 (3 #11# 0) 1 2 0 0 #142# 0 100) 
COMMENT                                    (LOGPEN 0 0 0) 1 (LOGBRUSH 0 128 0) 1 
COMMENT                                    2.20409 2.94718 1 0.082322) 0.8 1.8 0) 
COMMENT                             #187=(CLabel 
COMMENT                                   (CWidget 0 (0 0) 1 2 0 0 #126# 21947596 100) 
COMMENT                                   (LOGPEN 0 0 0) 1 
COMMENT                                   (LOGFONT 46 17 0 0 700 0 0 0 0 3 2 1 34 
COMMENT                                    "Arial") 1.74233 0.666667 0 "ori" "@N" 1 
COMMENT                                   -7.81875 -12.1963 3.08956 3.24241 1.29877 
COMMENT                                   1.12394 #186#)) (CObjectList)) 
COMMENT                      #188=(CGroupWidget 
COMMENT                            (CWidget 61 (7 61 0) 1 2 0 0 Nil -948 100) 
COMMENT                            (CObjectList 
COMMENT                             #189=(CWideArrow 
COMMENT                                   (CWideLine 
COMMENT                                    (CWidget 0 (3 #12# 0) 1 2 0 0 #129# 0 100) 
COMMENT                                    (LOGPEN 0 0 3355545) 1 
COMMENT                                    (LOGBRUSH 0 6724095 0) 1 0.733814 1.87427 1 
COMMENT                                    0.082322) 0.8 1.8 0) 
COMMENT                             #190=(CLabel 
COMMENT                                   (CWidget 0 (0 0) 1 2 0 0 #126# 26912220 100) 
COMMENT                                   (LOGPEN 0 0 0) 1 
COMMENT                                   (LOGFONT 46 17 0 0 700 0 0 0 0 3 2 1 34 
COMMENT                                    "Arial") 1.74233 0.666667 0 "bla" "@N" 1 
COMMENT                                   -12.3373 3.48466 8.97504 1.97573 1.49858 
COMMENT                                   1.12394 #189#) 
COMMENT                             #191=(CWideArrow 
COMMENT                                   (CWideLine 
COMMENT                                    (CWidget 0 (3 #19# 0) 1 2 0 0 #129# 0 100) 
COMMENT                                    (LOGPEN 0 0 3355545) 1 
COMMENT                                    (LOGBRUSH 0 6724095 0) 0.835356 3.86246 
COMMENT                                    6.21358 1 0.082322) 0.8 1.8 1) 
COMMENT                             #192=(CLabel 
COMMENT                                   (CWidget 0 (0 0) 1 2 0 0 #126# 22091972 100) 
COMMENT                                   (LOGPEN 0 0 0) 1 
COMMENT                                   (LOGFONT 46 17 0 0 700 0 0 0 0 3 2 1 34 
COMMENT                                    "Arial") 1.74233 0.666667 0 "vRNA for HA" 
COMMENT                                   "@N" 1 14.5901 1.74233 -11.0734 9.57581 
COMMENT                                   5.46983 1.12394 #191#)) (CObjectList)) 
COMMENT                      #193=(CGroupWidget 
COMMENT                            (CWidget 87 (7 87 0) 1 2 0 0 Nil -250 100) 
COMMENT                            (CObjectList 
COMMENT                             #194=(CWideArrow 
COMMENT                                   (CWideLine 
COMMENT                                    (CWidget 0 (3 #10# 0) 1 2 0 0 #130# 
COMMENT                                     1667321128 100) (LOGPEN 0 0 6723840) 1 
COMMENT                                    (LOGBRUSH 0 10079334 0) 1 3.24123 3.54854 1 
COMMENT                                    0.082322) 0.8 1.8 0) 
COMMENT                             #195=(CLabel 
COMMENT                                   (CWidget 0 (0 0) 1 2 0 0 #126# 21948308 100) 
COMMENT                                   (LOGPEN 0 0 0) 1 
COMMENT                                   (LOGFONT 46 17 0 0 700 0 0 0 0 3 2 1 34 
COMMENT                                    "Arial") 1.74233 0.666667 0 "aBGH" "@N" 1 
COMMENT                                   5.37384 -19.1656 -2.94563 12.1092 2.62252 
COMMENT                                   1.12394 #194#) 
COMMENT                             #196=(CWideArrow 
COMMENT                                   (CWideLine 
COMMENT                                    (CWidget 0 (3 #13# 0) 1 2 0 0 #130# 0 100) 
COMMENT                                    (LOGPEN 0 0 6723840) 1 
COMMENT                                    (LOGBRUSH 0 10079334 0) 1 0.0900711 0.548374 
COMMENT                                    1 0.082322) 0.8 1.8 0) 
COMMENT                             #197=(CLabel 
COMMENT                                   (CWidget 0 (0 0) 1 2 0 0 #126# 26913644 100) 
COMMENT                                   (LOGPEN 0 0 0) 1 
COMMENT                                   (LOGFONT 46 17 0 0 700 0 0 0 0 3 2 1 34 
COMMENT                                    "Arial") 1.74233 0.666667 0 "pCMV" "@N" 1 
COMMENT                                   -5.82596 12.1963 13.9393 1.97573 2.67247 
COMMENT                                   1.12394 #196#)) (CObjectList))) (CObjectList)) 
COMMENT               #198=(CGroupWidget (CWidget 11 (8 0) 1 2 0 0 Nil -250 100) 
COMMENT                     (CObjectList 
COMMENT                      #199=(CGroupWidget 
COMMENT                            (CWidget 1 (10 #4# 0) 1 2 0 0 Nil -1087 100) 
COMMENT                            (CObjectList 
COMMENT                             #200=(CScratch 
COMMENT                                   (CWidget 1 (1 #4# 1) 1 2 0 0 #133# 3670520 
COMMENT                                    100) (LOGPEN 0 6 10053171) 8 1 4.53667 1.9 
COMMENT                                   0.082322 1) 
COMMENT                             #201=(CLabel 
COMMENT                                   (CWidget 0 (0 0) 1 2 0 0 #135# 27144220 100) 
COMMENT                                   (LOGPEN 0 0 153) 1 
COMMENT                                   (LOGFONT 38 14 0 0 400 0 0 0 0 3 2 1 18 
COMMENT                                    "Georgia") 1.74233 0.555556 128 
COMMENT                                   "{\\i Eco}RI (1312)" "@N (@S)" 5 14.3115 
COMMENT                                   -1.74233 -8.53851 10.8425 5.34495 0.974079 
COMMENT                                   #200#)) (CObjectList)) 
COMMENT                      #202=(CGroupWidget 
COMMENT                            (CWidget 2 (10 #0# 0) 1 2 0 0 Nil -459 100) 
COMMENT                            (CObjectList 
COMMENT                             #203=(CScratch 
COMMENT                                   (CWidget 1 (1 #0# 1) 1 2 0 0 #133# 550 100) 
COMMENT                                   (LOGPEN 0 6 10053171) 8 1 2.54318 1.9 
COMMENT                                   0.082322 1) 
COMMENT                             #204=(CLabel 
COMMENT                                   (CWidget 0 (0 0) 1 2 0 0 #125# 26898196 100) 
COMMENT                                   (LOGPEN 0 0 13408563) 1 
COMMENT                                   (LOGFONT 38 14 0 0 400 0 0 0 0 3 2 1 18 
COMMENT                                    "Georgia") 1.74233 0.555556 0 
COMMENT                                   "{\\i Apa}LI (2817)" "@N (@S)" 5 -9.92402 
COMMENT                                   -10.454 4.48237 1.97573 5.46983 0.974079 
COMMENT                                   #203#) 
COMMENT                             #205=(CScratch 
COMMENT                                   (CWidget 2 (1 #0# 2) 1 2 0 0 #133# 3670520 
COMMENT                                    100) (LOGPEN 0 6 10053171) 8 1 0.892763 1.9 
COMMENT                                   0.082322 1) 
COMMENT                             #206=(CLabel 
COMMENT                                   (CWidget 0 (0 0) 1 2 0 0 #125# 22037468 100) 
COMMENT                                   (LOGPEN 0 0 13408563) 1 
COMMENT                                   (LOGFONT 38 14 0 0 400 0 0 0 0 3 2 1 18 
COMMENT                                    "Georgia") 1.74233 0.555556 0 
COMMENT                                   "{\\i Apa}LI (4063)" "@N (@S)" 5 -12.6971 
COMMENT                                   6.96932 12.1867 4.50909 5.51978 0.974079 
COMMENT                                   #205#)) (CObjectList)) 
COMMENT                      #207=(CGroupWidget 
COMMENT                            (CWidget 2 (10 #6# 0) 1 2 0 0 Nil -738 100) 
COMMENT                            (CObjectList 
COMMENT                             #208=(CScratch 
COMMENT                                   (CWidget 1 (1 #6# 1) 1 2 0 0 #133# 27554768 
COMMENT                                    100) (LOGPEN 0 6 10053171) 8 1 5.11286 1.9 
COMMENT                                   0.082322 1) 
COMMENT                             #209=(CLabel 
COMMENT                                   (CWidget 0 (0 0) 1 2 0 0 #125# 26911708 100) 
COMMENT                                   (LOGPEN 0 0 13408563) 1 
COMMENT                                   (LOGFONT 38 14 0 0 400 0 0 0 0 3 2 1 18 
COMMENT                                    "Georgia") 1.74233 0.555556 0 
COMMENT                                   "{\\i Nco}I (877)" "@N (@S)" 5 13.2996 
COMMENT                                   5.22699 -10.8065 7.04245 4.49575 0.974079 
COMMENT                                   #208#) 
COMMENT                             #210=(CScratch 
COMMENT                                   (CWidget 2 (1 #6# 2) 1 2 0 0 #133# 0 100) 
COMMENT                                   (LOGPEN 0 6 10053171) 8 1 0.384127 1.9 
COMMENT                                   0.082322 1) 
COMMENT                             #211=(CLabel 
COMMENT                                   (CWidget 0 (0 0) 1 2 0 0 #125# 26911964 100) 
COMMENT                                   (LOGPEN 0 0 13408563) 1 
COMMENT                                   (LOGFONT 38 14 0 0 400 0 0 0 0 3 2 1 18 
COMMENT                                    "Georgia") 1.74233 0.555556 0 
COMMENT                                   "{\\i Nco}I (4447)" "@N (@S)" 5 -8.77932 
COMMENT                                   10.454 14.3076 3.24241 5.04523 0.974079 #210#)) 
COMMENT                            (CObjectList)) 
COMMENT                      #212=(CGroupWidget 
COMMENT                            (CWidget 2 (10 #8# 0) 1 2 0 0 Nil -183 100) 
COMMENT                            (CObjectList 
COMMENT                             #213=(CScratch 
COMMENT                                   (CWidget 1 (1 #8# 1) 1 2 0 0 #133# 262172 100) 
COMMENT                                   (LOGPEN 0 6 10053171) 8 1 3.79358 1.9 
COMMENT                                   0.082322 1) 
COMMENT                             #214=(CLabel 
COMMENT                                   (CWidget 0 (0 0) 1 2 0 0 #125# 27136668 100) 
COMMENT                                   (LOGPEN 0 0 13408563) 1 
COMMENT                                   (LOGFONT 38 14 0 0 400 0 0 0 0 3 2 1 18 
COMMENT                                    "Georgia") 1.74233 0.555556 0 
COMMENT                                   "{\\i Sma}I (1873)" "@N (@S)" 5 10.2689 
COMMENT                                   -10.454 -5.29401 5.77577 5.19509 0.974079 
COMMENT                                   #213#) 
COMMENT                             #215=(CScratch 
COMMENT                                   (CWidget 2 (1 #8# 2) 1 2 0 0 #133# 27172648 
COMMENT                                    100) (LOGPEN 0 6 10053171) 8 1 3.6545 1.9 
COMMENT                                   0.082322 1) 
COMMENT                             #216=(CLabel 
COMMENT                                   (CWidget 0 (0 0) 1 2 0 0 #125# 21851708 100) 
COMMENT                                   (LOGPEN 0 0 13408563) 1 
COMMENT                                   (LOGFONT 38 14 0 0 400 0 0 0 0 3 2 1 18 
COMMENT                                    "Georgia") 1.74233 0.555556 0 
COMMENT                                   "{\\i Sma}I (1978)" "@N (@S)" 5 9.29457 
COMMENT                                   -17.4233 -4.73241 10.8425 5.19509 0.974079 
COMMENT                                   #215#)) (CObjectList)) 
COMMENT                      #217=(CGroupWidget 
COMMENT                            (CWidget 2 (10 #9# 0) 1 2 0 0 Nil -1439 100) 
COMMENT                            (CObjectList 
COMMENT                             #218=(CScratch 
COMMENT                                   (CWidget 1 (1 #9# 1) 1 2 0 0 #133# 3670520 
COMMENT                                    100) (LOGPEN 0 6 10053171) 8 1 3.79623 1.9 
COMMENT                                   0.082322 1) 
COMMENT                             #219=(CLabel 
COMMENT                                   (CWidget 0 (0 0) 1 2 0 0 #125# 21834396 100) 
COMMENT                                   (LOGPEN 0 0 13408563) 1 
COMMENT                                   (LOGFONT 38 14 0 0 400 0 0 0 0 3 2 1 18 
COMMENT                                    "Georgia") 1.74233 0.555556 0 
COMMENT                                   "{\\i Xma}I (1871)" "@N (@S)" 5 12.4599 
COMMENT                                   -6.96932 -5.3439 4.50909 5.19509 0.974079 
COMMENT                                   #218#) 
COMMENT                             #220=(CScratch 
COMMENT                                   (CWidget 2 (1 #9# 2) 1 2 0 0 #133# 26706720 
COMMENT                                    100) (LOGPEN 0 6 10053171) 8 1 3.65715 1.9 
COMMENT                                   0.082322 1) 
COMMENT                             #221=(CLabel 
COMMENT                                   (CWidget 0 (0 0) 1 2 0 0 #125# 21833980 100) 
COMMENT                                   (LOGPEN 0 0 13408563) 1 
COMMENT                                   (LOGFONT 38 14 0 0 400 0 0 0 0 3 2 1 18 
COMMENT                                    "Georgia") 1.74233 0.555556 0 
COMMENT                                   "{\\i Xma}I (1976)" "@N (@S)" 5 9.20866 
COMMENT                                   -13.9386 -4.80794 9.57581 5.27002 0.974079 
COMMENT                                   #220#)) (CObjectList)) 
COMMENT                      #222=(CGroupWidget 
COMMENT                            (CWidget 3 (10 #1# 0) 1 2 0 0 Nil -390 100) 
COMMENT                            (CObjectList 
COMMENT                             #223=(CScratch 
COMMENT                                   (CWidget 1 (1 #1# 1) 1 2 0 0 #133# 3670520 
COMMENT                                    100) (LOGPEN 0 6 10053171) 8 1 6.02681 1.9 
COMMENT                                   0.082322 1) 
COMMENT                             #224=(CLabel 
COMMENT                                   (CWidget 0 (0 0) 1 2 0 0 #125# 26873612 100) 
COMMENT                                   (LOGPEN 0 0 13408563) 1 
COMMENT                                   (LOGFONT 38 14 0 0 400 0 0 0 0 3 2 1 18 
COMMENT                                    "Georgia") 1.74233 0.555556 0 
COMMENT                                   "{\\i Ava}I (187)" "@N (@S)" 5 8.51797 10.454 
COMMENT                                   -14.7113 4.50909 4.42082 0.974079 #223#) 
COMMENT                             #225=(CScratch 
COMMENT                                   (CWidget 2 (1 #1# 2) 1 2 0 0 #133# 0 100) 
COMMENT                                   (LOGPEN 0 6 10053171) 8 1 3.79623 1.9 
COMMENT                                   0.082322 1) 
COMMENT                             #226=(CLabel 
COMMENT                                   (CWidget 0 (0 0) 1 2 0 0 #125# 21967708 100) 
COMMENT                                   (LOGPEN 0 0 13408563) 1 
COMMENT                                   (LOGFONT 38 14 0 0 400 0 0 0 0 3 2 1 18 
COMMENT                                    "Georgia") 1.74233 0.555556 0 
COMMENT                                   "{\\i Ava}I (1871)" "@N (@S)" 5 10.9216 
COMMENT                                   -8.71165 -5.20288 3.24241 4.89537 0.974079 
COMMENT                                   #225#) 
COMMENT                             #227=(CScratch 
COMMENT                                   (CWidget 3 (1 #1# 3) 1 2 0 0 #133# 552 100) 
COMMENT                                   (LOGPEN 0 6 10053171) 8 1 3.65715 1.9 
COMMENT                                   0.082322 1) 
COMMENT                             #228=(CLabel 
COMMENT                                   (CWidget 0 (0 0) 1 2 0 0 #125# 26902084 100) 
COMMENT                                   (LOGPEN 0 0 13408563) 1 
COMMENT                                   (LOGFONT 38 14 0 0 400 0 0 0 0 3 2 1 18 
COMMENT                                    "Georgia") 1.74233 0.555556 0 
COMMENT                                   "{\\i Ava}I (1976)" "@N (@S)" 5 9.13717 
COMMENT                                   -15.681 -4.66692 8.30913 4.9703 0.974079 
COMMENT                                   #227#)) (CObjectList))) (CObjectList)) 
COMMENT               #229=(CGroupWidget (CWidget 14 (16 0) 1 2 0 0 Nil -602 100) 
COMMENT                     (CObjectList) (CObjectList)) 
COMMENT               #230=(CGroupWidget (CWidget 12 (0 0) 1 2 0 0 Nil -532 100) 
COMMENT                     (CObjectList) (CObjectList))) (CObjectList))) 
COMMENT       (CSeqView 10 10 (CObjectList) (CObList) 1 (CObList)) (CObList) 0 
COMMENT       (CStringList) 22082624 21803724 (CObList)))
FEATURES             Location/Qualifiers
     misc_signal     2058..2289
                     /vntifkey="87"
                     /label=aBGH
                     /note="polyadenylation site"
     misc_marker     2512..3072
                     /vntifkey="22"
                     /label=ori
                     /note="colEI-origin of replication"
     exon            3322..4182
                     /vntifkey="61"
                     /label=bla
                     /note="beta-lactamase (ampR)"
     misc_signal     4323..4668
                     /vntifkey="87"
                     /label=pCMV
                     /note="HCMV-promoter-NdeI deletion"
     misc_feature    11..45
                     /vntifkey="21"
                     /label=tI
                     /note="terminator for pol1"
     misc_feature    1821..2032
                     /vntifkey="21"
                     /label=pIh
                     /note="human pol1 promoter"
     misc_feature    complement(46..57)
                     /vntifkey="21"
                     /label=U12
                     /note="Conserved 12 nt at 3' end of vRNA."
     misc_feature    complement(1809..1820)
                     /vntifkey="21"
                     /label=U13
                     /note="Conserved 13 nt at 5' end of vRNA."
     CDS             78..1775
                     /gene="HA"
                     /SECDrawAs="Gene"
                     /vntifkey="4"
                     /label=HA
                     /note="CDS for HA gene from A/WSN/33 influenza."
     exon            complement(46..1820)
                     /vntifkey="61"
                     /label=vRNA\for\HA
                     /note="full vRNA sequence for A/WSN/33 HA segment."
     misc_feature    597..599
                     /vntifkey="21"
                     /label=site\of\ts\mutation
                     /note="This is the site of a known temperature sensitive mutation when the Y is mutated to H, caused by mutating bp 597 from T to C (codon changes from TAC to CAC).  This mutation is called ts-134 in Microbiol Immunol, 39:687-692, Tong et al."
BASE COUNT     1335 a      1102 c      1165 g      1134 t 
ORIGIN
        1 ctagcagtta accggagtac tggtcgacct ccgaagttgg gggggagcaa aagcagggga 
       61 aaataaaaac aaccaaaatg aaggcaaaac tactggtcct gttatatgca tttgtagcta 
      121 cagatgcaga cacaatatgt ataggctacc atgcgaacaa ctcaaccgac actgttgaca 
      181 caatactcga gaagaatgtg gcagtgacac attctgttaa cctgctcgaa gacagccaca 
      241 acgggaaact atgtaaatta aaaggaatag ccccactaca attggggaaa tgtaacatca 
      301 ccggatggct cttgggaaat ccagaatgcg actcactgct tccagcgaga tcatggtcct 
      361 acattgtaga aacaccaaac tctgagaatg gagcatgtta tccaggagat ctcatcgact 
      421 atgaggaact gagggagcaa ttgagctcag tatcatcatt agaaagattc gaaatatttc 
      481 ccaaggaaag ttcatggccc aaccacacat tcaacggagt aacagtatca tgctcccata 
      541 ggggaaaaag cagtttttac agaaatttgc tatggctgac gaagaagggg gattcatacc 
      601 caaagctgac caattcctat gtgaacaata aagggaaaga agtccttgta ctatggggtg 
      661 ttcatcaccc gtctagcagt gatgagcaac agagtctcta tagtaatgga aatgcttatg 
      721 tctctgtagc gtcttcaaat tataacagga gattcacccc ggaaatagct gcaaggccca 
      781 aagtaagaga tcaacatggg aggatgaact attactggac cttgctagaa cccggagaca 
      841 caataatatt tgaggcaact ggtaatctaa tagcaccatg gtatgctttc gcactgagta 
      901 gagggtttga gtccggcatc atcacctcaa acgcgtcaat gcatgagtgt aacacgaagt 
      961 gtcaaacacc ccagggagct ataaacagca atctcccttt ccagaatata cacccagtca 
     1021 caataggaga gtgcccaaaa tatgtcagga gtaccaaatt gaggatggtt acaggactaa 
     1081 gaaacatccc atccattcaa tacagaggtc tatttggagc cattgctggt tttattgagg 
     1141 ggggatggac tggaatgata gatggatggt atggttatca tcatcagaat gaacagggat 
     1201 caggctatgc agcggatcaa aaaagcacac aaaatgccat taacgggatt acaaacaagg 
     1261 tgaactctgt tatcgagaaa atgaacactc aattcacagc tgtgggtaaa gaattcaaca 
     1321 acttagaaaa aaggatggaa aatttaaata aaaaagttga tgatgggttt ctggacattt 
     1381 ggacatataa tgcagaattg ttagttctac tggaaaatga aaggactttg gatttccatg 
     1441 acttaaatgt gaagaatctg tacgagaaag taaaaagcca attaaagaat aatgccaaag 
     1501 aaatcggaaa tgggtgtttt gagttctacc acaagtgtga caatgaatgc atggaaagtg 
     1561 taagaaatgg gacttatgat tatccaaaat attcagaaga atcaaagttg aacagggaaa 
     1621 agatagatgg agtgaaattg gaatcaatgg gggtgtatca gattctggcg atctactcaa 
     1681 ctgtcgccag ttcactggtg cttttggtct ccctgggggc aatcagtttc tggatgtgtt 
     1741 ctaatgggtc tttgcagtgc agaatatgca tctgagatta ggatttcaga aatataagga 
     1801 aaaacaccct tgtttctact aataacccgg cggcccaaaa tgccgactcg gagcgaaaga 
     1861 tatacctccc ccggggccgg gaggtcgcgt caccgaccac gccgccggcc caggcgacgc 
     1921 gcgacacgga cacctgtccc caaaaacgcc accatcgcag ccacacacgg agcgcccggg 
     1981 gccctctggt caaccccagg acacacgcgg gagcagcgcc gggccgggga cgccctcccg 
     2041 gcggtcacct aaatgctaga gctcgctgat cagcctcgac tgtgccttct agttgccagc 
     2101 catctgttgt ttgcccctcc cccgtgcctt ccttgaccct ggaaggtgcc actcccactg 
     2161 tcctttccta ataaaatgag gaaattgcat cgcattgtct gagtaggtgt cattctattc 
     2221 tggggggtgg ggtggggcag gacagcaagg gggaggattg ggaagacaat agcaggcatg 
     2281 ctggggatgc ggtgggctct atggcttctg aggcggaaag aaccagctgc attaatgaat 
     2341 cggccaacgc gcggggagag gcggtttgcg tattgggcgc tcttccgctt cctcgctcac 
     2401 tgactcgctg cgctcggtcg ttcggctgcg gcgagcggta tcagctcact caaaggcggt 
     2461 aatacggtta tccacagaat caggggataa cgcaggaaag aacatgtgag caaaaggcca 
     2521 gcaaaaggcc aggaaccgta aaaaggccgc gttgctggcg tttttccata ggctccgccc 
     2581 ccctgacgag catcacaaaa atcgacgctc aagtcagagg tggcgaaacc cgacaggact 
     2641 ataaagatac caggcgtttc cccctggaag ctccctcgtg cgctctcctg ttccgaccct 
     2701 gccgcttacc ggatacctgt ccgcctttct cccttcggga agcgtggcgc tttctcaatg 
     2761 ctcacgctgt aggtatctca gttcggtgta ggtcgttcgc tccaagctgg gctgtgtgca 
     2821 cgaacccccc gttcagcccg accgctgcgc cttatccggt aactatcgtc ttgagtccaa 
     2881 cccggtaaga cacgacttat cgccactggc agcagccact ggtaacagga ttagcagagc 
     2941 gaggtatgta ggcggtgcta cagagttctt gaagtggtgg cctaactacg gctacactag 
     3001 aaggacagta tttggtatct gcgctctgct gaagccagtt accttcggaa aaagagttgg 
     3061 tagctcttga tccggcaaac aaaccaccgc tggtagcggt ggtttttttg tttgcaagca 
     3121 gcagattacg cgcagaaaaa aaggatctca agaagatcct ttgatctttt ctacggggtc 
     3181 tgacgctcag tggaacgaaa actcacgtta agggattttg gtcatgagat tatcaaaaag 
     3241 gatcttcacc tagatccttt taaattaaaa atgaagtttt aaatcaatct aaagtatata 
     3301 tgagtaaact tggtctgaca gttaccaatg cttaatcagt gaggcaccta tctcagcgat 
     3361 ctgtctattt cgttcatcca tagttgcctg actccccgtc gtgtagataa ctacgatacg 
     3421 ggagggctta ccatctggcc ccagtgctgc aatgataccg cgagacccac gctcaccggc 
     3481 tccagattta tcagcaataa accagccagc cggaagggcc gagcgcagaa gtggtcctgc 
     3541 aactttatcc gcctccatcc agtctattaa ttgttgccgg gaagctagag taagtagttc 
     3601 gccagttaat agtttgcgca acgttgttgc cattgctaca ggcatcgtgg tgtcacgctc 
     3661 gtcgtttggt atggcttcat tcagctccgg ttcccaacga tcaaggcgag ttacatgatc 
     3721 ccccatgttg tgcaaaaaag cggttagctc cttcggtcct ccgatcgttg tcagaagtaa 
     3781 gttggccgca gtgttatcac tcatggttat ggcagcactg cataattctc ttactgtcat 
     3841 gccatccgta agatgctttt ctgtgactgg tgagtactca accaagtcat tctgagaata 
     3901 gtgtatgcgg cgaccgagtt gctcttgccc ggcgtcaata cgggataata ccgcgccaca 
     3961 tagcagaact ttaaaagtgc tcatcattgg aaaacgttct tcggggcgaa aactctcaag 
     4021 gatcttaccg ctgttgagat ccagttcgat gtaacccact cgtgcaccca actgatcttc 
     4081 agcatctttt actttcacca gcgtttctgg gtgagcaaaa acaggaaggc aaaatgccgc 
     4141 aaaaaaggga ataagggcga cacggaaatg ttgaatactc atactcttcc tttttcaata 
     4201 ttattgaagc atttatcagg gttattgtct catgagcgga tacatatttg aatgtattta 
     4261 gaaaaataaa caaatagggg ttccgcgcac atttccccga aaagtgccac ctgacgtcga 
     4321 tatgccaagt acgcccccta ttgacgtcaa tgacggtaaa tggcccgcct ggcattatgc 
     4381 ccagtacatg accttatggg actttcctac ttggcagtac atctacgtat tagtcatcgc 
     4441 tattaccatg gtgatgcggt tttggcagta catcaatggg cgtggatagc ggtttgactc 
     4501 acggggattt ccaagtctcc accccattga cgtcaatggg agtttgtttt ggcaccaaaa 
     4561 tcaacgggac tttccaaaat gtcgtaacaa ctccgcccca ttgacgcaaa tgggcggtag 
     4621 gcgtgtacgg tgggaggtct atataagcag agctctctgg ctaactagag aacccactgc 
     4681 ttactggctt atcgaaatta atacgactca ctatagggag acccaagctg ttaacg 
//
