# Supplementary material for: Extreme heterogeneity of influenza virus infection in single cells
Source: eLife. 2018 Feb 16;7:e32303. doi: 10.7554/eLife.32303 (PMC5826275; doi:10.7554/eLife.32303)
Supplement: Supplementary file 1. — This ZIP file contains a Jupyter notebook that runs CellRanger to align and annotate the reads, and a Jupyter notebook that uses Monocle to analyze the cell-gene matrix. The ZIP file also includes associated custom scripts. To just run the Monocle analysis in monocle_analysis.ipynb on a pre-generated cell-gene matrix, unpack Supplementary file 2 into. /results/cellgenecounts/. [file elife-32303-supp1.zip › analysis_code/data/flu_sequences/36_pHW187-M.gb]

LOCUS       pHW187-M                3988 bp    DNA     circular     15-JAN-2008
DEFINITION  This plasmid encodes the M gene from the A/WSN/33 (H1N1) influenza virus under control of both PolI and PolII polymerases, and so transcribes both mRNA and vRNA.
KEYWORDS    influenza; PR8; X31.
SOURCE      
  ORGANISM  
COMMENT     I received this plasmid from Rob Webster from St. Jude's hospital.  
            
            It encodes the M gene from the A/WSN/33 influenza strain.
            
            The gene is flanked in the negative sense by a PolI promoter and terminator, 
            causing transcription of viral RNA with authentic ends.The gene is also 
            flanked in the positive sense by a PolII promoter with a polyadenylation site, 
            causing transcription of mRNA.
            
            The reference describing this plasmid is:
            E Hoffmann, G Neumann, Y Kawaoka, G Hobom, and RG Webster. "A DNA
            transfection system for generation of influenza A virus from eight plasmids."  Proc
            Natl Acad Sci, 97:6108-6113 (2000).
            
            CHARACTERIZATION:
            * Confirmed by sequencing the regions from nt 1-1112, but there were three mutations which
            have been made and marked in the sequence.  All three are in the coding regions of the M 
            genes; two are synonymous and one is nonsynonymous (1-15-08).
            
            
COMMENT     This file is created by Vector NTI
            http://www.invitrogen.com/
COMMENT     ORIGDB|GenBank
COMMENT     VNTDATE|471366948|
COMMENT     VNTDBDATE|471370212|
COMMENT     LSOWNER|
COMMENT     VNTNAME|pHW187-M|
COMMENT     VNTAUTHORNAME|Jesse Bloom|
COMMENT     VNTAUTHOREML|jesse.bloom@gmail.com|
COMMENT     VNTOAUTHORNAME|Erich Hoffmann|
COMMENT     VNTREPLTYPE|Plasmid
COMMENT     Vector_NTI_Display_Data_(Do_Not_Edit!)
COMMENT     (SXF 
COMMENT      (CGexDoc "pHW187-M" 0 3988 
COMMENT       (CDBMol 0 0 1 1 1 0 0 0 0 "" "" 0 0 0 0 (CObList) (CObList) (CObList) 
COMMENT        (CObList) -1 "") 
COMMENT       (CDocSetData 1 1 0 0 0 0 "MAIN" 1 1 1 1 0 0 1 1 0 1 10 10 4294967295 50 0 
COMMENT        1 0 (CHomObj 0 0 0 3 75) (CWordArray) (CWordArray) 
COMMENT        (CStringList "ApaLI" "AvaI" "BamHI" "ClaI" "EcoRI" "HindIII" "NcoI" 
COMMENT         "PstI" "SmaI" "XmaI") (CStringList "atg" "gtg") 
COMMENT        (CStringList "taa" "tga" "tag") (CObList) 1 "{(0,1),2}" 0 0 "" 0 
COMMENT        4294967295 0 0 0 0 0 0 1 "MAIN" 0 0 30 0 
COMMENT        (CProteinMotifSearchObject 70 20 1 1 1 1 0 0 1 0 0 0 0 0)) 
COMMENT       (CMolPar 1 0 0 0 0 1 3988 0 0 0 0 0 0 0 0) (CStringList) (CStringList) 
COMMENT       (CObList) (COAPar 25 250 50 0 6 4 3 7) (COAPar 25 250 50 0 6 4 3 7) 
COMMENT       (COAPar 25 250 50 0 6 4 3 7) 
COMMENT       (CObList 
COMMENT        #0=(CRSite (CStringList) "ApaLI" "gtgcac" 2 0 3 436 0 2069 0 3315 0 0 "") 
COMMENT        #1=(CRSite (CStringList) "AvaI" "cycgrg" 2 0 2 1123 0 1228 0 0 "") 
COMMENT        #2=(CRSite (CStringList) "BamHI" "ggatcc" 2 0 0 0 "") 
COMMENT        #3=(CRSite (CStringList) "ClaI" "atcgat" 3 0 0 0 "") 
COMMENT        #4=(CRSite (CStringList) "EcoRI" "gaattc" 2 0 0 0 "") 
COMMENT        #5=(CRSite (CStringList) "HindIII" "aagctt" 2 0 1 375 0 0 "") 
COMMENT        #6=(CRSite (CStringList) "NcoI" "ccatgg" 2 0 3 398 0 676 0 3699 0 0 "") 
COMMENT        #7=(CRSite (CStringList) "PstI" "ctgcag" 6 0 1 295 0 0 "") 
COMMENT        #8=(CRSite (CStringList) "SmaI" "cccggg" 4 0 2 1125 0 1230 0 0 "") 
COMMENT        #9=(CRSite (CStringList) "XmaI" "cccggg" 2 0 2 1123 0 1228 0 0 "")) 
COMMENT       (CObList 
COMMENT        #10=(CFSignal (CObList) "aBGH" 87 0 0 1310 1541 0 (CStringList) 
COMMENT             (CStringList) 1 1 1 1 "2624..2855") 
COMMENT        #11=(CFSignal (CObList) "ori" 22 0 0 1764 2324 0 (CStringList) 
COMMENT             (CStringList) 1 1 1 1 "3078..3638") 
COMMENT        #12=(CFSignal (CObList) "bla" 61 0 0 2574 3434 0 (CStringList) 
COMMENT             (CStringList) 1 1 1 1 "3888..4748") 
COMMENT        #13=(CFSignal (CObList) "pCMV" 87 0 0 3575 3920 0 (CStringList) 
COMMENT             (CStringList) 1 1 1 1 "4889..5234") 
COMMENT        #14=(CFSignal (CObList) "tI" 21 0 0 11 45 0 (CStringList) (CStringList) 
COMMENT             1 1 1 1 "11..45") 
COMMENT        #15=(CFSignal (CObList) "pIh" 21 0 0 1073 1284 0 (CStringList) 
COMMENT             (CStringList) 1 1 1 1 "2387..2598") 
COMMENT        #16=(CFSignal (CObList) "U12" 21 0 1 46 57 0 (CStringList) (CStringList) 
COMMENT             1 1 1 1 "") 
COMMENT        #17=(CFSignal (CObList) "U13" 21 0 1 1061 1072 0 (CStringList) 
COMMENT             (CStringList) 1 1 1 1 "") 
COMMENT        #18=(CFSignal (CObList) "M1" 4 0 0 71 829 0 (CStringList) 
COMMENT             (CStringList "/gene=\"M1\"" "/product=\"M1\"" "/SECDrawAs=\"Gene\"") 
COMMENT             1 1 1 1 "complement(11790..12548)") 
COMMENT        #19=(CFSignal (CObList) "M2, exon 2" 4 0 0 786 1052 0 (CStringList) 
COMMENT             (CStringList "/gene=\"M2\"" "/SECDrawAs=\"Gene\"") 1 1 1 1 
COMMENT             "complement(11568..11833)") 
COMMENT        #20=(CFSignal (CObList) "M vRNA" 21 0 1 46 1072 0 (CStringList) 
COMMENT             (CStringList) 1 1 1 1 "") 
COMMENT        #21=(CFSignal (CObList) "A446T mutation" 62 0 0 446 446 0 (CStringList) 
COMMENT             (CStringList) 1 1 1 1 "") 
COMMENT        #22=(CFSignal (CObList) "G781A" 62 0 0 781 781 0 (CStringList) 
COMMENT             (CStringList) 1 1 1 1 "") 
COMMENT        #23=(CFSignal (CObList) "G953C mutation" 21 0 0 953 953 0 (CStringList) 
COMMENT             (CStringList) 1 1 1 1 "")) (CObList) (CObList) (CObList) (CObList) 
COMMENT       (CObList) (CObList) 
COMMENT       (CTextView 0 
COMMENT        #24=(CGroupPar (CParagraph 0 (0 0) 1 2 0 0 180) 
COMMENT             (CObjectList 
COMMENT              #25=(CRefLinePar 
COMMENT                   (CLinePar (CParagraph 0 (0 0) 0 2 0 0 233) "pHW187-M" 2) 5 "" 
COMMENT                   0 4) 
COMMENT              #26=(CFolderPar 
COMMENT                   (CGroupPar (CParagraph 1 (0 0) 1 1 0 0 178) 
COMMENT                    (CObjectList 
COMMENT                     #27=(CLinePar (CParagraph 0 (0 0) 1 2 1 0 180) 
COMMENT                          "DNA Plasmid 'pHW187-M'" 1) 
COMMENT                     #28=(CLinePar (CParagraph 0 (0 0) 1 2 1 0 180) 
COMMENT                          "This plasmid encodes the M gene from the A/WSN/33 (H1N1) influenza virus under control of both PolI and PolII polymerases, and so transcribes both mRNA and vRNA." 
COMMENT                          1) 
COMMENT                     #29=(CLinePar (CParagraph 0 (0 0) 1 2 1 0 180) 
COMMENT                          "Currently local object. Original author: Erich Hoffmann" 
COMMENT                          1) 
COMMENT                     #30=(CLinePar (CParagraph 0 (0 0) 1 2 1 0 180) 
COMMENT                          "Created: 01/15/08 03:15PM" 1) 
COMMENT                     #31=(CLinePar (CParagraph 0 (0 0) 1 2 1 0 180) 
COMMENT                          "Last Modified: 01/15/08 04:10PM" 1) 
COMMENT                     #32=(CLinePar (CParagraph 0 (0 0) 1 2 1 0 180) 
COMMENT                          "length: 3988 bp" 1) 
COMMENT                     #33=(CLinePar (CParagraph 0 (0 0) 1 2 1 0 180) 
COMMENT                          "storage type: Basic" 1) 
COMMENT                     #34=(CLinePar (CParagraph 0 (0 0) 1 2 1 0 180) 
COMMENT                          "form: Circular" 1))) "General Description") 
COMMENT              #35=(CFolderPar 
COMMENT                   (CGroupPar (CParagraph 2 (0 0) 1 1 0 0 178) 
COMMENT                    (CObjectList 
COMMENT                     #36=(CLinePar (CParagraph 0 (0 0) 1 2 1 0 180) 
COMMENT                          "Keywords: influenza; PR8; X31" 1) 
COMMENT                     #37=(CLinePar (CParagraph 0 (0 0) 1 2 1 0 180) 
COMMENT                          "Original Source Database: GenBank" 1) 
COMMENT                     #38=(CLinePar (CParagraph 0 (0 0) 1 2 1 0 180) 
COMMENT                          "Modification Date in the Original DB: 13-MAY-2004" 1))) 
COMMENT                   "Standard Fields") 
COMMENT              #39=(CFolderPar 
COMMENT                   (CGroupPar (CParagraph 5 (0 0) 1 1 0 0 178) 
COMMENT                    (CObjectList 
COMMENT                     #40=(CLinePar (CParagraph 0 (0 0) 1 2 1 0 180) 
COMMENT                          "Erich Hoffmann" 1))) "Original Author") 
COMMENT              #41=(CRefLinePar 
COMMENT                   (CLinePar (CParagraph 0 (0 0) 0 2 0 1 233) "Comments" 2) 1 "" 
COMMENT                   0 0) 
COMMENT              #42=(CFolderPar 
COMMENT                   (CGroupPar (CParagraph 8 (0 0) 1 2 0 0 178) (CObjectList)) 
COMMENT                   "Annotations") 
COMMENT              #43=(CFolderPar 
COMMENT                   (CGroupPar (CParagraph 12 (6 0) 1 1 0 0 178) 
COMMENT                    (CObjectList 
COMMENT                     #44=(CFolderPar 
COMMENT                          (CGroupPar (CParagraph 4 (7 4 0) 1 1 1 0 178) 
COMMENT                           (CObjectList 
COMMENT                            #45=(CFolderPar 
COMMENT                                 (CGroupPar 
COMMENT                                  (CParagraph 71 (3 #18# 0) 1 2 2 0 327) 
COMMENT                                  (CObjectList 
COMMENT                                   #46=(CLinePar 
COMMENT                                        (CParagraph 0 (0 0) 1 2 3 0 180) 
COMMENT                                        "Start: 71    End: 829 " 1) 
COMMENT                                   #47=(CLinePar 
COMMENT                                        (CParagraph 0 (0 0) 1 2 3 0 180) 
COMMENT                                        "Original Location Description:" 1) 
COMMENT                                   #48=(CLinePar 
COMMENT                                        (CParagraph 0 (0 0) 1 2 3 0 180) 
COMMENT                                        "   complement(11790..12548)" 1) 
COMMENT                                   #49=(CLinePar 
COMMENT                                        (CParagraph 0 (0 0) 1 2 3 0 180) 
COMMENT                                        "Qualifiers:" 1) 
COMMENT                                   #50=(CLinePar 
COMMENT                                        (CParagraph 0 (0 0) 1 2 3 0 180) 
COMMENT                                        "   /gene=\"M1\"" 1) 
COMMENT                                   #51=(CLinePar 
COMMENT                                        (CParagraph 0 (0 0) 1 2 3 0 180) 
COMMENT                                        "   /product=\"M1\"" 1) 
COMMENT                                   #52=(CLinePar 
COMMENT                                        (CParagraph 0 (0 0) 1 2 3 0 180) 
COMMENT                                        "   /SECDrawAs=\"Gene\"" 1))) "M1") 
COMMENT                            #53=(CFolderPar 
COMMENT                                 (CGroupPar 
COMMENT                                  (CParagraph 786 (3 #19# 0) 1 2 2 0 327) 
COMMENT                                  (CObjectList 
COMMENT                                   #54=(CLinePar 
COMMENT                                        (CParagraph 0 (0 0) 1 2 3 0 180) 
COMMENT                                        "Start: 786   End: 1052" 1) 
COMMENT                                   #55=(CLinePar 
COMMENT                                        (CParagraph 0 (0 0) 1 2 3 0 180) 
COMMENT                                        "second exon of M2 protein" 1) 
COMMENT                                   #56=(CLinePar 
COMMENT                                        (CParagraph 0 (0 0) 1 2 3 0 180) 
COMMENT                                        "Original Location Description:" 1) 
COMMENT                                   #57=(CLinePar 
COMMENT                                        (CParagraph 0 (0 0) 1 2 3 0 180) 
COMMENT                                        "   complement(11568..11833)" 1) 
COMMENT                                   #58=(CLinePar 
COMMENT                                        (CParagraph 0 (0 0) 1 2 3 0 180) 
COMMENT                                        "Qualifiers:" 1) 
COMMENT                                   #59=(CLinePar 
COMMENT                                        (CParagraph 0 (0 0) 1 2 3 0 180) 
COMMENT                                        "   /gene=\"M2\"" 1) 
COMMENT                                   #60=(CLinePar 
COMMENT                                        (CParagraph 0 (0 0) 1 2 3 0 180) 
COMMENT                                        "   /SECDrawAs=\"Gene\"" 1))) 
COMMENT                                 "M2, exon 2"))) "CDS (2 total)") 
COMMENT                     #61=(CFolderPar 
COMMENT                          (CGroupPar (CParagraph 21 (7 21 0) 1 1 1 0 178) 
COMMENT                           (CObjectList 
COMMENT                            #62=(CFolderPar 
COMMENT                                 (CGroupPar 
COMMENT                                  (CParagraph 11 (3 #14# 0) 1 2 2 0 194) 
COMMENT                                  (CObjectList 
COMMENT                                   #63=(CLinePar 
COMMENT                                        (CParagraph 0 (0 0) 1 2 3 0 180) 
COMMENT                                        "Start: 11    End: 45  " 1) 
COMMENT                                   #64=(CLinePar 
COMMENT                                        (CParagraph 0 (0 0) 1 2 3 0 180) 
COMMENT                                        "terminator for pol1" 1) 
COMMENT                                   #65=(CLinePar 
COMMENT                                        (CParagraph 0 (0 0) 1 2 3 0 180) 
COMMENT                                        "Original Location Description:" 1) 
COMMENT                                   #66=(CLinePar 
COMMENT                                        (CParagraph 0 (0 0) 1 2 3 0 180) 
COMMENT                                        "   11..45" 1))) "tI") 
COMMENT                            #67=(CFolderPar 
COMMENT                                 (CGroupPar 
COMMENT                                  (CParagraph 46 (3 #16# 0) 1 2 2 0 194) 
COMMENT                                  (CObjectList 
COMMENT                                   #68=(CLinePar 
COMMENT                                        (CParagraph 0 (0 0) 1 2 3 0 180) 
COMMENT                                        "Start: 46    End: 57   (Complementary)" 
COMMENT                                        1))) "U12") 
COMMENT                            #69=(CFolderPar 
COMMENT                                 (CGroupPar 
COMMENT                                  (CParagraph 46 (3 #20# 0) 1 2 2 0 194) 
COMMENT                                  (CObjectList 
COMMENT                                   #70=(CLinePar 
COMMENT                                        (CParagraph 0 (0 0) 1 2 3 0 180) 
COMMENT                                        "Start: 46    End: 1072 (Complementary)" 
COMMENT                                        1) 
COMMENT                                   #71=(CLinePar 
COMMENT                                        (CParagraph 0 (0 0) 1 2 3 0 180) 
COMMENT                                        "The M vRNA segment from the A/WSN/33 influenza strain." 
COMMENT                                        1))) "M vRNA") 
COMMENT                            #72=(CFolderPar 
COMMENT                                 (CGroupPar 
COMMENT                                  (CParagraph 953 (3 #23# 0) 1 2 2 0 194) 
COMMENT                                  (CObjectList 
COMMENT                                   #73=(CLinePar 
COMMENT                                        (CParagraph 0 (0 0) 1 2 3 0 180) 
COMMENT                                        "Start: 953   End: 953 " 1) 
COMMENT                                   #74=(CLinePar 
COMMENT                                        (CParagraph 0 (0 0) 1 2 3 0 180) 
COMMENT                                        "Sequencing revealed this synonymous (residue stays at Thr) mutation from G953 to C relative to A/WSN/33 sequence in Genbank." 
COMMENT                                        1))) "G953C mutation") 
COMMENT                            #75=(CFolderPar 
COMMENT                                 (CGroupPar 
COMMENT                                  (CParagraph 1061 (3 #17# 0) 1 2 2 0 194) 
COMMENT                                  (CObjectList 
COMMENT                                   #76=(CLinePar 
COMMENT                                        (CParagraph 0 (0 0) 1 2 3 0 180) 
COMMENT                                        "Start: 1061  End: 1072 (Complementary)" 
COMMENT                                        1))) "U13") 
COMMENT                            #77=(CFolderPar 
COMMENT                                 (CGroupPar 
COMMENT                                  (CParagraph 1073 (3 #15# 0) 1 2 2 0 194) 
COMMENT                                  (CObjectList 
COMMENT                                   #78=(CLinePar 
COMMENT                                        (CParagraph 0 (0 0) 1 2 3 0 180) 
COMMENT                                        "Start: 1073  End: 1284" 1) 
COMMENT                                   #79=(CLinePar 
COMMENT                                        (CParagraph 0 (0 0) 1 2 3 0 180) 
COMMENT                                        "human pol1 promoter" 1) 
COMMENT                                   #80=(CLinePar 
COMMENT                                        (CParagraph 0 (0 0) 1 2 3 0 180) 
COMMENT                                        "Original Location Description:" 1) 
COMMENT                                   #81=(CLinePar 
COMMENT                                        (CParagraph 0 (0 0) 1 2 3 0 180) 
COMMENT                                        "   2387..2598" 1))) "pIh"))) 
COMMENT                          "Misc. Feature (6 total)") 
COMMENT                     #82=(CFolderPar 
COMMENT                          (CGroupPar (CParagraph 22 (7 22 0) 1 1 1 0 178) 
COMMENT                           (CObjectList 
COMMENT                            #83=(CFolderPar 
COMMENT                                 (CGroupPar 
COMMENT                                  (CParagraph 1764 (3 #11# 0) 1 2 2 0 194) 
COMMENT                                  (CObjectList 
COMMENT                                   #84=(CLinePar 
COMMENT                                        (CParagraph 0 (0 0) 1 2 3 0 180) 
COMMENT                                        "Start: 1764  End: 2324" 1) 
COMMENT                                   #85=(CLinePar 
COMMENT                                        (CParagraph 0 (0 0) 1 2 3 0 180) 
COMMENT                                        "colEI-origin of replication" 1) 
COMMENT                                   #86=(CLinePar 
COMMENT                                        (CParagraph 0 (0 0) 1 2 3 0 180) 
COMMENT                                        "Original Location Description:" 1) 
COMMENT                                   #87=(CLinePar 
COMMENT                                        (CParagraph 0 (0 0) 1 2 3 0 180) 
COMMENT                                        "   3078..3638" 1))) "ori"))) 
COMMENT                          "Misc. Marker (1 total)") 
COMMENT                     #88=(CFolderPar 
COMMENT                          (CGroupPar (CParagraph 61 (7 61 0) 1 1 1 0 178) 
COMMENT                           (CObjectList 
COMMENT                            #89=(CFolderPar 
COMMENT                                 (CGroupPar 
COMMENT                                  (CParagraph 2574 (3 #12# 0) 1 2 2 0 194) 
COMMENT                                  (CObjectList 
COMMENT                                   #90=(CLinePar 
COMMENT                                        (CParagraph 0 (0 0) 1 2 3 0 180) 
COMMENT                                        "Start: 2574  End: 3434" 1) 
COMMENT                                   #91=(CLinePar 
COMMENT                                        (CParagraph 0 (0 0) 1 2 3 0 180) 
COMMENT                                        "beta-lactamase (ampR)" 1) 
COMMENT                                   #92=(CLinePar 
COMMENT                                        (CParagraph 0 (0 0) 1 2 3 0 180) 
COMMENT                                        "Original Location Description:" 1) 
COMMENT                                   #93=(CLinePar 
COMMENT                                        (CParagraph 0 (0 0) 1 2 3 0 180) 
COMMENT                                        "   3888..4748" 1))) "bla"))) 
COMMENT                          "Exon (1 total)") 
COMMENT                     #94=(CFolderPar 
COMMENT                          (CGroupPar (CParagraph 62 (7 62 0) 1 1 1 0 178) 
COMMENT                           (CObjectList 
COMMENT                            #95=(CFolderPar 
COMMENT                                 (CGroupPar 
COMMENT                                  (CParagraph 446 (3 #21# 0) 1 2 2 0 194) 
COMMENT                                  (CObjectList 
COMMENT                                   #96=(CLinePar 
COMMENT                                        (CParagraph 0 (0 0) 1 2 3 0 180) 
COMMENT                                        "Start: 446   End: 446 " 1) 
COMMENT                                   #97=(CLinePar 
COMMENT                                        (CParagraph 0 (0 0) 1 2 3 0 180) 
COMMENT                                        "Sequencing revealed this nonysnonymous (Ser -> Cys) A446T mutation relative to Genbank sequence for A/WSN/33." 
COMMENT                                        1))) "A446T mutation") 
COMMENT                            #98=(CFolderPar 
COMMENT                                 (CGroupPar 
COMMENT                                  (CParagraph 781 (3 #22# 0) 1 2 2 0 194) 
COMMENT                                  (CObjectList 
COMMENT                                   #99=(CLinePar 
COMMENT                                        (CParagraph 0 (0 0) 1 2 3 0 180) 
COMMENT                                        "Start: 781   End: 781 " 1) 
COMMENT                                   #100=(CLinePar 
COMMENT                                         (CParagraph 0 (0 0) 1 2 3 0 180) 
COMMENT                                         "Sequencing revealed this synonymous (amino acid stays Leu) G781A mutation relative to the A/WSN/33 M sequence in Genbank." 
COMMENT                                         1))) "G781A"))) "Mutation (2 total)") 
COMMENT                     #101=(CFolderPar 
COMMENT                           (CGroupPar (CParagraph 87 (7 87 0) 1 1 1 0 178) 
COMMENT                            (CObjectList 
COMMENT                             #102=(CFolderPar 
COMMENT                                   (CGroupPar 
COMMENT                                    (CParagraph 1310 (3 #10# 0) 1 2 2 0 194) 
COMMENT                                    (CObjectList 
COMMENT                                     #103=(CLinePar 
COMMENT                                           (CParagraph 0 (0 0) 1 2 3 0 180) 
COMMENT                                           "Start: 1310  End: 1541" 1) 
COMMENT                                     #104=(CLinePar 
COMMENT                                           (CParagraph 0 (0 0) 1 2 3 0 180) 
COMMENT                                           "polyadenylation site" 1) 
COMMENT                                     #105=(CLinePar 
COMMENT                                           (CParagraph 0 (0 0) 1 2 3 0 180) 
COMMENT                                           "Original Location Description:" 1) 
COMMENT                                     #106=(CLinePar 
COMMENT                                           (CParagraph 0 (0 0) 1 2 3 0 180) 
COMMENT                                           "   2624..2855" 1))) "aBGH") 
COMMENT                             #107=(CFolderPar 
COMMENT                                   (CGroupPar 
COMMENT                                    (CParagraph 3575 (3 #13# 0) 1 2 2 0 194) 
COMMENT                                    (CObjectList 
COMMENT                                     #108=(CLinePar 
COMMENT                                           (CParagraph 0 (0 0) 1 2 3 0 180) 
COMMENT                                           "Start: 3575  End: 3920" 1) 
COMMENT                                     #109=(CLinePar 
COMMENT                                           (CParagraph 0 (0 0) 1 2 3 0 180) 
COMMENT                                           "HCMV-promoter-NdeI deletion" 1) 
COMMENT                                     #110=(CLinePar 
COMMENT                                           (CParagraph 0 (0 0) 1 2 3 0 180) 
COMMENT                                           "Original Location Description:" 1) 
COMMENT                                     #111=(CLinePar 
COMMENT                                           (CParagraph 0 (0 0) 1 2 3 0 180) 
COMMENT                                           "   4889..5234" 1))) "pCMV"))) 
COMMENT                           "Misc. Signal (2 total)"))) "Feature Map") 
COMMENT              #112=(CFolderPar 
COMMENT                    (CGroupPar (CParagraph 13 (0 0) 1 1 0 0 178) 
COMMENT                     (CObjectList 
COMMENT                      #113=(CRSFolderPar 
COMMENT                            (CFolderPar 
COMMENT                             (CGroupPar (CParagraph 27706976 (8 0) 1 1 1 0 178) 
COMMENT                              (CObjectList 
COMMENT                               #114=(CGroupPar 
COMMENT                                     (CParagraph 0 (10 #0# 0) 1 2 2 0 180) 
COMMENT                                     (CObjectList 
COMMENT                                      #115=(CLinePar 
COMMENT                                            (CParagraph 0 (1 #0# 1) 1 2 2 0 191) 
COMMENT                                            " N1: 436 " 1) 
COMMENT                                      #116=(CLinePar 
COMMENT                                            (CParagraph 0 (1 #0# 2) 1 2 2 0 191) 
COMMENT                                            " N2: 2069 " 1) 
COMMENT                                      #117=(CLinePar 
COMMENT                                            (CParagraph 0 (1 #0# 3) 1 2 2 0 191) 
COMMENT                                            " N3: 3315 " 1))))) "ApaLI: 3 sites") 
COMMENT                            1 5 "GTGCAC" "CACGTG") 
COMMENT                      #118=(CRSFolderPar 
COMMENT                            (CFolderPar 
COMMENT                             (CGroupPar (CParagraph 27706944 (8 0) 1 1 1 0 178) 
COMMENT                              (CObjectList 
COMMENT                               #119=(CGroupPar 
COMMENT                                     (CParagraph 0 (10 #1# 0) 1 2 2 0 180) 
COMMENT                                     (CObjectList 
COMMENT                                      #120=(CLinePar 
COMMENT                                            (CParagraph 0 (1 #1# 1) 1 2 2 0 191) 
COMMENT                                            " N1: 1123 " 1) 
COMMENT                                      #121=(CLinePar 
COMMENT                                            (CParagraph 0 (1 #1# 2) 1 2 2 0 191) 
COMMENT                                            " N2: 1228 " 1))))) "AvaI: 2 sites") 
COMMENT                            1 5 "CYCGRG" "GRGCYC") 
COMMENT                      #122=(CRSFolderPar 
COMMENT                            (CFolderPar 
COMMENT                             (CGroupPar (CParagraph 27706912 (8 0) 1 1 1 0 178) 
COMMENT                              (CObjectList)) "BamHI: 0 sites") 1 5 "GGATCC" 
COMMENT                            "CCTAGG") 
COMMENT                      #123=(CRSFolderPar 
COMMENT                            (CFolderPar 
COMMENT                             (CGroupPar (CParagraph 27706880 (8 0) 1 1 1 0 178) 
COMMENT                              (CObjectList)) "ClaI: 0 sites") 2 4 "ATCGAT" 
COMMENT                            "TAGCTA") 
COMMENT                      #124=(CRSFolderPar 
COMMENT                            (CFolderPar 
COMMENT                             (CGroupPar (CParagraph 27706848 (8 0) 1 1 1 0 178) 
COMMENT                              (CObjectList)) "EcoRI: 0 sites") 1 5 "GAATTC" 
COMMENT                            "CTTAAG") 
COMMENT                      #125=(CRSFolderPar 
COMMENT                            (CFolderPar 
COMMENT                             (CGroupPar (CParagraph 27706816 (8 0) 1 1 1 0 178) 
COMMENT                              (CObjectList 
COMMENT                               #126=(CGroupPar 
COMMENT                                     (CParagraph 0 (10 #5# 0) 1 2 2 0 180) 
COMMENT                                     (CObjectList 
COMMENT                                      #127=(CLinePar 
COMMENT                                            (CParagraph 0 (1 #5# 1) 1 2 2 0 191) 
COMMENT                                            " N1: 375 " 1))))) "HindIII: 1 site") 
COMMENT                            1 5 "AAGCTT" "TTCGAA") 
COMMENT                      #128=(CRSFolderPar 
COMMENT                            (CFolderPar 
COMMENT                             (CGroupPar (CParagraph 27911896 (8 0) 1 1 1 0 178) 
COMMENT                              (CObjectList 
COMMENT                               #129=(CGroupPar 
COMMENT                                     (CParagraph 0 (10 #6# 0) 1 2 2 0 180) 
COMMENT                                     (CObjectList 
COMMENT                                      #130=(CLinePar 
COMMENT                                            (CParagraph 0 (1 #6# 1) 1 2 2 0 191) 
COMMENT                                            " N1: 398 " 1) 
COMMENT                                      #131=(CLinePar 
COMMENT                                            (CParagraph 0 (1 #6# 2) 1 2 2 0 191) 
COMMENT                                            " N2: 676 " 1) 
COMMENT                                      #132=(CLinePar 
COMMENT                                            (CParagraph 0 (1 #6# 3) 1 2 2 0 191) 
COMMENT                                            " N3: 3699 " 1))))) "NcoI: 3 sites") 
COMMENT                            1 5 "CCATGG" "GGTACC") 
COMMENT                      #133=(CRSFolderPar 
COMMENT                            (CFolderPar 
COMMENT                             (CGroupPar (CParagraph 27911864 (8 0) 1 1 1 0 178) 
COMMENT                              (CObjectList 
COMMENT                               #134=(CGroupPar 
COMMENT                                     (CParagraph 0 (10 #7# 0) 1 2 2 0 180) 
COMMENT                                     (CObjectList 
COMMENT                                      #135=(CLinePar 
COMMENT                                            (CParagraph 0 (1 #7# 1) 1 2 2 0 191) 
COMMENT                                            " N1: 295 " 1))))) "PstI: 1 site") 5 
COMMENT                            1 "CTGCAG" "GACGTC") 
COMMENT                      #136=(CRSFolderPar 
COMMENT                            (CFolderPar 
COMMENT                             (CGroupPar (CParagraph 27911832 (8 0) 1 1 1 0 178) 
COMMENT                              (CObjectList 
COMMENT                               #137=(CGroupPar 
COMMENT                                     (CParagraph 0 (10 #8# 0) 1 2 2 0 180) 
COMMENT                                     (CObjectList 
COMMENT                                      #138=(CLinePar 
COMMENT                                            (CParagraph 0 (1 #8# 1) 1 2 2 0 191) 
COMMENT                                            " N1: 1125 " 1) 
COMMENT                                      #139=(CLinePar 
COMMENT                                            (CParagraph 0 (1 #8# 2) 1 2 2 0 191) 
COMMENT                                            " N2: 1230 " 1))))) "SmaI: 2 sites") 
COMMENT                            3 3 "CCCGGG" "GGGCCC") 
COMMENT                      #140=(CRSFolderPar 
COMMENT                            (CFolderPar 
COMMENT                             (CGroupPar (CParagraph 27911800 (8 0) 1 1 1 0 178) 
COMMENT                              (CObjectList 
COMMENT                               #141=(CGroupPar 
COMMENT                                     (CParagraph 0 (10 #9# 0) 1 2 2 0 180) 
COMMENT                                     (CObjectList 
COMMENT                                      #142=(CLinePar 
COMMENT                                            (CParagraph 0 (1 #9# 1) 1 2 2 0 191) 
COMMENT                                            " N1: 1123 " 1) 
COMMENT                                      #143=(CLinePar 
COMMENT                                            (CParagraph 0 (1 #9# 2) 1 2 2 0 191) 
COMMENT                                            " N2: 1228 " 1))))) "XmaI: 2 sites") 
COMMENT                            1 5 "CCCGGG" "GGGCCC"))) 
COMMENT                    "Restriction/Methylation Map")))) 
COMMENT       (CGraphView 
COMMENT        (CWStyleSheet 
COMMENT         (CObjectList 
COMMENT          #144=(CWidgetStyle "RSite Label" 1 (LOGPEN 0 0 13408563) 1 0 1 
COMMENT                (LOGFONT 0 0 0 0 400 0 0 0 0 3 2 1 18 "Georgia") 0.555556 0 1 5 
COMMENT                "@N (@S)" 0) 
COMMENT          #145=(CWidgetStyle "Signal Label" 1 (LOGPEN 0 0 0) 1 0 1 
COMMENT                (LOGFONT 0 0 0 0 700 0 0 0 0 3 2 1 34 "Arial") 0.666667 0 1 1 
COMMENT                "@N" 0) 
COMMENT          #146=(CWidgetStyle "Molecule Label 2" 0 0 1 
COMMENT                (LOGFONT 0 0 0 0 400 0 0 0 0 3 2 1 18 "Georgia") 0.555556 0 1 16 
COMMENT                "@L bp" 0) 
COMMENT          #147=(CWidgetStyle "Molecule Label 1" 0 0 1 
COMMENT                (LOGFONT 0 0 0 0 400 0 0 0 0 3 2 1 34 "Verdana") 0.833333 0 1 1 
COMMENT                "@N" 0) 
COMMENT          #148=(CWidgetStyle "Shape 3" 1 (LOGPEN 0 0 3355545) 1 1 
COMMENT                (LOGBRUSH 0 6724095 0) 0 0 1 (LOGSHAPE 9 1 0.8 1.8 0)) 
COMMENT          #149=(CWidgetStyle "Shape 1" 1 (LOGPEN 0 0 6723840) 1 1 
COMMENT                (LOGBRUSH 0 10079334 0) 0 0 1 (LOGSHAPE 9 1 0.8 1.8 0)) 
COMMENT          #150=(CWidgetStyle "Axis" 1 (LOGPEN 0 0 10079436) 2 1 
COMMENT                (LOGBRUSH 0 13434879 0) 0 0 1 (LOGSHAPE 10 1 0 0 0)) 
COMMENT          #151=(CWidgetStyle "Line 2" 1 (LOGPEN 0 0 6723840) 8 0 0 0 1 
COMMENT                (LOGSHAPE 1 1.9 0 0 0)) 
COMMENT          #152=(CWidgetStyle "RSite" 1 (LOGPEN 0 0 10053171) 8 0 0 0 1 
COMMENT                (LOGSHAPE 1 1.9 0 0 0)) 
COMMENT          #153=(CWidgetStyle "Short Signal" 1 (LOGPEN 0 0 13395507) 10 0 0 0 1 
COMMENT                (LOGSHAPE 1 1.9 0 0 0)) 
COMMENT          #154=(CWidgetStyle "Uniq RSite Label" 1 (LOGPEN 0 0 153) 1 0 1 
COMMENT                (LOGFONT 0 0 0 0 400 0 0 0 0 3 2 1 18 "Georgia") 0.555556 128 1 
COMMENT                5 "@N (@S)" 0) 
COMMENT          #155=(CWidgetStyle "Vanilla" 1 (LOGPEN 0 0 0) 1 1 
COMMENT                (LOGBRUSH 0 16777215 0) 1 
COMMENT                (LOGFONT 0 0 0 0 400 0 0 0 0 7 48 2 18 "Times New Roman") 0.8 0 
COMMENT                1 2 "?" 0) 
COMMENT          #156=(CWidgetStyle "Mark 1" 0 0 1 
COMMENT                (LOGFONT 0 0 0 0 400 0 0 0 2 7 48 2 2 "Windings") 0.7 0 1 2 "?" 
COMMENT                0) 
COMMENT          #157=(CWidgetStyle "Motif Label" 1 (LOGPEN 0 0 16744512) 1 0 1 
COMMENT                (LOGFONT 0 0 0 0 400 0 0 0 0 3 2 1 34 "Arial") 0.611111 8388608 
COMMENT                1 65535 "@N (@H)" 0) 
COMMENT          #158=(CWidgetStyle "Fragment Label 2" 1 (LOGPEN 0 0 0) 1 0 1 
COMMENT                (LOGFONT 0 0 0 0 400 0 0 0 0 3 2 1 49 "Courier New") 1.05 0 1 48 
COMMENT                "@F bp (molecule @L bp)" 0) 
COMMENT          #159=(CWidgetStyle "Fragment Label 1" 1 (LOGPEN 0 0 0) 1 0 1 
COMMENT                (LOGFONT 0 0 0 0 400 0 0 0 0 3 2 1 34 "Arial") 0.91 0 1 1 
COMMENT                "Fragment of @N" 0) 
COMMENT          #160=(CWidgetStyle "Shape 4" 1 (LOGPEN 0 0 0) 1 1 
COMMENT                (LOGBRUSH 2 8388608 5) 0 0 0) 
COMMENT          #161=(CWidgetStyle "Shape 2" 1 (LOGPEN 0 0 0) 1 1 (LOGBRUSH 0 128 0) 0 
COMMENT                0 0) 
COMMENT          #162=(CWidgetStyle "Shape 0" 1 (LOGPEN 0 0 0) 1 1 (LOGBRUSH 0 0 0) 0 0 
COMMENT                0) 
COMMENT          #163=(CWidgetStyle "ORF" 1 (LOGPEN 0 0 16384) 8 0 0 0 1 
COMMENT                (LOGSHAPE 7 0.2 3.41182 2.86186 0.609808)) 
COMMENT          #164=(CWidgetStyle "Line 4" 1 (LOGPEN 0 0 32768) 8 0 0 0 0) 
COMMENT          #165=(CWidgetStyle "Line 3" 1 (LOGPEN 0 0 16711680) 8 0 0 0 0) 
COMMENT          #166=(CWidgetStyle "Line 1" 1 (LOGPEN 0 0 16711680) 1 0 0 0 0) 
COMMENT          #167=(CWidgetStyle "Short Promoter" 1 (LOGPEN 0 0 128) 6 0 0 0 0) 
COMMENT          #168=(CWidgetStyle "Motif" 1 (LOGPEN 0 0 0) 1 0 0 0 0) 
COMMENT          #169=(CWidgetStyle "Line 0" 1 (LOGPEN 0 0 0) 8 0 0 0 0) 
COMMENT          #170=(CWidgetStyle "Void" 0 0 0 0 0) 
COMMENT          #171=(CWidgetStyle "General Label" 1 (LOGPEN 0 0 0) 1 0 1 
COMMENT                (LOGFONT 0 0 0 0 400 0 0 0 0 3 2 1 18 "Times New Roman") 0.91 0 
COMMENT                1 3 "@T @N " 0) 
COMMENT          #172=(CWidgetStyle "Position" 1 (LOGPEN 0 0 0) 1 0 0 0 0) 
COMMENT          #173=(CWidgetStyle "Annotation" 0 0 1 
COMMENT                (LOGFONT 0 0 0 0 400 0 0 0 0 3 2 1 18 "Times New Roman") 0.91 0 
COMMENT                0 0) 
COMMENT          #174=(CWidgetStyle "Position Label" 1 (LOGPEN 0 0 8388608) 1 0 1 
COMMENT                (LOGFONT 0 0 0 0 400 0 1 0 0 3 2 1 34 "Arial") 0.63 8388608 1 1 
COMMENT                "@N" 0) 
COMMENT          #175=(CWidgetStyle "Range" 1 (LOGPEN 0 0 0) 1 1 
COMMENT                (LOGBRUSH 0 16777215 0) 0 0 0) 
COMMENT          #176=(CWidgetStyle "Range Label" 1 (LOGPEN 0 0 8388608) 1 0 1 
COMMENT                (LOGFONT 0 0 0 0 400 0 1 0 0 3 2 1 34 "Arial") 0.63 8388608 1 1 
COMMENT                "@N" 0) 
COMMENT          #177=(CWidgetStyle "ORF Label" 1 (LOGPEN 0 0 49216) 1 0 1 
COMMENT                (LOGFONT 0 0 0 0 400 0 0 0 0 3 2 1 18 "Times New Roman") 
COMMENT                0.611111 0 1 65535 "@N" 0) 
COMMENT          #178=(CWidgetStyle "CDS Label" 1 (LOGPEN 0 0 4227264) 1 0 1 
COMMENT                (LOGFONT 0 0 0 0 400 0 0 0 0 3 2 1 34 "Arial") 0.555556 255 1 1 
COMMENT                "@N" 0) 
COMMENT          #179=(CWidgetStyle "Shape 5" 1 (LOGPEN 0 0 0) 3 1 
COMMENT                (LOGBRUSH 0 16777113 0) 1 
COMMENT                (LOGFONT 0 0 0 0 400 0 0 0 0 7 48 2 50 "Arial") 0.9 0 0 1 
COMMENT                (LOGSHAPE 9 1 0.8 1.8 0)) 
COMMENT          #180=(CWidgetStyle "CDS" 1 (LOGPEN 0 0 0) 1 1 (LOGBRUSH 2 39423 3) 0 0 
COMMENT                1 (LOGSHAPE 9 1 0.8 1.8 0)) 
COMMENT          #181=(CWidgetStyle "Label 2" 1 (LOGPEN 0 0 4227264) 1 0 1 
COMMENT                (LOGFONT 0 0 0 0 400 0 0 0 0 3 2 1 34 "Arial") 0.944444 8388608 
COMMENT                1 1 "@N" 0) 
COMMENT          #182=(CWidgetStyle "Label 3" 1 (LOGPEN 0 0 8421376) 1 0 1 
COMMENT                (LOGFONT 0 0 0 0 700 255 0 0 0 3 2 1 34 "Arial") 0.833333 255 1 
COMMENT                5 "@N (@S)" 0) 
COMMENT          #183=(CWidgetStyle "Label 4" 1 (LOGPEN 0 0 8437824) 1 0 1 
COMMENT                (LOGFONT 0 0 0 0 400 0 0 0 0 3 2 1 34 "Arial") 0.722222 0 1 5 
COMMENT                "@N (@S)" 0)) 0.164644 1.74233 0.164644 2.53336 
COMMENT         (70 (CShapeMapEntry 0 "Unique RSite" 1 "Uniq RSite Label") 67 
COMMENT          (CShapeMapEntry 0 "ORF" 0 "ORF Label")) 40.0378 40.0378 39 39 0.1 
COMMENT         -5302) 1 1 0 1 1 
COMMENT        (mapper: 17.9685 -16.2602 40.0378 40.0378 0.01 10 -1 3988 3988 1 0 0) 
COMMENT        #184=(CGroupWidget (CWidget 0 (0 0) 1 2 0 0 Nil 1768117093 100) 
COMMENT              (CObjectList 
COMMENT               #185=(CGroupWidget (CWidget 1 (0 0) 1 2 0 0 Nil -321 100) 
COMMENT                     (CObjectList 
COMMENT                      #186=(CAxis 
COMMENT                            (CWideLine 
COMMENT                             (CWidget 0 (0 0) 1 2 0 0 #150# 28151460 0) 
COMMENT                             (LOGPEN 0 0 10079436) 2 (LOGBRUSH 0 13434879 0) 1 
COMMENT                             6.27576 6.27376 1 0.0214037) 0.157302) 
COMMENT                      #187=(CLabel (CWidget 1001 (0 0) 1 2 0 0 #147# 0 100) 
COMMENT                            (LOGPEN 0 0 13408563) 1 
COMMENT                            (LOGFONT 58 22 0 0 400 0 0 0 0 3 2 1 34 "Verdana") 
COMMENT                            1.74233 0.833333 0 "pHW187-M" "@N" 1 0 0.871165 0 
COMMENT                            -10 6.16917 1.39868 Nil) 
COMMENT                      #188=(CLabel (CWidget 1002 (0 0) 1 2 0 0 #146# 0 100) 
COMMENT                            (LOGPEN 0 0 13408563) 1 
COMMENT                            (LOGFONT 38 14 0 0 400 0 0 0 0 3 2 1 18 "Georgia") 
COMMENT                            1.74233 0.555556 0 "3988 bp" "@L bp" 16 0 -0.871165 
COMMENT                            0 -10.8 3.47172 0.974079 Nil)) (CObjectList)) 
COMMENT               #189=(CGroupWidget (CWidget 10 (6 0) 1 2 0 0 Nil -739 100) 
COMMENT                     (CObjectList 
COMMENT                      #190=(CGroupWidget 
COMMENT                            (CWidget 4 (7 4 0) 1 2 0 0 Nil -1367 100) 
COMMENT                            (CObjectList 
COMMENT                             #191=(CWideArrow 
COMMENT                                   (CWideLine 
COMMENT                                    (CWidget 0 (3 #18# 0) 1 2 0 0 #148# 0 100) 
COMMENT                                    (LOGPEN 0 0 3355545) 1 
COMMENT                                    (LOGBRUSH 0 6724095 0) 1 4.96916 6.16307 1 
COMMENT                                    0.082322) 0.8 1.8 0) 
COMMENT                             #192=(CLabel 
COMMENT                                   (CWidget 0 (0 0) 1 2 0 0 #145# 1128485955 100) 
COMMENT                                   (LOGPEN 0 0 0) 1 
COMMENT                                   (LOGFONT 46 17 0 0 700 0 0 0 0 3 2 1 34 
COMMENT                                    "Arial") 1.74233 0.666667 0 "M1" "@N" 1 
COMMENT                                   12.5355 1.74233 0 -10 1.34873 1.12394 #191#) 
COMMENT                             #193=(CWideArrow 
COMMENT                                   (CWideLine 
COMMENT                                    (CWidget 0 (3 #19# 0) 1 2 0 0 #148# 0 100) 
COMMENT                                    (LOGPEN 0 0 3355545) 1 
COMMENT                                    (LOGBRUSH 0 6724095 0) 0.835356 4.61837 
COMMENT                                    5.03837 1 0.082322) 0.8 1.8 0) 
COMMENT                             #194=(CLabel 
COMMENT                                   (CWidget 0 (0 0) 1 2 0 0 #145# 27667724 100) 
COMMENT                                   (LOGPEN 0 0 0) 1 
COMMENT                                   (LOGFONT 46 17 0 0 700 0 0 0 0 3 2 1 34 
COMMENT                                    "Arial") 1.74233 0.666667 0 "M2, exon 2" 
COMMENT                                   "@N" 1 14.3946 -5.22699 0 -10 4.92035 1.12394 
COMMENT                                   #193#)) (CObjectList)) 
COMMENT                      #195=(CGroupWidget 
COMMENT                            (CWidget 21 (7 21 0) 1 2 0 0 Nil -460 100) 
COMMENT                            (CObjectList 
COMMENT                             #196=(CWideArrow 
COMMENT                                   (CWideLine 
COMMENT                                    (CWidget 0 (3 #14# 0) 1 2 0 0 #149# 0 100) 
COMMENT                                    (LOGPEN 0 0 6723840) 1 
COMMENT                                    (LOGBRUSH 0 10079334 0) 1 6.2024 6.25746 1 
COMMENT                                    0.082322) 0.8 1.8 0) 
COMMENT                             #197=(CLabel 
COMMENT                                   (CWidget 0 (0 0) 1 2 0 0 #145# 1314084653 100) 
COMMENT                                   (LOGPEN 0 0 0) 1 
COMMENT                                   (LOGFONT 46 17 0 0 700 0 0 0 0 3 2 1 34 
COMMENT                                    "Arial") 1.74233 0.666667 0 "tI" "@N" 1 
COMMENT                                   1.8502 13.9386 0 -10 0.649386 1.12394 #196#) 
COMMENT                             #198=(CWideArrow 
COMMENT                                   (CWideLine 
COMMENT                                    (CWidget 0 (3 #15# 0) 1 2 0 0 #149# 0 100) 
COMMENT                                    (LOGPEN 0 0 6723840) 1 
COMMENT                                    (LOGBRUSH 0 10079334 0) 1 4.25343 4.58691 1 
COMMENT                                    0.082322) 0.8 1.8 0) 
COMMENT                             #199=(CLabel 
COMMENT                                   (CWidget 0 (0 0) 1 2 0 0 #145# 14352920 100) 
COMMENT                                   (LOGPEN 0 0 0) 1 
COMMENT                                   (LOGFONT 46 17 0 0 700 0 0 0 0 3 2 1 34 
COMMENT                                    "Arial") 1.74233 0.666667 0 "pIh" "@N" 1 
COMMENT                                   13.1663 -15.681 0 -10 1.49858 1.12394 #198#) 
COMMENT                             #200=(CScratch 
COMMENT                                   (CWidget 0 (3 #16# 0) 1 2 0 0 #153# 1059 100) 
COMMENT                                   (LOGPEN 0 8 13395507) 10 1 6.2024 1.9 
COMMENT                                   0.082322 1) 
COMMENT                             #201=(CLabel 
COMMENT                                   (CWidget 0 (0 0) 1 2 0 0 #145# 21759588 100) 
COMMENT                                   (LOGPEN 0 0 0) 1 
COMMENT                                   (LOGFONT 46 17 0 0 700 0 0 0 0 3 2 1 34 
COMMENT                                    "Arial") 1.74233 0.666667 0 "U12" "@N" 1 
COMMENT                                   2.59481 12.1963 0 -10 1.6984 1.12394 #200#) 
COMMENT                             #202=(CScratch 
COMMENT                                   (CWidget 0 (3 #17# 0) 1 2 0 0 #153# 1064 100) 
COMMENT                                   (LOGPEN 0 8 13395507) 10 1 4.60579 1.9 
COMMENT                                   0.082322 1) 
COMMENT                             #203=(CLabel 
COMMENT                                   (CWidget 0 (0 0) 1 2 0 0 #145# 21819376 100) 
COMMENT                                   (LOGPEN 0 0 0) 1 
COMMENT                                   (LOGFONT 46 17 0 0 700 0 0 0 0 3 2 1 34 
COMMENT                                    "Arial") 1.74233 0.666667 0 "U13" "@N" 1 
COMMENT                                   13.2546 -8.71165 0 -10 1.6984 1.12394 #202#) 
COMMENT                             #204=(CWideArrow 
COMMENT                                   (CWideLine 
COMMENT                                    (CWidget 0 (3 #20# 0) 1 2 0 0 #149# 0 100) 
COMMENT                                    (LOGPEN 0 0 6723840) 1 
COMMENT                                    (LOGBRUSH 0 10079334 0) 0.670712 4.58691 
COMMENT                                    6.2024 1 0.082322) 0.8 1.8 1) 
COMMENT                             #205=(CLabel 
COMMENT                                   (CWidget 0 (0 0) 1 2 0 0 #145# 538976288 100) 
COMMENT                                   (LOGPEN 0 0 0) 1 
COMMENT                                   (LOGFONT 46 17 0 0 700 0 0 0 0 3 2 1 34 
COMMENT                                    "Arial") 1.74233 0.666667 0 "M vRNA" "@N" 1 
COMMENT                                   13.7093 0 0 -10 3.52167 1.12394 #204#) 
COMMENT                             #206=(CScratch 
COMMENT                                   (CWidget 0 (3 #23# 0) 1 2 0 0 #153# 1064 100) 
COMMENT                                   (LOGPEN 0 8 13395507) 10 1 4.77567 1.9 
COMMENT                                   0.082322 1) 
COMMENT                             #207=(CLabel 
COMMENT                                   (CWidget 0 (0 0) 1 2 0 0 #145# 1114143 100) 
COMMENT                                   (LOGPEN 0 0 0) 1 
COMMENT                                   (LOGFONT 46 17 0 0 700 0 0 0 0 3 2 1 34 
COMMENT                                    "Arial") 1.74233 0.666667 0 "G953C mutation" 
COMMENT                                   "@N" 1 15.7115 -6.96932 0 -10 7.0933 1.12394 
COMMENT                                   #206#)) (CObjectList)) 
COMMENT                      #208=(CGroupWidget 
COMMENT                            (CWidget 22 (7 22 0) 1 2 0 0 Nil -460 100) 
COMMENT                            (CObjectList 
COMMENT                             #209=(CWideArrow 
COMMENT                                   (CWideLine 
COMMENT                                    (CWidget 0 (3 #11# 0) 1 2 0 0 #161# 575 100) 
COMMENT                                    (LOGPEN 0 0 0) 1 (LOGBRUSH 0 128 0) 1 2.6175 
COMMENT                                    3.49996 1 0.082322) 0.8 1.8 0) 
COMMENT                             #210=(CLabel 
COMMENT                                   (CWidget 0 (0 0) 1 2 0 0 #145# 14352920 100) 
COMMENT                                   (LOGPEN 0 0 0) 1 
COMMENT                                   (LOGFONT 46 17 0 0 700 0 0 0 0 3 2 1 34 
COMMENT                                    "Arial") 1.74233 0.666667 0 "ori" "@N" 1 
COMMENT                                   -2.49141 -13.9386 0 -10 1.29877 1.12394 #209#)) 
COMMENT                            (CObjectList)) 
COMMENT                      #211=(CGroupWidget 
COMMENT                            (CWidget 61 (7 61 0) 1 2 0 0 Nil -1158 100) 
COMMENT                            (CObjectList 
COMMENT                             #212=(CWideArrow 
COMMENT                                   (CWideLine 
COMMENT                                    (CWidget 0 (3 #12# 0) 1 2 0 0 #148# 0 100) 
COMMENT                                    (LOGPEN 0 0 3355545) 1 
COMMENT                                    (LOGBRUSH 0 6724095 0) 1 0.871451 2.22582 1 
COMMENT                                    0.082322) 0.8 1.8 0) 
COMMENT                             #213=(CLabel 
COMMENT                                   (CWidget 0 (0 0) 1 2 0 0 #145# 1196708948 100) 
COMMENT                                   (LOGPEN 0 0 0) 1 
COMMENT                                   (LOGFONT 46 17 0 0 700 0 0 0 0 3 2 1 34 
COMMENT                                    "Arial") 1.74233 0.666667 0 "bla" "@N" 1 
COMMENT                                   -12.6639 0 0 -10 1.49858 1.12394 #212#)) 
COMMENT                            (CObjectList)) 
COMMENT                      #214=(CGroupWidget 
COMMENT                            (CWidget 62 (7 62 0) 1 2 0 0 Nil -1088 100) 
COMMENT                            (CObjectList 
COMMENT                             #215=(CScratch 
COMMENT                                   (CWidget 0 (3 #21# 0) 1 2 0 0 #153# 1064 100) 
COMMENT                                   (LOGPEN 0 8 13395507) 10 1 5.57319 1.9 
COMMENT                                   0.082322 1) 
COMMENT                             #216=(CLabel 
COMMENT                                   (CWidget 0 (0 0) 1 2 0 0 #145# 22012992 100) 
COMMENT                                   (LOGPEN 0 0 0) 1 
COMMENT                                   (LOGFONT 46 17 0 0 700 0 0 0 0 3 2 1 34 
COMMENT                                    "Arial") 1.74233 0.666667 0 "A446T mutation" 
COMMENT                                   "@N" 1 14.9002 3.48466 0 -10 6.94344 1.12394 
COMMENT                                   #215#) 
COMMENT                             #217=(CScratch 
COMMENT                                   (CWidget 0 (3 #22# 0) 1 2 0 0 #153# 28155752 
COMMENT                                    100) (LOGPEN 0 8 13395507) 10 1 5.04623 1.9 
COMMENT                                   0.082322 1) 
COMMENT                             #218=(CLabel 
COMMENT                                   (CWidget 0 (0 0) 1 2 0 0 #145# 21131604 100) 
COMMENT                                   (LOGPEN 0 0 0) 1 
COMMENT                                   (LOGFONT 46 17 0 0 700 0 0 0 0 3 2 1 34 
COMMENT                                    "Arial") 1.74233 0.666667 0 "G781A" "@N" 1 
COMMENT                                   13.0011 -3.48466 0 -10 2.89726 1.12394 #217#)) 
COMMENT                            (CObjectList)) 
COMMENT                      #219=(CGroupWidget 
COMMENT                            (CWidget 87 (7 87 0) 1 2 0 0 Nil -390 100) 
COMMENT                            (CObjectList 
COMMENT                             #220=(CWideArrow 
COMMENT                                   (CWideLine 
COMMENT                                    (CWidget 0 (3 #10# 0) 1 2 0 0 #149# 0 100) 
COMMENT                                    (LOGPEN 0 0 6723840) 1 
COMMENT                                    (LOGBRUSH 0 10079334 0) 1 3.84917 4.21411 1 
COMMENT                                    0.082322) 0.8 1.8 0) 
COMMENT                             #221=(CLabel 
COMMENT                                   (CWidget 0 (0 0) 1 2 0 0 #145# 21593124 100) 
COMMENT                                   (LOGPEN 0 0 0) 1 
COMMENT                                   (LOGFONT 46 17 0 0 700 0 0 0 0 3 2 1 34 
COMMENT                                    "Arial") 1.74233 0.666667 0 "aBGH" "@N" 1 
COMMENT                                   11.7447 -22.6503 0 -10 2.62252 1.12394 #220#) 
COMMENT                             #222=(CWideArrow 
COMMENT                                   (CWideLine 
COMMENT                                    (CWidget 0 (3 #13# 0) 1 2 0 0 #149# 0 100) 
COMMENT                                    (LOGPEN 0 0 6723840) 1 
COMMENT                                    (LOGBRUSH 0 10079334 0) 1 0.106965 0.651228 
COMMENT                                    1 0.082322) 0.8 1.8 0) 
COMMENT                             #223=(CLabel 
COMMENT                                   (CWidget 0 (0 0) 1 2 0 0 #145# 22014988 100) 
COMMENT                                   (LOGPEN 0 0 0) 1 
COMMENT                                   (LOGFONT 46 17 0 0 700 0 0 0 0 3 2 1 34 
COMMENT                                    "Arial") 1.74233 0.666667 0 "pCMV" "@N" 1 
COMMENT                                   -7.78025 10.454 0 -10 2.69745 1.12394 #222#)) 
COMMENT                            (CObjectList))) (CObjectList)) 
COMMENT               #224=(CGroupWidget (CWidget 11 (8 0) 1 2 0 0 Nil -1437 100) 
COMMENT                     (CObjectList 
COMMENT                      #225=(CGroupWidget 
COMMENT                            (CWidget 1 (10 #5# 0) 1 2 0 0 Nil -1018 100) 
COMMENT                            (CObjectList 
COMMENT                             #226=(CScratch 
COMMENT                                   (CWidget 1 (1 #5# 1) 1 2 0 0 #152# 3670520 
COMMENT                                    100) (LOGPEN 0 6 10053171) 8 1 5.68488 1.9 
COMMENT                                   0.082322 1) 
COMMENT                             #227=(CLabel 
COMMENT                                   (CWidget 0 (0 0) 1 2 0 0 #154# 262149 100) 
COMMENT                                   (LOGPEN 0 0 153) 1 
COMMENT                                   (LOGFONT 38 14 0 0 400 0 0 0 0 3 2 1 18 
COMMENT                                    "Georgia") 1.74233 0.555556 128 
COMMENT                                   "{\\i Hin}dIII (375)" "@N (@S)" 5 11.2891 
COMMENT                                   8.71165 0 -10 5.34495 0.974079 #226#)) 
COMMENT                            (CObjectList)) 
COMMENT                      #228=(CGroupWidget 
COMMENT                            (CWidget 1 (10 #7# 0) 1 2 0 0 Nil -321 100) 
COMMENT                            (CObjectList 
COMMENT                             #229=(CScratch 
COMMENT                                   (CWidget 1 (1 #7# 1) 1 2 0 0 #152# 21121768 
COMMENT                                    100) (LOGPEN 0 6 10053171) 8 1 5.81072 1.9 
COMMENT                                   0.082322 1) 
COMMENT                             #230=(CLabel (CWidget 0 (0 0) 1 2 0 0 #154# 11 100) 
COMMENT                                   (LOGPEN 0 0 153) 1 
COMMENT                                   (LOGFONT 38 14 0 0 400 0 0 0 0 3 2 1 18 
COMMENT                                    "Georgia") 1.74233 0.555556 128 
COMMENT                                   "{\\i Pst}I (295)" "@N (@S)" 5 8.38136 10.454 
COMMENT                                   0 -10 4.17106 0.974079 #229#)) (CObjectList)) 
COMMENT                      #231=(CGroupWidget 
COMMENT                            (CWidget 2 (10 #1# 0) 1 2 0 0 Nil -1297 100) 
COMMENT                            (CObjectList 
COMMENT                             #232=(CScratch 
COMMENT                                   (CWidget 1 (1 #1# 1) 1 2 0 0 #152# 27741152 
COMMENT                                    100) (LOGPEN 0 6 10053171) 8 1 4.50826 1.9 
COMMENT                                   0.082322 1) 
COMMENT                             #233=(CLabel 
COMMENT                                   (CWidget 0 (0 0) 1 2 0 0 #144# 21121236 100) 
COMMENT                                   (LOGPEN 0 0 13408563) 1 
COMMENT                                   (LOGFONT 38 14 0 0 400 0 0 0 0 3 2 1 18 
COMMENT                                    "Georgia") 1.74233 0.555556 0 
COMMENT                                   "{\\i Ava}I (1123)" "@N (@S)" 5 14.5362 
COMMENT                                   -10.454 0 -10 4.94533 0.974079 #232#) 
COMMENT                             #234=(CScratch 
COMMENT                                   (CWidget 2 (1 #1# 2) 1 2 0 0 #152# 21651856 
COMMENT                                    100) (LOGPEN 0 6 10053171) 8 1 4.3431 1.9 
COMMENT                                   0.082322 1) 
COMMENT                             #235=(CLabel 
COMMENT                                   (CWidget 0 (0 0) 1 2 0 0 #144# 3331964 100) 
COMMENT                                   (LOGPEN 0 0 13408563) 1 
COMMENT                                   (LOGFONT 38 14 0 0 400 0 0 0 0 3 2 1 18 
COMMENT                                    "Georgia") 1.74233 0.555556 0 
COMMENT                                   "{\\i Ava}I (1228)" "@N (@S)" 5 14.4889 
COMMENT                                   -17.4233 0 -10 4.99528 0.974079 #234#)) 
COMMENT                            (CObjectList)) 
COMMENT                      #236=(CGroupWidget 
COMMENT                            (CWidget 2 (10 #8# 0) 1 2 0 0 Nil -254 100) 
COMMENT                            (CObjectList 
COMMENT                             #237=(CScratch 
COMMENT                                   (CWidget 1 (1 #8# 1) 1 2 0 0 #152# 21872328 
COMMENT                                    100) (LOGPEN 0 6 10053171) 8 1 4.50512 1.9 
COMMENT                                   0.082322 1) 
COMMENT                             #238=(CLabel 
COMMENT                                   (CWidget 0 (0 0) 1 2 0 0 #144# 1195590471 100) 
COMMENT                                   (LOGPEN 0 0 13408563) 1 
COMMENT                                   (LOGFONT 38 14 0 0 400 0 0 0 0 3 2 1 18 
COMMENT                                    "Georgia") 1.74233 0.555556 0 
COMMENT                                   "{\\i Sma}I (1125)" "@N (@S)" 5 14.9009 
COMMENT                                   -13.9386 0 -10 5.14514 0.974079 #237#) 
COMMENT                             #239=(CScratch 
COMMENT                                   (CWidget 2 (1 #8# 2) 1 2 0 0 #152# 21387752 
COMMENT                                    100) (LOGPEN 0 6 10053171) 8 1 4.33995 1.9 
COMMENT                                   0.082322 1) 
COMMENT                             #240=(CLabel 
COMMENT                                   (CWidget 0 (0 0) 1 2 0 0 #144# 27082808 100) 
COMMENT                                   (LOGPEN 0 0 13408563) 1 
COMMENT                                   (LOGFONT 38 14 0 0 400 0 0 0 0 3 2 1 18 
COMMENT                                    "Georgia") 1.74233 0.555556 0 
COMMENT                                   "{\\i Sma}I (1230)" "@N (@S)" 5 14.6586 
COMMENT                                   -20.908 0 -10 5.19509 0.974079 #239#)) 
COMMENT                            (CObjectList)) 
COMMENT                      #241=(CGroupWidget 
COMMENT                            (CWidget 2 (10 #9# 0) 1 2 0 0 Nil -1510 100) 
COMMENT                            (CObjectList 
COMMENT                             #242=(CScratch 
COMMENT                                   (CWidget 1 (1 #9# 1) 1 2 0 0 #152# 27764824 
COMMENT                                    100) (LOGPEN 0 6 10053171) 8 1 4.50826 1.9 
COMMENT                                   0.082322 1) 
COMMENT                             #243=(CLabel 
COMMENT                                   (CWidget 0 (0 0) 1 2 0 0 #144# 538976288 100) 
COMMENT                                   (LOGPEN 0 0 13408563) 1 
COMMENT                                   (LOGFONT 38 14 0 0 400 0 0 0 0 3 2 1 18 
COMMENT                                    "Georgia") 1.74233 0.555556 0 
COMMENT                                   "{\\i Xma}I (1123)" "@N (@S)" 5 14.8452 
COMMENT                                   -12.1963 0 -10 5.22007 0.974079 #242#) 
COMMENT                             #244=(CScratch 
COMMENT                                   (CWidget 2 (1 #9# 2) 1 2 0 0 #152# 1064 100) 
COMMENT                                   (LOGPEN 0 6 10053171) 8 1 4.3431 1.9 0.082322 
COMMENT                                   1) 
COMMENT                             #245=(CLabel 
COMMENT                                   (CWidget 0 (0 0) 1 2 0 0 #144# 1095188801 100) 
COMMENT                                   (LOGPEN 0 0 13408563) 1 
COMMENT                                   (LOGFONT 38 14 0 0 400 0 0 0 0 3 2 1 18 
COMMENT                                    "Georgia") 1.74233 0.555556 0 
COMMENT                                   "{\\i Xma}I (1228)" "@N (@S)" 5 14.715 
COMMENT                                   -19.1656 0 -10 5.27002 0.974079 #244#)) 
COMMENT                            (CObjectList)) 
COMMENT                      #246=(CGroupWidget 
COMMENT                            (CWidget 3 (10 #0# 0) 1 2 0 0 Nil -1158 100) 
COMMENT                            (CObjectList 
COMMENT                             #247=(CScratch 
COMMENT                                   (CWidget 1 (1 #0# 1) 1 2 0 0 #152# 27784912 
COMMENT                                    100) (LOGPEN 0 6 10053171) 8 1 5.58892 1.9 
COMMENT                                   0.082322 1) 
COMMENT                             #248=(CLabel 
COMMENT                                   (CWidget 0 (0 0) 1 2 0 0 #144# 538976288 100) 
COMMENT                                   (LOGPEN 0 0 13408563) 1 
COMMENT                                   (LOGFONT 38 14 0 0 400 0 0 0 0 3 2 1 18 
COMMENT                                    "Georgia") 1.74233 0.555556 0 
COMMENT                                   "{\\i Apa}LI (436)" "@N (@S)" 5 13.3264 
COMMENT                                   5.22699 0 -10 4.99528 0.974079 #247#) 
COMMENT                             #249=(CScratch 
COMMENT                                   (CWidget 2 (1 #0# 2) 1 2 0 0 #152# 27393728 
COMMENT                                    100) (LOGPEN 0 6 10053171) 8 1 3.02019 1.9 
COMMENT                                   0.082322 1) 
COMMENT                             #250=(CLabel 
COMMENT                                   (CWidget 0 (0 0) 1 2 0 0 #144# 538976288 100) 
COMMENT                                   (LOGPEN 0 0 13408563) 1 
COMMENT                                   (LOGFONT 38 14 0 0 400 0 0 0 0 3 2 1 18 
COMMENT                                    "Georgia") 1.74233 0.555556 0 
COMMENT                                   "{\\i Apa}LI (2069)" "@N (@S)" 5 -4.82976 
COMMENT                                   -12.1963 0 -10 5.56974 0.974079 #249#) 
COMMENT                             #251=(CScratch 
COMMENT                                   (CWidget 3 (1 #0# 3) 1 2 0 0 #152# 0 100) 
COMMENT                                   (LOGPEN 0 6 10053171) 8 1 1.06021 1.9 
COMMENT                                   0.082322 1) 
COMMENT                             #252=(CLabel 
COMMENT                                   (CWidget 0 (0 0) 1 2 0 0 #144# 1948283749 100) 
COMMENT                                   (LOGPEN 0 0 13408563) 1 
COMMENT                                   (LOGFONT 38 14 0 0 400 0 0 0 0 3 2 1 18 
COMMENT                                    "Georgia") 1.74233 0.555556 0 
COMMENT                                   "{\\i Apa}LI (3315)" "@N (@S)" 5 -13.4484 
COMMENT                                   5.22699 0 -10 5.49481 0.974079 #251#)) 
COMMENT                            (CObjectList)) 
COMMENT                      #253=(CGroupWidget 
COMMENT                            (CWidget 3 (10 #6# 0) 1 2 0 0 Nil -251 100) 
COMMENT                            (CObjectList 
COMMENT                             #254=(CScratch 
COMMENT                                   (CWidget 1 (1 #6# 1) 1 2 0 0 #152# 0 100) 
COMMENT                                   (LOGPEN 0 6 10053171) 8 1 5.6487 1.9 0.082322 
COMMENT                                   1) 
COMMENT                             #255=(CLabel 
COMMENT                                   (CWidget 0 (0 0) 1 2 0 0 #144# 14353408 100) 
COMMENT                                   (LOGPEN 0 0 13408563) 1 
COMMENT                                   (LOGFONT 38 14 0 0 400 0 0 0 0 3 2 1 18 
COMMENT                                    "Georgia") 1.74233 0.555556 0 
COMMENT                                   "{\\i Nco}I (398)" "@N (@S)" 5 12.157 6.96932 
COMMENT                                   0 -10 4.52073 0.974079 #254#) 
COMMENT                             #256=(CScratch 
COMMENT                                   (CWidget 2 (1 #6# 2) 1 2 0 0 #152# 21609880 
COMMENT                                    100) (LOGPEN 0 6 10053171) 8 1 5.2114 1.9 
COMMENT                                   0.082322 1) 
COMMENT                             #257=(CLabel 
COMMENT                                   (CWidget 0 (0 0) 1 2 0 0 #144# 400 100) 
COMMENT                                   (LOGPEN 0 0 13408563) 1 
COMMENT                                   (LOGFONT 38 14 0 0 400 0 0 0 0 3 2 1 18 
COMMENT                                    "Georgia") 1.74233 0.555556 0 
COMMENT                                   "{\\i Nco}I (676)" "@N (@S)" 5 13.9468 
COMMENT                                   -1.74233 0 -10 4.52073 0.974079 #256#) 
COMMENT                             #258=(CScratch 
COMMENT                                   (CWidget 3 (1 #6# 3) 1 2 0 0 #152# 28028808 
COMMENT                                    100) (LOGPEN 0 6 10053171) 8 1 0.456174 1.9 
COMMENT                                   0.082322 1) 
COMMENT                             #259=(CLabel 
COMMENT                                   (CWidget 0 (0 0) 1 2 0 0 #144# 33023 100) 
COMMENT                                   (LOGPEN 0 0 13408563) 1 
COMMENT                                   (LOGFONT 38 14 0 0 400 0 0 0 0 3 2 1 18 
COMMENT                                    "Georgia") 1.74233 0.555556 0 
COMMENT                                   "{\\i Nco}I (3699)" "@N (@S)" 5 -11.0278 
COMMENT                                   8.71165 0 -10 5.07021 0.974079 #258#)) 
COMMENT                            (CObjectList))) (CObjectList)) 
COMMENT               #260=(CGroupWidget (CWidget 14 (16 0) 1 2 0 0 Nil -812 100) 
COMMENT                     (CObjectList) (CObjectList)) 
COMMENT               #261=(CGroupWidget (CWidget 12 (0 0) 1 2 0 0 Nil -533 100) 
COMMENT                     (CObjectList) (CObjectList))) (CObjectList))) 
COMMENT       (CSeqView 10 10 (CObjectList) (CObList) 1 (CObList)) (CObList) 21962184 
COMMENT       (CStringList) 21119736 2424888 (CObList)))
FEATURES             Location/Qualifiers
     misc_signal     1310..1541
                     /vntifkey="87"
                     /label=aBGH
                     /note="polyadenylation site"
     misc_marker     1764..2324
                     /vntifkey="22"
                     /label=ori
                     /note="colEI-origin of replication"
     exon            2574..3434
                     /vntifkey="61"
                     /label=bla
                     /note="beta-lactamase (ampR)"
     misc_signal     3575..3920
                     /vntifkey="87"
                     /label=pCMV
                     /note="HCMV-promoter-NdeI deletion"
     misc_feature    11..45
                     /vntifkey="21"
                     /label=tI
                     /note="terminator for pol1"
     misc_feature    1073..1284
                     /vntifkey="21"
                     /label=pIh
                     /note="human pol1 promoter"
     misc_feature    complement(46..57)
                     /vntifkey="21"
                     /label=U12
     misc_feature    complement(1061..1072)
                     /vntifkey="21"
                     /label=U13
     CDS             71..829
                     /gene="M1"
                     /product="M1"
                     /SECDrawAs="Gene"
                     /vntifkey="4"
                     /label=M1
     CDS             786..1052
                     /gene="M2"
                     /SECDrawAs="Gene"
                     /vntifkey="4"
                     /label=M2,\exon\2
                     /note="second exon of M2 protein"
     misc_feature    complement(46..1072)
                     /vntifkey="21"
                     /label=M\vRNA
                     /note="The M vRNA segment from the A/WSN/33 influenza strain."
     mutation        446..446
                     /vntifkey="62"
                     /label=A446T\mutation
                     /note="Sequencing revealed this nonysnonymous (Ser -> Cys) A446T mutation relative to Genbank sequence for A/WSN/33."
     mutation        781..781
                     /vntifkey="62"
                     /label=G781A
                     /note="Sequencing revealed this synonymous (amino acid stays Leu) G781A mutation relative to the A/WSN/33 M sequence in Genbank."
     misc_feature    953..953
                     /vntifkey="21"
                     /label=G953C\mutation
                     /note="Sequencing revealed this synonymous (residue stays at Thr) mutation from G953 to C relative to A/WSN/33 sequence in Genbank."
BASE COUNT     1017 a       990 c      1022 g       959 t 
ORIGIN
        1 ctagcagtta accggagtac tggtcgacct ccgaagttgg gggggagcaa aagcaggtag 
       61 atattgaaag atgagtcttc taaccgaggt cgaaacgtac gttctctcta tcgtcccgtc 
      121 aggccccctc aaagccgaga tcgcacagag acttgaagat gtctttgcag ggaagaacac 
      181 cgatcttgag gttctcatgg aatggctaaa gacaagacca atcctgtcac ctctgactaa 
      241 ggggatttta ggatttgtgt tcacgctcac cgtgcccagt gagcggggac tgcagcgtag 
      301 acgctttgtc caaaatgctc ttaatgggaa cggagatcca aataacatgg acaaagcagt 
      361 taaactgtat aggaagctta agagggagat aacattccat ggggccaaag aaatagcact 
      421 cagttattct gctggtgcac ttgcctgttg tatgggcctc atatacaaca ggatgggggc 
      481 tgtgaccact gaagtggcat ttggcctggt atgcgcaacc tgtgaacaga ttgctgactc 
      541 ccagcatcgg tctcataggc aaatggtgac aacaaccaat ccactaatca gacatgagaa 
      601 cagaatggtt ctagccagca ctacagctaa ggctatggag caaatggctg gatcgagtga 
      661 gcaagcagca gaggccatgg atattgctag tcaggccagg caaatggtgc aggcgatgag 
      721 aaccgttggg actcatccta gctccagtgc tggtctaaaa gatgatcttc ttgaaaattt 
      781 acaggcctat cagaaacgaa tgggggtgca gatgcaacga ttcaagtgat cctctcgtca 
      841 ttgcagcaaa tatcattgga atcttgcact tgatattgtg gattcttgat cgtctttttt 
      901 tcaaatgcat ttatcgtcgc tttaaatacg gtttgaaaag agggccttct accgaaggag 
      961 tgccagagtc tatgagggaa gaatatcgaa aggaacagca gaatgctgtg gatgttgacg 
     1021 atggtcattt tgtcaacata gagctggagt aaaaaactac cttgtttcta ctaataaccc 
     1081 ggcggcccaa aatgccgact cggagcgaaa gatatacctc ccccggggcc gggaggtcgc 
     1141 gtcaccgacc acgccgccgg cccaggcgac gcgcgacacg gacacctgtc cccaaaaacg 
     1201 ccaccatcgc agccacacac ggagcgcccg gggccctctg gtcaacccca ggacacacgc 
     1261 gggagcagcg ccgggccggg gacgccctcc cggcggtcac ctaaatgcta gagctcgctg 
     1321 atcagcctcg actgtgcctt ctagttgcca gccatctgtt gtttgcccct cccccgtgcc 
     1381 ttccttgacc ctggaaggtg ccactcccac tgtcctttcc taataaaatg aggaaattgc 
     1441 atcgcattgt ctgagtaggt gtcattctat tctggggggt ggggtggggc aggacagcaa 
     1501 gggggaggat tgggaagaca atagcaggca tgctggggat gcggtgggct ctatggcttc 
     1561 tgaggcggaa agaaccagct gcattaatga atcggccaac gcgcggggag aggcggtttg 
     1621 cgtattgggc gctcttccgc ttcctcgctc actgactcgc tgcgctcggt cgttcggctg 
     1681 cggcgagcgg tatcagctca ctcaaaggcg gtaatacggt tatccacaga atcaggggat 
     1741 aacgcaggaa agaacatgtg agcaaaaggc cagcaaaagg ccaggaaccg taaaaaggcc 
     1801 gcgttgctgg cgtttttcca taggctccgc ccccctgacg agcatcacaa aaatcgacgc 
     1861 tcaagtcaga ggtggcgaaa cccgacagga ctataaagat accaggcgtt tccccctgga 
     1921 agctccctcg tgcgctctcc tgttccgacc ctgccgctta ccggatacct gtccgccttt 
     1981 ctcccttcgg gaagcgtggc gctttctcaa tgctcacgct gtaggtatct cagttcggtg 
     2041 taggtcgttc gctccaagct gggctgtgtg cacgaacccc ccgttcagcc cgaccgctgc 
     2101 gccttatccg gtaactatcg tcttgagtcc aacccggtaa gacacgactt atcgccactg 
     2161 gcagcagcca ctggtaacag gattagcaga gcgaggtatg taggcggtgc tacagagttc 
     2221 ttgaagtggt ggcctaacta cggctacact agaaggacag tatttggtat ctgcgctctg 
     2281 ctgaagccag ttaccttcgg aaaaagagtt ggtagctctt gatccggcaa acaaaccacc 
     2341 gctggtagcg gtggtttttt tgtttgcaag cagcagatta cgcgcagaaa aaaaggatct 
     2401 caagaagatc ctttgatctt ttctacgggg tctgacgctc agtggaacga aaactcacgt 
     2461 taagggattt tggtcatgag attatcaaaa aggatcttca cctagatcct tttaaattaa 
     2521 aaatgaagtt ttaaatcaat ctaaagtata tatgagtaaa cttggtctga cagttaccaa 
     2581 tgcttaatca gtgaggcacc tatctcagcg atctgtctat ttcgttcatc catagttgcc 
     2641 tgactccccg tcgtgtagat aactacgata cgggagggct taccatctgg ccccagtgct 
     2701 gcaatgatac cgcgagaccc acgctcaccg gctccagatt tatcagcaat aaaccagcca 
     2761 gccggaaggg ccgagcgcag aagtggtcct gcaactttat ccgcctccat ccagtctatt 
     2821 aattgttgcc gggaagctag agtaagtagt tcgccagtta atagtttgcg caacgttgtt 
     2881 gccattgcta caggcatcgt ggtgtcacgc tcgtcgtttg gtatggcttc attcagctcc 
     2941 ggttcccaac gatcaaggcg agttacatga tcccccatgt tgtgcaaaaa agcggttagc 
     3001 tccttcggtc ctccgatcgt tgtcagaagt aagttggccg cagtgttatc actcatggtt 
     3061 atggcagcac tgcataattc tcttactgtc atgccatccg taagatgctt ttctgtgact 
     3121 ggtgagtact caaccaagtc attctgagaa tagtgtatgc ggcgaccgag ttgctcttgc 
     3181 ccggcgtcaa tacgggataa taccgcgcca catagcagaa ctttaaaagt gctcatcatt 
     3241 ggaaaacgtt cttcggggcg aaaactctca aggatcttac cgctgttgag atccagttcg 
     3301 atgtaaccca ctcgtgcacc caactgatct tcagcatctt ttactttcac cagcgtttct 
     3361 gggtgagcaa aaacaggaag gcaaaatgcc gcaaaaaagg gaataagggc gacacggaaa 
     3421 tgttgaatac tcatactctt cctttttcaa tattattgaa gcatttatca gggttattgt 
     3481 ctcatgagcg gatacatatt tgaatgtatt tagaaaaata aacaaatagg ggttccgcgc 
     3541 acatttcccc gaaaagtgcc acctgacgtc gatatgccaa gtacgccccc tattgacgtc 
     3601 aatgacggta aatggcccgc ctggcattat gcccagtaca tgaccttatg ggactttcct 
     3661 acttggcagt acatctacgt attagtcatc gctattacca tggtgatgcg gttttggcag 
     3721 tacatcaatg ggcgtggata gcggtttgac tcacggggat ttccaagtct ccaccccatt 
     3781 gacgtcaatg ggagtttgtt ttggcaccaa aatcaacggg actttccaaa atgtcgtaac 
     3841 aactccgccc cattgacgca aatgggcggt aggcgtgtac ggtgggaggt ctatataagc 
     3901 agagctctct ggctaactag agaacccact gcttactggc ttatcgaaat taatacgact 
     3961 cactataggg agacccaagc tgttaacg 
//
