# Supplementary material for: Extreme heterogeneity of influenza virus infection in single cells
Source: eLife. 2018 Feb 16;7:e32303. doi: 10.7554/eLife.32303 (PMC5826275; doi:10.7554/eLife.32303)
Supplement: Supplementary file 1. — This ZIP file contains a Jupyter notebook that runs CellRanger to align and annotate the reads, and a Jupyter notebook that uses Monocle to analyze the cell-gene matrix. The ZIP file also includes associated custom scripts. To just run the Monocle analysis in monocle_analysis.ipynb on a pre-generated cell-gene matrix, unpack Supplementary file 2 into. /results/cellgenecounts/. [file elife-32303-supp1.zip › analysis_code/data/flu_sequences/37_pHW188-NS.gb]

LOCUS       pHW188-NS               3851 bp    DNA     circular     10-FEB-2008
DEFINITION  This plasmid encodes the NS gene from the A/WSN/33 (H1N1) influenza virus under control of both PolI and PolII polymerases, and so transcribes both mRNA and vRNA.
KEYWORDS    influenza; PR8; X31.
SOURCE      
  ORGANISM  
COMMENT     I received this plasmid from Rob Webster from St. Jude's hospital.  
            
            It encodes the NS gene from the A/WSN/33 influenza strain.
            
            The gene is flanked in the negative sense by a PolI promoter and terminator, 
            causing transcription of viral RNA with authentic ends.The gene is also 
            flanked in the positive sense by a PolII promoter with a polyadenylation site, 
            causing transcription of mRNA.
            
            The reference describing this plasmid is:
            E Hoffmann, G Neumann, Y Kawaoka, G Hobom, and RG Webster. "A DNA
            transfection system for generation of influenza A virus from eight plasmids."  Proc
            Natl Acad Sci, 97:6108-6113 (2000).
            
            CHARACTERIZATION:
            * Confirmed by sequencing the region from nt 1-975; there was a single synonymous
            mutation which I have made and indicated in the sequence in this map (1-15-08).
            
            
COMMENT     This file is created by Vector NTI
            http://www.invitrogen.com/
COMMENT     ORIGDB|GenBank
COMMENT     VNTDATE|471370487|
COMMENT     VNTDBDATE|473710706|
COMMENT     LSOWNER|
COMMENT     VNTNAME|pHW188-NS|
COMMENT     VNTAUTHORNAME|Jesse Bloom|
COMMENT     VNTAUTHOREML|jesse.bloom@gmail.com|
COMMENT     VNTOAUTHORNAME|Erich Hoffmann|
COMMENT     VNTREPLTYPE|Plasmid
COMMENT     Vector_NTI_Display_Data_(Do_Not_Edit!)
COMMENT     (SXF 
COMMENT      (CGexDoc "pHW188-NS" 0 3851 
COMMENT       (CDBMol 0 0 1 1 1 0 0 0 0 "" "" 0 0 0 0 (CObList) (CObList) (CObList) 
COMMENT        (CObList) -1 "") 
COMMENT       (CDocSetData 1 1 0 0 0 0 "MAIN" 1 1 1 1 0 0 1 1 0 1 10 10 4294967295 50 0 
COMMENT        1 0 (CHomObj 0 0 0 3 75) (CWordArray) (CWordArray) 
COMMENT        (CStringList "ApaLI" "BamHI" "ClaI" "EcoRI" "HindIII" "NcoI" "PstI" 
COMMENT         "SmaI") (CStringList "atg" "gtg") (CStringList "taa" "tga" "tag") 
COMMENT        (CObList) 1 "{(0,1),2}" 0 0 "" 0 4294967295 0 0 0 0 0 0 1 "MAIN" 0 0 30 
COMMENT        0 (CProteinMotifSearchObject 70 20 1 1 1 1 0 0 1 0 0 0 0 0)) 
COMMENT       (CMolPar 0 0 0 0 0 1 3851 0 0 0 0 0 0 0 0) (CStringList) (CStringList) 
COMMENT       (CObList) (COAPar 25 250 50 0 6 4 3 7) (COAPar 25 250 50 0 6 4 3 7) 
COMMENT       (COAPar 25 250 50 0 6 4 3 7) 
COMMENT       (CObList 
COMMENT        #0=(CRSite (CStringList) "ApaLI" "gtgcac" 2 0 2 1932 0 3178 0 0 "") 
COMMENT        #1=(CRSite (CStringList) "BamHI" "ggatcc" 2 0 1 75 0 0 "") 
COMMENT        #2=(CRSite (CStringList) "ClaI" "atcgat" 3 0 0 0 "") 
COMMENT        #3=(CRSite (CStringList) "EcoRI" "gaattc" 2 0 0 0 "") 
COMMENT        #4=(CRSite (CStringList) "HindIII" "aagctt" 2 0 1 93 0 0 "") 
COMMENT        #5=(CRSite (CStringList) "NcoI" "ccatgg" 2 0 2 311 0 3562 0 0 "") 
COMMENT        #6=(CRSite (CStringList) "PstI" "ctgcag" 6 0 0 0 "") 
COMMENT        #7=(CRSite (CStringList) "SmaI" "cccggg" 4 0 2 988 0 1093 0 0 "")) 
COMMENT       (CObList 
COMMENT        #8=(CFSignal (CObList) "aBGH" 87 0 0 1173 1404 0 (CStringList) 
COMMENT            (CStringList) 1 1 1 1 "2624..2855") 
COMMENT        #9=(CFSignal (CObList) "ori" 22 0 0 1627 2187 0 (CStringList) 
COMMENT            (CStringList) 1 1 1 1 "3078..3638") 
COMMENT        #10=(CFSignal (CObList) "bla" 61 0 0 2437 3297 0 (CStringList) 
COMMENT             (CStringList) 1 1 1 1 "3888..4748") 
COMMENT        #11=(CFSignal (CObList) "pCMV" 87 0 0 3438 3783 0 (CStringList) 
COMMENT             (CStringList) 1 1 1 1 "4889..5234") 
COMMENT        #12=(CFSignal (CObList) "tI" 21 0 0 11 45 0 (CStringList) (CStringList) 
COMMENT             1 1 1 1 "11..45") 
COMMENT        #13=(CFSignal (CObList) "pIh" 21 0 0 936 1147 0 (CStringList) 
COMMENT             (CStringList) 1 1 1 1 "2387..2598") 
COMMENT        #14=(CFSignal (CObList) "U12" 21 0 1 46 57 0 (CStringList) (CStringList) 
COMMENT             1 1 1 1 "") 
COMMENT        #15=(CFSignal (CObList) "NS1" 4 0 0 72 764 0 (CStringList) 
COMMENT             (CStringList "/gene=\"NS1\"" "/product=\"NS1\"" 
COMMENT              "/SECDrawAs=\"Gene\"") 1 1 1 1 "complement(13350..14042)") 
COMMENT        #16=(CFSignal (CObList) "NS vRNA" 21 0 1 46 935 0 (CStringList) 
COMMENT             (CStringList) 1 1 1 1 "") 
COMMENT        #17=(CFSignal (CObList) "A774G mutation." 62 0 0 774 774 0 (CStringList) 
COMMENT             (CStringList) 1 1 1 1 "") 
COMMENT        #18=(CFSignal (CObList) "U13" 21 0 1 923 935 0 (CStringList) 
COMMENT             (CStringList) 1 1 1 1 "") 
COMMENT        #19=(CFSignal (CObList) "NS2 exon 2" 4 0 0 514 909 0 (CStringList) 
COMMENT             (CStringList "/gene=\"NS2\"" "/product=\"NS2\"" 
COMMENT              "/SECDrawAs=\"Gene\"") 1 1 1 1 "complement(13205..13600)") 
COMMENT        #20=(CFSignal (CObList) "5' splice site" 21 0 0 102 103 0 (CStringList) 
COMMENT             (CStringList) 1 1 1 1 "") 
COMMENT        #21=(CFSignal (CObList) "NS2 exon 1" 4 0 0 72 101 0 (CStringList) 
COMMENT             (CStringList) 1 1 1 1 "")) (CObList) (CObList) (CObList) (CObList) 
COMMENT       (CObList) (CObList) 
COMMENT       (CTextView 0 
COMMENT        #22=(CGroupPar (CParagraph 0 (0 0) 1 2 0 0 180) 
COMMENT             (CObjectList 
COMMENT              #23=(CRefLinePar 
COMMENT                   (CLinePar (CParagraph 0 (0 0) 0 2 0 0 233) "pHW188-NS" 2) 5 
COMMENT                   "" 0 4) 
COMMENT              #24=(CFolderPar 
COMMENT                   (CGroupPar (CParagraph 1 (0 0) 1 1 0 0 178) 
COMMENT                    (CObjectList 
COMMENT                     #25=(CLinePar (CParagraph 0 (0 0) 1 2 1 0 180) 
COMMENT                          "DNA Plasmid 'pHW188-NS'" 1) 
COMMENT                     #26=(CLinePar (CParagraph 0 (0 0) 1 2 1 0 180) 
COMMENT                          "This plasmid encodes the NS gene from the A/WSN/33 (H1N1) influenza virus under control of both PolI and PolII polymerases, and so transcribes both mRNA and vRNA." 
COMMENT                          1) 
COMMENT                     #27=(CLinePar (CParagraph 0 (0 0) 1 2 1 0 180) 
COMMENT                          "Currently local object. Original author: Erich Hoffmann" 
COMMENT                          1) 
COMMENT                     #28=(CLinePar (CParagraph 0 (0 0) 1 2 1 0 180) 
COMMENT                          "Created: 01/15/08 04:14PM" 1) 
COMMENT                     #29=(CLinePar (CParagraph 0 (0 0) 1 2 1 0 180) 
COMMENT                          "Last Modified: 02/10/08 06:18PM" 1) 
COMMENT                     #30=(CLinePar (CParagraph 0 (0 0) 1 2 1 0 180) 
COMMENT                          "length: 3851 bp" 1) 
COMMENT                     #31=(CLinePar (CParagraph 0 (0 0) 1 2 1 0 180) 
COMMENT                          "storage type: Basic" 1) 
COMMENT                     #32=(CLinePar (CParagraph 0 (0 0) 1 2 1 0 180) 
COMMENT                          "form: Circular" 1))) "General Description") 
COMMENT              #33=(CFolderPar 
COMMENT                   (CGroupPar (CParagraph 2 (0 0) 1 1 0 0 178) 
COMMENT                    (CObjectList 
COMMENT                     #34=(CLinePar (CParagraph 0 (0 0) 1 2 1 0 180) 
COMMENT                          "Keywords: influenza; PR8; X31" 1) 
COMMENT                     #35=(CLinePar (CParagraph 0 (0 0) 1 2 1 0 180) 
COMMENT                          "Original Source Database: GenBank" 1) 
COMMENT                     #36=(CLinePar (CParagraph 0 (0 0) 1 2 1 0 180) 
COMMENT                          "Modification Date in the Original DB: 13-MAY-2004" 1))) 
COMMENT                   "Standard Fields") 
COMMENT              #37=(CFolderPar 
COMMENT                   (CGroupPar (CParagraph 5 (0 0) 1 1 0 0 178) 
COMMENT                    (CObjectList 
COMMENT                     #38=(CLinePar (CParagraph 0 (0 0) 1 2 1 0 180) 
COMMENT                          "Erich Hoffmann" 1))) "Original Author") 
COMMENT              #39=(CRefLinePar 
COMMENT                   (CLinePar (CParagraph 0 (0 0) 0 2 0 0 233) "Comments" 2) 1 "" 
COMMENT                   0 0) 
COMMENT              #40=(CFolderPar 
COMMENT                   (CGroupPar (CParagraph 8 (0 0) 1 2 0 0 178) (CObjectList)) 
COMMENT                   "Annotations") 
COMMENT              #41=(CFolderPar 
COMMENT                   (CGroupPar (CParagraph 12 (6 0) 1 1 0 0 178) 
COMMENT                    (CObjectList 
COMMENT                     #42=(CFolderPar 
COMMENT                          (CGroupPar (CParagraph 4 (7 4 0) 1 1 1 0 178) 
COMMENT                           (CObjectList 
COMMENT                            #43=(CFolderPar 
COMMENT                                 (CGroupPar 
COMMENT                                  (CParagraph 72 (3 #15# 0) 1 2 2 0 327) 
COMMENT                                  (CObjectList 
COMMENT                                   #44=(CLinePar 
COMMENT                                        (CParagraph 0 (0 0) 1 2 3 0 180) 
COMMENT                                        "Start: 72    End: 764 " 1) 
COMMENT                                   #45=(CLinePar 
COMMENT                                        (CParagraph 0 (0 0) 1 2 3 0 180) 
COMMENT                                        "Original Location Description:" 1) 
COMMENT                                   #46=(CLinePar 
COMMENT                                        (CParagraph 0 (0 0) 1 2 3 0 180) 
COMMENT                                        "   complement(13350..14042)" 1) 
COMMENT                                   #47=(CLinePar 
COMMENT                                        (CParagraph 0 (0 0) 1 2 3 0 180) 
COMMENT                                        "Qualifiers:" 1) 
COMMENT                                   #48=(CLinePar 
COMMENT                                        (CParagraph 0 (0 0) 1 2 3 0 180) 
COMMENT                                        "   /gene=\"NS1\"" 1) 
COMMENT                                   #49=(CLinePar 
COMMENT                                        (CParagraph 0 (0 0) 1 2 3 0 180) 
COMMENT                                        "   /product=\"NS1\"" 1) 
COMMENT                                   #50=(CLinePar 
COMMENT                                        (CParagraph 0 (0 0) 1 2 3 0 180) 
COMMENT                                        "   /SECDrawAs=\"Gene\"" 1))) "NS1") 
COMMENT                            #51=(CFolderPar 
COMMENT                                 (CGroupPar 
COMMENT                                  (CParagraph 72 (3 #21# 0) 1 2 2 0 327) 
COMMENT                                  (CObjectList 
COMMENT                                   #52=(CLinePar 
COMMENT                                        (CParagraph 0 (0 0) 1 2 3 0 180) 
COMMENT                                        "Start: 72    End: 101 " 1))) 
COMMENT                                 "NS2 exon 1") 
COMMENT                            #53=(CFolderPar 
COMMENT                                 (CGroupPar 
COMMENT                                  (CParagraph 514 (3 #19# 0) 1 2 2 0 327) 
COMMENT                                  (CObjectList 
COMMENT                                   #54=(CLinePar 
COMMENT                                        (CParagraph 0 (0 0) 1 2 3 0 180) 
COMMENT                                        "Start: 514   End: 909 " 1) 
COMMENT                                   #55=(CLinePar 
COMMENT                                        (CParagraph 0 (0 0) 1 2 3 0 180) 
COMMENT                                        "Original Location Description:" 1) 
COMMENT                                   #56=(CLinePar 
COMMENT                                        (CParagraph 0 (0 0) 1 2 3 0 180) 
COMMENT                                        "   complement(13205..13600)" 1) 
COMMENT                                   #57=(CLinePar 
COMMENT                                        (CParagraph 0 (0 0) 1 2 3 0 180) 
COMMENT                                        "Qualifiers:" 1) 
COMMENT                                   #58=(CLinePar 
COMMENT                                        (CParagraph 0 (0 0) 1 2 3 0 180) 
COMMENT                                        "   /gene=\"NS2\"" 1) 
COMMENT                                   #59=(CLinePar 
COMMENT                                        (CParagraph 0 (0 0) 1 2 3 0 180) 
COMMENT                                        "   /product=\"NS2\"" 1) 
COMMENT                                   #60=(CLinePar 
COMMENT                                        (CParagraph 0 (0 0) 1 2 3 0 180) 
COMMENT                                        "   /SECDrawAs=\"Gene\"" 1))) 
COMMENT                                 "NS2 exon 2"))) "CDS (3 total)") 
COMMENT                     #61=(CFolderPar 
COMMENT                          (CGroupPar (CParagraph 21 (7 21 0) 1 1 1 0 178) 
COMMENT                           (CObjectList 
COMMENT                            #62=(CFolderPar 
COMMENT                                 (CGroupPar 
COMMENT                                  (CParagraph 11 (3 #12# 0) 1 2 2 0 194) 
COMMENT                                  (CObjectList 
COMMENT                                   #63=(CLinePar 
COMMENT                                        (CParagraph 0 (0 0) 1 2 3 0 180) 
COMMENT                                        "Start: 11    End: 45  " 1) 
COMMENT                                   #64=(CLinePar 
COMMENT                                        (CParagraph 0 (0 0) 1 2 3 0 180) 
COMMENT                                        "terminator for pol1" 1) 
COMMENT                                   #65=(CLinePar 
COMMENT                                        (CParagraph 0 (0 0) 1 2 3 0 180) 
COMMENT                                        "Original Location Description:" 1) 
COMMENT                                   #66=(CLinePar 
COMMENT                                        (CParagraph 0 (0 0) 1 2 3 0 180) 
COMMENT                                        "   11..45" 1))) "tI") 
COMMENT                            #67=(CFolderPar 
COMMENT                                 (CGroupPar 
COMMENT                                  (CParagraph 46 (3 #14# 0) 1 2 2 0 194) 
COMMENT                                  (CObjectList 
COMMENT                                   #68=(CLinePar 
COMMENT                                        (CParagraph 0 (0 0) 1 2 3 0 180) 
COMMENT                                        "Start: 46    End: 57   (Complementary)" 
COMMENT                                        1))) "U12") 
COMMENT                            #69=(CFolderPar 
COMMENT                                 (CGroupPar 
COMMENT                                  (CParagraph 46 (3 #16# 0) 1 2 2 0 194) 
COMMENT                                  (CObjectList 
COMMENT                                   #70=(CLinePar 
COMMENT                                        (CParagraph 0 (0 0) 1 2 3 0 180) 
COMMENT                                        "Start: 46    End: 935  (Complementary)" 
COMMENT                                        1) 
COMMENT                                   #71=(CLinePar 
COMMENT                                        (CParagraph 0 (0 0) 1 2 3 0 180) 
COMMENT                                        "NS vRNA segment from the A/WSN/33 influenza strain." 
COMMENT                                        1))) "NS vRNA") 
COMMENT                            #72=(CFolderPar 
COMMENT                                 (CGroupPar 
COMMENT                                  (CParagraph 102 (3 #20# 0) 1 2 2 0 194) 
COMMENT                                  (CObjectList 
COMMENT                                   #73=(CLinePar 
COMMENT                                        (CParagraph 0 (0 0) 1 2 3 0 180) 
COMMENT                                        "Start: 102   End: 103 " 1))) 
COMMENT                                 "5' splice site") 
COMMENT                            #74=(CFolderPar 
COMMENT                                 (CGroupPar 
COMMENT                                  (CParagraph 923 (3 #18# 0) 1 2 2 0 194) 
COMMENT                                  (CObjectList 
COMMENT                                   #75=(CLinePar 
COMMENT                                        (CParagraph 0 (0 0) 1 2 3 0 180) 
COMMENT                                        "Start: 923   End: 935  (Complementary)" 
COMMENT                                        1))) "U13") 
COMMENT                            #76=(CFolderPar 
COMMENT                                 (CGroupPar 
COMMENT                                  (CParagraph 936 (3 #13# 0) 1 2 2 0 194) 
COMMENT                                  (CObjectList 
COMMENT                                   #77=(CLinePar 
COMMENT                                        (CParagraph 0 (0 0) 1 2 3 0 180) 
COMMENT                                        "Start: 936   End: 1147" 1) 
COMMENT                                   #78=(CLinePar 
COMMENT                                        (CParagraph 0 (0 0) 1 2 3 0 180) 
COMMENT                                        "human pol1 promoter" 1) 
COMMENT                                   #79=(CLinePar 
COMMENT                                        (CParagraph 0 (0 0) 1 2 3 0 180) 
COMMENT                                        "Original Location Description:" 1) 
COMMENT                                   #80=(CLinePar 
COMMENT                                        (CParagraph 0 (0 0) 1 2 3 0 180) 
COMMENT                                        "   2387..2598" 1))) "pIh"))) 
COMMENT                          "Misc. Feature (6 total)") 
COMMENT                     #81=(CFolderPar 
COMMENT                          (CGroupPar (CParagraph 22 (7 22 0) 1 1 1 0 178) 
COMMENT                           (CObjectList 
COMMENT                            #82=(CFolderPar 
COMMENT                                 (CGroupPar 
COMMENT                                  (CParagraph 1627 (3 #9# 0) 1 2 2 0 194) 
COMMENT                                  (CObjectList 
COMMENT                                   #83=(CLinePar 
COMMENT                                        (CParagraph 0 (0 0) 1 2 3 0 180) 
COMMENT                                        "Start: 1627  End: 2187" 1) 
COMMENT                                   #84=(CLinePar 
COMMENT                                        (CParagraph 0 (0 0) 1 2 3 0 180) 
COMMENT                                        "colEI-origin of replication" 1) 
COMMENT                                   #85=(CLinePar 
COMMENT                                        (CParagraph 0 (0 0) 1 2 3 0 180) 
COMMENT                                        "Original Location Description:" 1) 
COMMENT                                   #86=(CLinePar 
COMMENT                                        (CParagraph 0 (0 0) 1 2 3 0 180) 
COMMENT                                        "   3078..3638" 1))) "ori"))) 
COMMENT                          "Misc. Marker (1 total)") 
COMMENT                     #87=(CFolderPar 
COMMENT                          (CGroupPar (CParagraph 61 (7 61 0) 1 1 1 0 178) 
COMMENT                           (CObjectList 
COMMENT                            #88=(CFolderPar 
COMMENT                                 (CGroupPar 
COMMENT                                  (CParagraph 2437 (3 #10# 0) 1 2 2 0 194) 
COMMENT                                  (CObjectList 
COMMENT                                   #89=(CLinePar 
COMMENT                                        (CParagraph 0 (0 0) 1 2 3 0 180) 
COMMENT                                        "Start: 2437  End: 3297" 1) 
COMMENT                                   #90=(CLinePar 
COMMENT                                        (CParagraph 0 (0 0) 1 2 3 0 180) 
COMMENT                                        "beta-lactamase (ampR)" 1) 
COMMENT                                   #91=(CLinePar 
COMMENT                                        (CParagraph 0 (0 0) 1 2 3 0 180) 
COMMENT                                        "Original Location Description:" 1) 
COMMENT                                   #92=(CLinePar 
COMMENT                                        (CParagraph 0 (0 0) 1 2 3 0 180) 
COMMENT                                        "   3888..4748" 1))) "bla"))) 
COMMENT                          "Exon (1 total)") 
COMMENT                     #93=(CFolderPar 
COMMENT                          (CGroupPar (CParagraph 62 (7 62 0) 1 1 1 0 178) 
COMMENT                           (CObjectList 
COMMENT                            #94=(CFolderPar 
COMMENT                                 (CGroupPar 
COMMENT                                  (CParagraph 774 (3 #17# 0) 1 2 2 0 194) 
COMMENT                                  (CObjectList 
COMMENT                                   #95=(CLinePar 
COMMENT                                        (CParagraph 0 (0 0) 1 2 3 0 180) 
COMMENT                                        "Start: 774   End: 774 " 1) 
COMMENT                                   #96=(CLinePar 
COMMENT                                        (CParagraph 0 (0 0) 1 2 3 0 180) 
COMMENT                                        "Synonymous mutation (residue stays at Arg) in NS2, A to G.  Relative to A/WSN/33 sequence in Genbank." 
COMMENT                                        1))) "A774G mutation."))) 
COMMENT                          "Mutation (1 total)") 
COMMENT                     #97=(CFolderPar 
COMMENT                          (CGroupPar (CParagraph 87 (7 87 0) 1 1 1 0 178) 
COMMENT                           (CObjectList 
COMMENT                            #98=(CFolderPar 
COMMENT                                 (CGroupPar 
COMMENT                                  (CParagraph 1173 (3 #8# 0) 1 2 2 0 194) 
COMMENT                                  (CObjectList 
COMMENT                                   #99=(CLinePar 
COMMENT                                        (CParagraph 0 (0 0) 1 2 3 0 180) 
COMMENT                                        "Start: 1173  End: 1404" 1) 
COMMENT                                   #100=(CLinePar 
COMMENT                                         (CParagraph 0 (0 0) 1 2 3 0 180) 
COMMENT                                         "polyadenylation site" 1) 
COMMENT                                   #101=(CLinePar 
COMMENT                                         (CParagraph 0 (0 0) 1 2 3 0 180) 
COMMENT                                         "Original Location Description:" 1) 
COMMENT                                   #102=(CLinePar 
COMMENT                                         (CParagraph 0 (0 0) 1 2 3 0 180) 
COMMENT                                         "   2624..2855" 1))) "aBGH") 
COMMENT                            #103=(CFolderPar 
COMMENT                                  (CGroupPar 
COMMENT                                   (CParagraph 3438 (3 #11# 0) 1 2 2 0 194) 
COMMENT                                   (CObjectList 
COMMENT                                    #104=(CLinePar 
COMMENT                                          (CParagraph 0 (0 0) 1 2 3 0 180) 
COMMENT                                          "Start: 3438  End: 3783" 1) 
COMMENT                                    #105=(CLinePar 
COMMENT                                          (CParagraph 0 (0 0) 1 2 3 0 180) 
COMMENT                                          "HCMV-promoter-NdeI deletion" 1) 
COMMENT                                    #106=(CLinePar 
COMMENT                                          (CParagraph 0 (0 0) 1 2 3 0 180) 
COMMENT                                          "Original Location Description:" 1) 
COMMENT                                    #107=(CLinePar 
COMMENT                                          (CParagraph 0 (0 0) 1 2 3 0 180) 
COMMENT                                          "   4889..5234" 1))) "pCMV"))) 
COMMENT                          "Misc. Signal (2 total)"))) "Feature Map") 
COMMENT              #108=(CFolderPar 
COMMENT                    (CGroupPar (CParagraph 13 (0 0) 1 1 0 0 178) 
COMMENT                     (CObjectList 
COMMENT                      #109=(CRSFolderPar 
COMMENT                            (CFolderPar 
COMMENT                             (CGroupPar (CParagraph 27607808 (8 0) 1 1 1 0 178) 
COMMENT                              (CObjectList 
COMMENT                               #110=(CGroupPar 
COMMENT                                     (CParagraph 0 (10 #0# 0) 1 2 2 0 180) 
COMMENT                                     (CObjectList 
COMMENT                                      #111=(CLinePar 
COMMENT                                            (CParagraph 0 (1 #0# 1) 1 2 2 0 191) 
COMMENT                                            " N1: 1932 " 1) 
COMMENT                                      #112=(CLinePar 
COMMENT                                            (CParagraph 0 (1 #0# 2) 1 2 2 0 191) 
COMMENT                                            " N2: 3178 " 1))))) "ApaLI: 2 sites") 
COMMENT                            1 5 "GTGCAC" "CACGTG") 
COMMENT                      #113=(CRSFolderPar 
COMMENT                            (CFolderPar 
COMMENT                             (CGroupPar (CParagraph 27607776 (8 0) 1 1 1 0 178) 
COMMENT                              (CObjectList 
COMMENT                               #114=(CGroupPar 
COMMENT                                     (CParagraph 0 (10 #1# 0) 1 2 2 0 180) 
COMMENT                                     (CObjectList 
COMMENT                                      #115=(CLinePar 
COMMENT                                            (CParagraph 0 (1 #1# 1) 1 2 2 0 191) 
COMMENT                                            " N1: 75 " 1))))) "BamHI: 1 site") 1 
COMMENT                            5 "GGATCC" "CCTAGG") 
COMMENT                      #116=(CRSFolderPar 
COMMENT                            (CFolderPar 
COMMENT                             (CGroupPar (CParagraph 27607744 (8 0) 1 1 1 0 178) 
COMMENT                              (CObjectList)) "ClaI: 0 sites") 2 4 "ATCGAT" 
COMMENT                            "TAGCTA") 
COMMENT                      #117=(CRSFolderPar 
COMMENT                            (CFolderPar 
COMMENT                             (CGroupPar (CParagraph 21159928 (8 0) 1 1 1 0 178) 
COMMENT                              (CObjectList)) "EcoRI: 0 sites") 1 5 "GAATTC" 
COMMENT                            "CTTAAG") 
COMMENT                      #118=(CRSFolderPar 
COMMENT                            (CFolderPar 
COMMENT                             (CGroupPar (CParagraph 21159896 (8 0) 1 1 1 0 178) 
COMMENT                              (CObjectList 
COMMENT                               #119=(CGroupPar 
COMMENT                                     (CParagraph 0 (10 #4# 0) 1 2 2 0 180) 
COMMENT                                     (CObjectList 
COMMENT                                      #120=(CLinePar 
COMMENT                                            (CParagraph 0 (1 #4# 1) 1 2 2 0 191) 
COMMENT                                            " N1: 93 " 1))))) "HindIII: 1 site") 
COMMENT                            1 5 "AAGCTT" "TTCGAA") 
COMMENT                      #121=(CRSFolderPar 
COMMENT                            (CFolderPar 
COMMENT                             (CGroupPar (CParagraph 27714560 (8 0) 1 1 1 0 178) 
COMMENT                              (CObjectList 
COMMENT                               #122=(CGroupPar 
COMMENT                                     (CParagraph 0 (10 #5# 0) 1 2 2 0 180) 
COMMENT                                     (CObjectList 
COMMENT                                      #123=(CLinePar 
COMMENT                                            (CParagraph 0 (1 #5# 1) 1 2 2 0 191) 
COMMENT                                            " N1: 311 " 1) 
COMMENT                                      #124=(CLinePar 
COMMENT                                            (CParagraph 0 (1 #5# 2) 1 2 2 0 191) 
COMMENT                                            " N2: 3562 " 1))))) "NcoI: 2 sites") 
COMMENT                            1 5 "CCATGG" "GGTACC") 
COMMENT                      #125=(CRSFolderPar 
COMMENT                            (CFolderPar 
COMMENT                             (CGroupPar (CParagraph 27714528 (8 0) 1 1 1 0 178) 
COMMENT                              (CObjectList)) "PstI: 0 sites") 5 1 "CTGCAG" 
COMMENT                            "GACGTC") 
COMMENT                      #126=(CRSFolderPar 
COMMENT                            (CFolderPar 
COMMENT                             (CGroupPar (CParagraph 27344640 (8 0) 1 1 1 0 178) 
COMMENT                              (CObjectList 
COMMENT                               #127=(CGroupPar 
COMMENT                                     (CParagraph 0 (10 #7# 0) 1 2 2 0 180) 
COMMENT                                     (CObjectList 
COMMENT                                      #128=(CLinePar 
COMMENT                                            (CParagraph 0 (1 #7# 1) 1 2 2 0 191) 
COMMENT                                            " N1: 988 " 1) 
COMMENT                                      #129=(CLinePar 
COMMENT                                            (CParagraph 0 (1 #7# 2) 1 2 2 0 191) 
COMMENT                                            " N2: 1093 " 1))))) "SmaI: 2 sites") 
COMMENT                            3 3 "CCCGGG" "GGGCCC"))) 
COMMENT                    "Restriction/Methylation Map")))) 
COMMENT       (CGraphView 
COMMENT        (CWStyleSheet 
COMMENT         (CObjectList 
COMMENT          #130=(CWidgetStyle "RSite Label" 1 (LOGPEN 0 0 13408563) 1 0 1 
COMMENT                (LOGFONT 0 0 0 0 400 0 0 0 0 3 2 1 18 "Georgia") 0.555556 0 1 5 
COMMENT                "@N (@S)" 0) 
COMMENT          #131=(CWidgetStyle "Signal Label" 1 (LOGPEN 0 0 0) 1 0 1 
COMMENT                (LOGFONT 0 0 0 0 700 0 0 0 0 3 2 1 34 "Arial") 0.666667 0 1 1 
COMMENT                "@N" 0) 
COMMENT          #132=(CWidgetStyle "Molecule Label 2" 0 0 1 
COMMENT                (LOGFONT 0 0 0 0 400 0 0 0 0 3 2 1 18 "Georgia") 0.555556 0 1 16 
COMMENT                "@L bp" 0) 
COMMENT          #133=(CWidgetStyle "Molecule Label 1" 0 0 1 
COMMENT                (LOGFONT 0 0 0 0 400 0 0 0 0 3 2 1 34 "Verdana") 0.833333 0 1 1 
COMMENT                "@N" 0) 
COMMENT          #134=(CWidgetStyle "Shape 3" 1 (LOGPEN 0 0 3355545) 1 1 
COMMENT                (LOGBRUSH 0 6724095 0) 0 0 1 (LOGSHAPE 9 1 0.8 1.8 0)) 
COMMENT          #135=(CWidgetStyle "Shape 1" 1 (LOGPEN 0 0 6723840) 1 1 
COMMENT                (LOGBRUSH 0 10079334 0) 0 0 1 (LOGSHAPE 9 1 0.8 1.8 0)) 
COMMENT          #136=(CWidgetStyle "Axis" 1 (LOGPEN 0 0 10079436) 2 1 
COMMENT                (LOGBRUSH 0 13434879 0) 0 0 1 (LOGSHAPE 10 1 0 0 0)) 
COMMENT          #137=(CWidgetStyle "Line 2" 1 (LOGPEN 0 0 6723840) 8 0 0 0 1 
COMMENT                (LOGSHAPE 1 1.9 0 0 0)) 
COMMENT          #138=(CWidgetStyle "RSite" 1 (LOGPEN 0 0 10053171) 8 0 0 0 1 
COMMENT                (LOGSHAPE 1 1.9 0 0 0)) 
COMMENT          #139=(CWidgetStyle "Short Signal" 1 (LOGPEN 0 0 13395507) 10 0 0 0 1 
COMMENT                (LOGSHAPE 1 1.9 0 0 0)) 
COMMENT          #140=(CWidgetStyle "Uniq RSite Label" 1 (LOGPEN 0 0 153) 1 0 1 
COMMENT                (LOGFONT 0 0 0 0 400 0 0 0 0 3 2 1 18 "Georgia") 0.555556 128 1 
COMMENT                5 "@N (@S)" 0) 
COMMENT          #141=(CWidgetStyle "Vanilla" 1 (LOGPEN 0 0 0) 1 1 
COMMENT                (LOGBRUSH 0 16777215 0) 1 
COMMENT                (LOGFONT 0 0 0 0 400 0 0 0 0 7 48 2 18 "Times New Roman") 0.8 0 
COMMENT                1 2 "?" 0) 
COMMENT          #142=(CWidgetStyle "Mark 1" 0 0 1 
COMMENT                (LOGFONT 0 0 0 0 400 0 0 0 2 7 48 2 2 "Windings") 0.7 0 1 2 "?" 
COMMENT                0) 
COMMENT          #143=(CWidgetStyle "Motif Label" 1 (LOGPEN 0 0 16744512) 1 0 1 
COMMENT                (LOGFONT 0 0 0 0 400 0 0 0 0 3 2 1 34 "Arial") 0.611111 8388608 
COMMENT                1 65535 "@N (@H)" 0) 
COMMENT          #144=(CWidgetStyle "Fragment Label 2" 1 (LOGPEN 0 0 0) 1 0 1 
COMMENT                (LOGFONT 0 0 0 0 400 0 0 0 0 3 2 1 49 "Courier New") 1.05 0 1 48 
COMMENT                "@F bp (molecule @L bp)" 0) 
COMMENT          #145=(CWidgetStyle "Fragment Label 1" 1 (LOGPEN 0 0 0) 1 0 1 
COMMENT                (LOGFONT 0 0 0 0 400 0 0 0 0 3 2 1 34 "Arial") 0.91 0 1 1 
COMMENT                "Fragment of @N" 0) 
COMMENT          #146=(CWidgetStyle "Shape 4" 1 (LOGPEN 0 0 0) 1 1 
COMMENT                (LOGBRUSH 2 8388608 5) 0 0 0) 
COMMENT          #147=(CWidgetStyle "Shape 2" 1 (LOGPEN 0 0 0) 1 1 (LOGBRUSH 0 128 0) 0 
COMMENT                0 0) 
COMMENT          #148=(CWidgetStyle "Shape 0" 1 (LOGPEN 0 0 0) 1 1 (LOGBRUSH 0 0 0) 0 0 
COMMENT                0) 
COMMENT          #149=(CWidgetStyle "ORF" 1 (LOGPEN 0 0 16384) 8 0 0 0 1 
COMMENT                (LOGSHAPE 7 0.2 3.41182 2.86186 0.609808)) 
COMMENT          #150=(CWidgetStyle "Line 4" 1 (LOGPEN 0 0 32768) 8 0 0 0 0) 
COMMENT          #151=(CWidgetStyle "Line 3" 1 (LOGPEN 0 0 16711680) 8 0 0 0 0) 
COMMENT          #152=(CWidgetStyle "Line 1" 1 (LOGPEN 0 0 16711680) 1 0 0 0 0) 
COMMENT          #153=(CWidgetStyle "Short Promoter" 1 (LOGPEN 0 0 128) 6 0 0 0 0) 
COMMENT          #154=(CWidgetStyle "Motif" 1 (LOGPEN 0 0 0) 1 0 0 0 0) 
COMMENT          #155=(CWidgetStyle "Line 0" 1 (LOGPEN 0 0 0) 8 0 0 0 0) 
COMMENT          #156=(CWidgetStyle "Void" 0 0 0 0 0) 
COMMENT          #157=(CWidgetStyle "General Label" 1 (LOGPEN 0 0 0) 1 0 1 
COMMENT                (LOGFONT 0 0 0 0 400 0 0 0 0 3 2 1 18 "Times New Roman") 0.91 0 
COMMENT                1 3 "@T @N " 0) 
COMMENT          #158=(CWidgetStyle "Position" 1 (LOGPEN 0 0 0) 1 0 0 0 0) 
COMMENT          #159=(CWidgetStyle "Annotation" 0 0 1 
COMMENT                (LOGFONT 0 0 0 0 400 0 0 0 0 3 2 1 18 "Times New Roman") 0.91 0 
COMMENT                0 0) 
COMMENT          #160=(CWidgetStyle "Position Label" 1 (LOGPEN 0 0 8388608) 1 0 1 
COMMENT                (LOGFONT 0 0 0 0 400 0 1 0 0 3 2 1 34 "Arial") 0.63 8388608 1 1 
COMMENT                "@N" 0) 
COMMENT          #161=(CWidgetStyle "Range" 1 (LOGPEN 0 0 0) 1 1 
COMMENT                (LOGBRUSH 0 16777215 0) 0 0 0) 
COMMENT          #162=(CWidgetStyle "Range Label" 1 (LOGPEN 0 0 8388608) 1 0 1 
COMMENT                (LOGFONT 0 0 0 0 400 0 1 0 0 3 2 1 34 "Arial") 0.63 8388608 1 1 
COMMENT                "@N" 0) 
COMMENT          #163=(CWidgetStyle "ORF Label" 1 (LOGPEN 0 0 49216) 1 0 1 
COMMENT                (LOGFONT 0 0 0 0 400 0 0 0 0 3 2 1 18 "Times New Roman") 
COMMENT                0.611111 0 1 65535 "@N" 0) 
COMMENT          #164=(CWidgetStyle "CDS Label" 1 (LOGPEN 0 0 4227264) 1 0 1 
COMMENT                (LOGFONT 0 0 0 0 400 0 0 0 0 3 2 1 34 "Arial") 0.555556 255 1 1 
COMMENT                "@N" 0) 
COMMENT          #165=(CWidgetStyle "Shape 5" 1 (LOGPEN 0 0 0) 3 1 
COMMENT                (LOGBRUSH 0 16777113 0) 1 
COMMENT                (LOGFONT 0 0 0 0 400 0 0 0 0 7 48 2 50 "Arial") 0.9 0 0 1 
COMMENT                (LOGSHAPE 9 1 0.8 1.8 0)) 
COMMENT          #166=(CWidgetStyle "CDS" 1 (LOGPEN 0 0 0) 1 1 (LOGBRUSH 2 39423 3) 0 0 
COMMENT                1 (LOGSHAPE 9 1 0.8 1.8 0)) 
COMMENT          #167=(CWidgetStyle "Label 2" 1 (LOGPEN 0 0 4227264) 1 0 1 
COMMENT                (LOGFONT 0 0 0 0 400 0 0 0 0 3 2 1 34 "Arial") 0.944444 8388608 
COMMENT                1 1 "@N" 0) 
COMMENT          #168=(CWidgetStyle "Label 3" 1 (LOGPEN 0 0 8421376) 1 0 1 
COMMENT                (LOGFONT 0 0 0 0 700 255 0 0 0 3 2 1 34 "Arial") 0.833333 255 1 
COMMENT                5 "@N (@S)" 0) 
COMMENT          #169=(CWidgetStyle "Label 4" 1 (LOGPEN 0 0 8437824) 1 0 1 
COMMENT                (LOGFONT 0 0 0 0 400 0 0 0 0 3 2 1 34 "Arial") 0.722222 0 1 5 
COMMENT                "@N (@S)" 0)) 0.164644 1.74233 0.164644 2.53336 
COMMENT         (70 (CShapeMapEntry 0 "Unique RSite" 1 "Uniq RSite Label") 67 
COMMENT          (CShapeMapEntry 0 "ORF" 0 "ORF Label")) 40.0378 40.0378 39 39 0.1 
COMMENT         -5302) 1 1 0 1 1 
COMMENT        (mapper: 17.9685 -17.9985 40.0378 40.0378 0.01 10 -1 3851 3851 1 0 0) 
COMMENT        #170=(CGroupWidget (CWidget 0 (0 0) 1 2 0 0 Nil 1768117093 100) 
COMMENT              (CObjectList 
COMMENT               #171=(CGroupWidget (CWidget 1 (0 0) 1 2 0 0 Nil -1018 100) 
COMMENT                     (CObjectList 
COMMENT                      #172=(CAxis 
COMMENT                            (CWideLine 
COMMENT                             (CWidget 0 (0 0) 1 2 0 0 #136# 27680732 0) 
COMMENT                             (LOGPEN 0 0 10079436) 2 (LOGBRUSH 0 13434879 0) 1 
COMMENT                             6.27581 6.27381 1 0.0214037) 0.162898) 
COMMENT                      #173=(CLabel 
COMMENT                            (CWidget 1001 (0 0) 1 2 0 0 #133# 27298220 100) 
COMMENT                            (LOGPEN 0 0 13408563) 1 
COMMENT                            (LOGFONT 58 22 0 0 400 0 0 0 0 3 2 1 34 "Verdana") 
COMMENT                            1.74233 0.833333 0 "pHW188-NS" "@N" 1 0 0.871165 0 
COMMENT                            -10 6.86851 1.39868 Nil) 
COMMENT                      #174=(CLabel 
COMMENT                            (CWidget 1002 (0 0) 1 2 0 0 #132# 268786344 100) 
COMMENT                            (LOGPEN 0 0 13408563) 1 
COMMENT                            (LOGFONT 38 14 0 0 400 0 0 0 0 3 2 1 18 "Georgia") 
COMMENT                            1.74233 0.555556 0 "3851 bp" "@L bp" 16 0 -0.871165 
COMMENT                            0 -10.8 3.39679 0.974079 Nil)) (CObjectList)) 
COMMENT               #175=(CGroupWidget (CWidget 10 (6 0) 1 2 0 0 Nil -879 100) 
COMMENT                     (CObjectList 
COMMENT                      #176=(CGroupWidget 
COMMENT                            (CWidget 4 (7 4 0) 1 2 0 0 Nil -321 100) 
COMMENT                            (CObjectList 
COMMENT                             #177=(CWideArrow 
COMMENT                                   (CWideLine 
COMMENT                                    (CWidget 0 (3 #15# 0) 1 2 0 0 #134# 0 100) 
COMMENT                                    (LOGPEN 0 0 3355545) 1 
COMMENT                                    (LOGBRUSH 0 6724095 0) 1 5.02865 6.15753 1 
COMMENT                                    0.082322) 0.8 1.8 0) 
COMMENT                             #178=(CLabel 
COMMENT                                   (CWidget 0 (0 0) 1 2 0 0 #131# 1948283749 100) 
COMMENT                                   (LOGPEN 0 0 0) 1 
COMMENT                                   (LOGFONT 46 17 0 0 700 0 0 0 0 3 2 1 34 
COMMENT                                    "Arial") 1.74233 0.666667 0 "NS1" "@N" 1 
COMMENT                                   12.461 3.48466 0 -10 1.84825 1.12394 #177#) 
COMMENT                             #179=(CWideArrow 
COMMENT                                   (CWideLine 
COMMENT                                    (CWidget 0 (3 #19# 0) 1 2 0 0 #134# 0 100) 
COMMENT                                    (LOGPEN 0 0 3355545) 1 
COMMENT                                    (LOGBRUSH 0 6724095 0) 0.835356 4.79245 
COMMENT                                    5.43752 1 0.082322) 0.8 1.8 0) 
COMMENT                             #180=(CLabel 
COMMENT                                   (CWidget 0 (0 0) 1 2 0 0 #131# 524293 100) 
COMMENT                                   (LOGPEN 0 0 0) 1 
COMMENT                                   (LOGFONT 46 17 0 0 700 0 0 0 0 3 2 1 34 
COMMENT                                    "Arial") 1.74233 0.666667 0 "NS2 exon 2" 
COMMENT                                   "@N" 1 14.3889 0 0 -10 5.12016 1.12394 #179#) 
COMMENT                             #181=(CScratch 
COMMENT                                   (CWidget 0 (3 #21# 0) 1 2 0 0 #139# 1059 100) 
COMMENT                                   (LOGPEN 0 8 13395507) 10 1 6.15753 1.9 
COMMENT                                   0.082322 1) 
COMMENT                             #182=(CLabel 
COMMENT                                   (CWidget 0 (0 0) 1 2 0 0 #131# 262149 100) 
COMMENT                                   (LOGPEN 0 0 0) 1 
COMMENT                                   (LOGFONT 46 17 0 0 700 0 0 0 0 3 2 1 34 
COMMENT                                    "Arial") 1.74233 0.666667 0 "NS2 exon 1" 
COMMENT                                   "@N" 1 4.68866 12.1963 0 -10 5.12016 1.12394 
COMMENT                                   #181#)) (CObjectList)) 
COMMENT                      #183=(CGroupWidget 
COMMENT                            (CWidget 21 (7 21 0) 1 2 0 0 Nil -1227 100) 
COMMENT                            (CObjectList 
COMMENT                             #184=(CWideArrow 
COMMENT                                   (CWideLine 
COMMENT                                    (CWidget 0 (3 #12# 0) 1 2 0 0 #135# 0 100) 
COMMENT                                    (LOGPEN 0 0 6723840) 1 
COMMENT                                    (LOGBRUSH 0 10079334 0) 0.835356 6.19988 
COMMENT                                    6.2569 1 0.082322) 0.8 1.8 0) 
COMMENT                             #185=(CLabel 
COMMENT                                   (CWidget 0 (0 0) 1 2 0 0 #131# 27783496 100) 
COMMENT                                   (LOGPEN 0 0 0) 1 
COMMENT                                   (LOGFONT 46 17 0 0 700 0 0 0 0 3 2 1 34 
COMMENT                                    "Arial") 1.74233 0.666667 0 "tI" "@N" 1 
COMMENT                                   1.96218 15.681 0 -10 0.649386 1.12394 #184#) 
COMMENT                             #186=(CWideArrow 
COMMENT                                   (CWideLine 
COMMENT                                    (CWidget 0 (3 #13# 0) 1 2 0 0 #135# 0 100) 
COMMENT                                    (LOGPEN 0 0 6723840) 1 
COMMENT                                    (LOGBRUSH 0 10079334 0) 1 4.40475 4.75009 1 
COMMENT                                    0.082322) 0.8 1.8 0) 
COMMENT                             #187=(CLabel 
COMMENT                                   (CWidget 0 (0 0) 1 2 0 0 #131# 21352440 100) 
COMMENT                                   (LOGPEN 0 0 0) 1 
COMMENT                                   (LOGFONT 46 17 0 0 700 0 0 0 0 3 2 1 34 
COMMENT                                    "Arial") 1.74233 0.666667 0 "pIh" "@N" 1 
COMMENT                                   12.9259 -6.96932 0 -10 1.49858 1.12394 #186#) 
COMMENT                             #188=(CScratch 
COMMENT                                   (CWidget 0 (3 #14# 0) 1 2 0 0 #139# 1089 100) 
COMMENT                                   (LOGPEN 0 8 13395507) 10 1 6.19988 1.9 
COMMENT                                   0.082322 1) 
COMMENT                             #189=(CLabel (CWidget 0 (0 0) 1 2 0 0 #131# 7 100) 
COMMENT                                   (LOGPEN 0 0 0) 1 
COMMENT                                   (LOGFONT 46 17 0 0 700 0 0 0 0 3 2 1 34 
COMMENT                                    "Arial") 1.74233 0.666667 0 "U12" "@N" 1 
COMMENT                                   2.74058 13.9386 0 -10 1.6984 1.12394 #188#) 
COMMENT                             #190=(CWideArrow 
COMMENT                                   (CWideLine 
COMMENT                                    (CWidget 0 (3 #16# 0) 1 2 0 0 #135# 0 100) 
COMMENT                                    (LOGPEN 0 0 6723840) 1 
COMMENT                                    (LOGBRUSH 0 10079334 0) 0.670712 4.75009 
COMMENT                                    6.19988 1 0.082322) 0.8 1.8 1) 
COMMENT                             #191=(CLabel 
COMMENT                                   (CWidget 0 (0 0) 1 2 0 0 #131# 538976288 100) 
COMMENT                                   (LOGPEN 0 0 0) 1 
COMMENT                                   (LOGFONT 46 17 0 0 700 0 0 0 0 3 2 1 34 
COMMENT                                    "Arial") 1.74233 0.666667 0 "NS vRNA" "@N" 1 
COMMENT                                   13.851 1.74233 0 -10 4.0212 1.12394 #190#) 
COMMENT                             #192=(CScratch 
COMMENT                                   (CWidget 0 (3 #18# 0) 1 2 0 0 #139# 1135 100) 
COMMENT                                   (LOGPEN 0 8 13395507) 10 1 4.77127 1.9 
COMMENT                                   0.082322 1) 
COMMENT                             #193=(CLabel (CWidget 0 (0 0) 1 2 0 0 #131# 6 100) 
COMMENT                                   (LOGPEN 0 0 0) 1 
COMMENT                                   (LOGFONT 46 17 0 0 700 0 0 0 0 3 2 1 34 
COMMENT                                    "Arial") 1.74233 0.666667 0 "U13" "@N" 1 
COMMENT                                   12.9061 -3.48466 0 -10 1.6984 1.12394 #192#) 
COMMENT                             #194=(CScratch 
COMMENT                                   (CWidget 0 (3 #20# 0) 1 2 0 0 #139# 1135 100) 
COMMENT                                   (LOGPEN 0 8 13395507) 10 1 6.10866 1.9 
COMMENT                                   0.082322 1) 
COMMENT                             #195=(CLabel 
COMMENT                                   (CWidget 0 (0 0) 1 2 0 0 #131# 268673032 100) 
COMMENT                                   (LOGPEN 0 0 0) 1 
COMMENT                                   (LOGFONT 46 17 0 0 700 0 0 0 0 3 2 1 34 
COMMENT                                    "Arial") 1.74233 0.666667 0 "5' splice site" 
COMMENT                                   "@N" 1 12.7233 6.96932 0 -10 5.46983 1.12394 
COMMENT                                   #194#)) (CObjectList)) 
COMMENT                      #196=(CGroupWidget 
COMMENT                            (CWidget 22 (7 22 0) 1 2 0 0 Nil -460 100) 
COMMENT                            (CObjectList 
COMMENT                             #197=(CWideArrow 
COMMENT                                   (CWideLine 
COMMENT                                    (CWidget 0 (3 #9# 0) 1 2 0 0 #147# 574 100) 
COMMENT                                    (LOGPEN 0 0 0) 1 (LOGBRUSH 0 128 0) 1 
COMMENT                                    2.71062 3.62447 1 0.082322) 0.8 1.8 0) 
COMMENT                             #198=(CLabel 
COMMENT                                   (CWidget 0 (0 0) 1 2 0 0 #131# 21364968 100) 
COMMENT                                   (LOGPEN 0 0 0) 1 
COMMENT                                   (LOGFONT 46 17 0 0 700 0 0 0 0 3 2 1 34 
COMMENT                                    "Arial") 1.74233 0.666667 0 "ori" "@N" 1 
COMMENT                                   1.69521 -12.1963 0 -10 1.29877 1.12394 #197#)) 
COMMENT                            (CObjectList)) 
COMMENT                      #199=(CGroupWidget 
COMMENT                            (CWidget 61 (7 61 0) 1 2 0 0 Nil -530 100) 
COMMENT                            (CObjectList 
COMMENT                             #200=(CWideArrow 
COMMENT                                   (CWideLine 
COMMENT                                    (CWidget 0 (3 #10# 0) 1 2 0 0 #134# 0 100) 
COMMENT                                    (LOGPEN 0 0 3355545) 1 
COMMENT                                    (LOGBRUSH 0 6724095 0) 1 0.902453 2.305 1 
COMMENT                                    0.082322) 0.8 1.8 0) 
COMMENT                             #201=(CLabel 
COMMENT                                   (CWidget 0 (0 0) 1 2 0 0 #131# 2228300 100) 
COMMENT                                   (LOGPEN 0 0 0) 1 
COMMENT                                   (LOGFONT 46 17 0 0 700 0 0 0 0 3 2 1 34 
COMMENT                                    "Arial") 1.74233 0.666667 0 "bla" "@N" 1 
COMMENT                                   -12.6639 0 0 -10 1.49858 1.12394 #200#)) 
COMMENT                            (CObjectList)) 
COMMENT                      #202=(CGroupWidget 
COMMENT                            (CWidget 62 (7 62 0) 1 2 0 0 Nil -251 100) 
COMMENT                            (CObjectList 
COMMENT                             #203=(CScratch 
COMMENT                                   (CWidget 0 (3 #17# 0) 1 2 0 0 #139# 1135 100) 
COMMENT                                   (LOGPEN 0 8 13395507) 10 1 5.01399 1.9 
COMMENT                                   0.082322 1) 
COMMENT                             #204=(CLabel (CWidget 0 (0 0) 1 2 0 0 #131# 11 100) 
COMMENT                                   (LOGPEN 0 0 0) 1 
COMMENT                                   (LOGFONT 46 17 0 0 700 0 0 0 0 3 2 1 34 
COMMENT                                    "Arial") 1.74233 0.666667 0 
COMMENT                                   "A774G mutation." "@N" 1 15.4104 -1.74233 0 
COMMENT                                   -10 7.36804 1.12394 #203#)) (CObjectList)) 
COMMENT                      #205=(CGroupWidget 
COMMENT                            (CWidget 87 (7 87 0) 1 2 0 0 Nil -390 100) 
COMMENT                            (CObjectList 
COMMENT                             #206=(CWideArrow 
COMMENT                                   (CWideLine 
COMMENT                                    (CWidget 0 (3 #8# 0) 1 2 0 0 #135# 0 100) 
COMMENT                                    (LOGPEN 0 0 6723840) 1 
COMMENT                                    (LOGBRUSH 0 10079334 0) 1 3.9861 4.36403 1 
COMMENT                                    0.082322) 0.8 1.8 0) 
COMMENT                             #207=(CLabel 
COMMENT                                   (CWidget 0 (0 0) 1 2 0 0 #131# 538976288 100) 
COMMENT                                   (LOGPEN 0 0 0) 1 
COMMENT                                   (LOGFONT 46 17 0 0 700 0 0 0 0 3 2 1 34 
COMMENT                                    "Arial") 1.74233 0.666667 0 "aBGH" "@N" 1 
COMMENT                                   12.2 -10.454 0 -10 2.62252 1.12394 #206#) 
COMMENT                             #208=(CWideArrow 
COMMENT                                   (CWideLine 
COMMENT                                    (CWidget 0 (3 #11# 0) 1 2 0 0 #135# 0 100) 
COMMENT                                    (LOGPEN 0 0 6723840) 1 
COMMENT                                    (LOGBRUSH 0 10079334 0) 1 0.11077 0.674396 1 
COMMENT                                    0.082322) 0.8 1.8 0) 
COMMENT                             #209=(CLabel 
COMMENT                                   (CWidget 0 (0 0) 1 2 0 0 #131# 14352960 100) 
COMMENT                                   (LOGPEN 0 0 0) 1 
COMMENT                                   (LOGFONT 46 17 0 0 700 0 0 0 0 3 2 1 34 
COMMENT                                    "Arial") 1.74233 0.666667 0 "pCMV" "@N" 1 
COMMENT                                   -7.78025 10.454 0 -10 2.69745 1.12394 #208#)) 
COMMENT                            (CObjectList))) (CObjectList)) 
COMMENT               #210=(CGroupWidget (CWidget 11 (8 0) 1 2 0 0 Nil -324 100) 
COMMENT                     (CObjectList 
COMMENT                      #211=(CGroupWidget 
COMMENT                            (CWidget 1 (10 #1# 0) 1 2 0 0 Nil -742 100) 
COMMENT                            (CObjectList 
COMMENT                             #212=(CScratch 
COMMENT                                   (CWidget 1 (1 #1# 1) 1 2 0 0 #138# 1064 100) 
COMMENT                                   (LOGPEN 0 6 10053171) 8 1 6.15264 1.9 
COMMENT                                   0.082322 1) 
COMMENT                             #213=(CLabel 
COMMENT                                   (CWidget 0 (0 0) 1 2 0 0 #140# 21553192 100) 
COMMENT                                   (LOGPEN 0 0 153) 1 
COMMENT                                   (LOGFONT 38 14 0 0 400 0 0 0 0 3 2 1 18 
COMMENT                                    "Georgia") 1.74233 0.555556 128 
COMMENT                                   "{\\i Bam}HI (75)" "@N (@S)" 5 8.77338 10.454 
COMMENT                                   0 -10 4.84542 0.974079 #212#)) (CObjectList)) 
COMMENT                      #214=(CGroupWidget 
COMMENT                            (CWidget 1 (10 #4# 0) 1 2 0 0 Nil -742 100) 
COMMENT                            (CObjectList 
COMMENT                             #215=(CScratch 
COMMENT                                   (CWidget 1 (1 #4# 1) 1 2 0 0 #138# 28315888 
COMMENT                                    100) (LOGPEN 0 6 10053171) 8 1 6.12332 1.9 
COMMENT                                   0.082322 1) 
COMMENT                             #216=(CLabel 
COMMENT                                   (CWidget 0 (0 0) 1 2 0 0 #140# 14353632 100) 
COMMENT                                   (LOGPEN 0 0 153) 1 
COMMENT                                   (LOGFONT 38 14 0 0 400 0 0 0 0 3 2 1 18 
COMMENT                                    "Georgia") 1.74233 0.555556 128 
COMMENT                                   "{\\i Hin}dIII (93)" "@N (@S)" 5 11.0975 
COMMENT                                   8.71165 0 -10 4.77049 0.974079 #215#)) 
COMMENT                            (CObjectList)) 
COMMENT                      #217=(CGroupWidget 
COMMENT                            (CWidget 2 (10 #0# 0) 1 2 0 0 Nil -1091 100) 
COMMENT                            (CObjectList 
COMMENT                             #218=(CScratch 
COMMENT                                   (CWidget 1 (1 #0# 1) 1 2 0 0 #138# 28318064 
COMMENT                                    100) (LOGPEN 0 6 10053171) 8 1 3.12763 1.9 
COMMENT                                   0.082322 1) 
COMMENT                             #219=(CLabel 
COMMENT                                   (CWidget 0 (0 0) 1 2 0 0 #130# 352321536 100) 
COMMENT                                   (LOGPEN 0 0 13408563) 1 
COMMENT                                   (LOGFONT 38 14 0 0 400 0 0 0 0 3 2 1 18 
COMMENT                                    "Georgia") 1.74233 0.555556 0 
COMMENT                                   "{\\i Apa}LI (1932)" "@N (@S)" 5 -3.45078 
COMMENT                                   -12.1963 0 -10 5.49481 0.974079 #218#) 
COMMENT                             #220=(CScratch 
COMMENT                                   (CWidget 2 (1 #0# 2) 1 2 0 0 #138# 0 100) 
COMMENT                                   (LOGPEN 0 6 10053171) 8 1 1.09793 1.9 
COMMENT                                   0.082322 1) 
COMMENT                             #221=(CLabel 
COMMENT                                   (CWidget 0 (0 0) 1 2 0 0 #130# 21593124 100) 
COMMENT                                   (LOGPEN 0 0 13408563) 1 
COMMENT                                   (LOGFONT 38 14 0 0 400 0 0 0 0 3 2 1 18 
COMMENT                                    "Georgia") 1.74233 0.555556 0 
COMMENT                                   "{\\i Apa}LI (3178)" "@N (@S)" 5 -13.4658 
COMMENT                                   5.22699 0 -10 5.49481 0.974079 #220#)) 
COMMENT                            (CObjectList)) 
COMMENT                      #222=(CGroupWidget 
COMMENT                            (CWidget 2 (10 #5# 0) 1 2 0 0 Nil -1230 100) 
COMMENT                            (CObjectList 
COMMENT                             #223=(CScratch 
COMMENT                                   (CWidget 1 (1 #5# 1) 1 2 0 0 #138# 1064 100) 
COMMENT                                   (LOGPEN 0 6 10053171) 8 1 5.7682 1.9 0.082322 
COMMENT                                   1) 
COMMENT                             #224=(CLabel 
COMMENT                                   (CWidget 0 (0 0) 1 2 0 0 #130# 262172 100) 
COMMENT                                   (LOGPEN 0 0 13408563) 1 
COMMENT                                   (LOGFONT 38 14 0 0 400 0 0 0 0 3 2 1 18 
COMMENT                                    "Georgia") 1.74233 0.555556 0 
COMMENT                                   "{\\i Nco}I (311)" "@N (@S)" 5 12.9082 
COMMENT                                   5.22699 0 -10 4.37087 0.974079 #223#) 
COMMENT                             #225=(CScratch 
COMMENT                                   (CWidget 2 (1 #5# 2) 1 2 0 0 #138# 1135 100) 
COMMENT                                   (LOGPEN 0 6 10053171) 8 1 0.472403 1.9 
COMMENT                                   0.082322 1) 
COMMENT                             #226=(CLabel 
COMMENT                                   (CWidget 0 (0 0) 1 2 0 0 #130# 1818583649 100) 
COMMENT                                   (LOGPEN 0 0 13408563) 1 
COMMENT                                   (LOGFONT 38 14 0 0 400 0 0 0 0 3 2 1 18 
COMMENT                                    "Georgia") 1.74233 0.555556 0 
COMMENT                                   "{\\i Nco}I (3562)" "@N (@S)" 5 -11.0016 
COMMENT                                   8.71165 0 -10 5.07021 0.974079 #225#)) 
COMMENT                            (CObjectList)) 
COMMENT                      #227=(CGroupWidget 
COMMENT                            (CWidget 2 (10 #7# 0) 1 2 0 0 Nil -393 100) 
COMMENT                            (CObjectList 
COMMENT                             #228=(CScratch 
COMMENT                                   (CWidget 1 (1 #7# 1) 1 2 0 0 #138# 28340776 
COMMENT                                    100) (LOGPEN 0 6 10053171) 8 1 4.66539 1.9 
COMMENT                                   0.082322 1) 
COMMENT                             #229=(CLabel 
COMMENT                                   (CWidget 0 (0 0) 1 2 0 0 #130# 21893876 100) 
COMMENT                                   (LOGPEN 0 0 13408563) 1 
COMMENT                                   (LOGFONT 38 14 0 0 400 0 0 0 0 3 2 1 18 
COMMENT                                    "Georgia") 1.74233 0.555556 0 
COMMENT                                   "{\\i Sma}I (988)" "@N (@S)" 5 14.3834 
COMMENT                                   -5.22699 0 -10 4.72054 0.974079 #228#) 
COMMENT                             #230=(CScratch 
COMMENT                                   (CWidget 2 (1 #7# 2) 1 2 0 0 #138# 1135 100) 
COMMENT                                   (LOGPEN 0 6 10053171) 8 1 4.49434 1.9 
COMMENT                                   0.082322 1) 
COMMENT                             #231=(CLabel 
COMMENT                                   (CWidget 0 (0 0) 1 2 0 0 #130# 27008180 100) 
COMMENT                                   (LOGPEN 0 0 13408563) 1 
COMMENT                                   (LOGFONT 38 14 0 0 400 0 0 0 0 3 2 1 18 
COMMENT                                    "Georgia") 1.74233 0.555556 0 
COMMENT                                   "{\\i Sma}I (1093)" "@N (@S)" 5 14.5461 
COMMENT                                   -8.71165 0 -10 5.19509 0.974079 #230#)) 
COMMENT                            (CObjectList))) (CObjectList)) 
COMMENT               #232=(CGroupWidget (CWidget 14 (16 0) 1 2 0 0 Nil -812 100) 
COMMENT                     (CObjectList) (CObjectList)) 
COMMENT               #233=(CGroupWidget (CWidget 12 (0 0) 1 2 0 0 Nil -603 100) 
COMMENT                     (CObjectList) (CObjectList))) (CObjectList))) 
COMMENT       (CSeqView 10 10 
COMMENT        (CObjectList #234=(XLATFRAGMENT 71 230 0 1 72 692) 
COMMENT         #235=(XLATFRAGMENT 513 131 0 1 514 395)) 
COMMENT        (CObList #236=(AnlzXLATItem 71 763 3 71 763) 
COMMENT         #237=(AnlzXLATItem 513 908 1 513 908)) 1 (CObList)) (CObList) 21837724 
COMMENT       (CStringList) 21837784 12 (CObList)))
FEATURES             Location/Qualifiers
     misc_signal     1173..1404
                     /vntifkey="87"
                     /label=aBGH
                     /note="polyadenylation site"
     misc_marker     1627..2187
                     /vntifkey="22"
                     /label=ori
                     /note="colEI-origin of replication"
     exon            2437..3297
                     /vntifkey="61"
                     /label=bla
                     /note="beta-lactamase (ampR)"
     misc_signal     3438..3783
                     /vntifkey="87"
                     /label=pCMV
                     /note="HCMV-promoter-NdeI deletion"
     misc_feature    11..45
                     /vntifkey="21"
                     /label=tI
                     /note="terminator for pol1"
     misc_feature    936..1147
                     /vntifkey="21"
                     /label=pIh
                     /note="human pol1 promoter"
     misc_feature    complement(46..57)
                     /vntifkey="21"
                     /label=U12
     misc_feature    complement(923..935)
                     /vntifkey="21"
                     /label=U13
     CDS             72..764
                     /gene="NS1"
                     /product="NS1"
                     /SECDrawAs="Gene"
                     /vntifkey="4"
                     /label=NS1
     CDS             514..909
                     /gene="NS2"
                     /product="NS2"
                     /SECDrawAs="Gene"
                     /vntifkey="4"
                     /label=NS2\exon\2
     misc_feature    complement(46..935)
                     /vntifkey="21"
                     /label=NS\vRNA
                     /note="NS vRNA segment from the A/WSN/33 influenza strain."
     mutation        774..774
                     /vntifkey="62"
                     /label=A774G\mutation.
                     /note="Synonymous mutation (residue stays at Arg) in NS2, A to G.  Relative to A/WSN/33 sequence in Genbank."
     misc_feature    102..103
                     /vntifkey="21"
                     /label=5'\splice\site
     CDS             72..101
                     /vntifkey="4"
                     /label=NS2\exon\1
BASE COUNT     1004 a       959 c       974 g       914 t 
ORIGIN
        1 ctagcagtta accggagtac tggtcgacct ccgaagttgg gggggagcaa aagcagggtg 
       61 acaaagacat aatggatcca aacactgtgt caagctttca ggtagattgc tttctttggc 
      121 atgtccgcaa aagagttgca gaccaagaac taggtgatgc cccattcctt gatcggcttc 
      181 gccgagatca gaagtcccta agaggaagag gcagcactct tggtctggac atcgaaacag 
      241 ccacccgtgc tggaaagcaa atagtggagc ggattctgaa ggaagaatct gatgaggcac 
      301 tcaaaatgac catggcctct gtacctgcat cgcgctacct aactgacatg actcttgagg 
      361 aaatgtcaag gcactggttc atgctcatgc ccaagcagaa agtggcaggc cctctttgta 
      421 tcagaatgga ccaggcgatc atggataaga acatcatact gaaagcgaac ttcagtgtga 
      481 tttttgaccg gctggagact ctaatattac taagggcctt caccgaagag gggacaattg 
      541 ttggcgaaat ttcaccactg ccctctcttc caggacatac tgatgaggat gtcaaaaatg 
      601 cagttggggt cctcatcgga ggacttgaat ggaataataa cacagttcga gtctctgaaa 
      661 ctctacagag attcgcttgg agaagcagta atgagaatgg gagacctcca ctcactccaa 
      721 aacagaaacg gaaaatggcg ggaacaatta ggtcagaagt ttgaagaaat aaggtggttg 
      781 attgaagaag tgagacacag actgaagata acagagaata gttttgagca aataacattt 
      841 atgcaagcct tacaactatt gcttgaagtg gagcaagaga taagaacttt ctcgtttcag 
      901 cttatttaat aataaaaaac acccttgttt ctactaataa cccggcggcc caaaatgccg 
      961 actcggagcg aaagatatac ctcccccggg gccgggaggt cgcgtcaccg accacgccgc 
     1021 cggcccaggc gacgcgcgac acggacacct gtccccaaaa acgccaccat cgcagccaca 
     1081 cacggagcgc ccggggccct ctggtcaacc ccaggacaca cgcgggagca gcgccgggcc 
     1141 ggggacgccc tcccggcggt cacctaaatg ctagagctcg ctgatcagcc tcgactgtgc 
     1201 cttctagttg ccagccatct gttgtttgcc cctcccccgt gccttccttg accctggaag 
     1261 gtgccactcc cactgtcctt tcctaataaa atgaggaaat tgcatcgcat tgtctgagta 
     1321 ggtgtcattc tattctgggg ggtggggtgg ggcaggacag caagggggag gattgggaag 
     1381 acaatagcag gcatgctggg gatgcggtgg gctctatggc ttctgaggcg gaaagaacca 
     1441 gctgcattaa tgaatcggcc aacgcgcggg gagaggcggt ttgcgtattg ggcgctcttc 
     1501 cgcttcctcg ctcactgact cgctgcgctc ggtcgttcgg ctgcggcgag cggtatcagc 
     1561 tcactcaaag gcggtaatac ggttatccac agaatcaggg gataacgcag gaaagaacat 
     1621 gtgagcaaaa ggccagcaaa aggccaggaa ccgtaaaaag gccgcgttgc tggcgttttt 
     1681 ccataggctc cgcccccctg acgagcatca caaaaatcga cgctcaagtc agaggtggcg 
     1741 aaacccgaca ggactataaa gataccaggc gtttccccct ggaagctccc tcgtgcgctc 
     1801 tcctgttccg accctgccgc ttaccggata cctgtccgcc tttctccctt cgggaagcgt 
     1861 ggcgctttct caatgctcac gctgtaggta tctcagttcg gtgtaggtcg ttcgctccaa 
     1921 gctgggctgt gtgcacgaac cccccgttca gcccgaccgc tgcgccttat ccggtaacta 
     1981 tcgtcttgag tccaacccgg taagacacga cttatcgcca ctggcagcag ccactggtaa 
     2041 caggattagc agagcgaggt atgtaggcgg tgctacagag ttcttgaagt ggtggcctaa 
     2101 ctacggctac actagaagga cagtatttgg tatctgcgct ctgctgaagc cagttacctt 
     2161 cggaaaaaga gttggtagct cttgatccgg caaacaaacc accgctggta gcggtggttt 
     2221 ttttgtttgc aagcagcaga ttacgcgcag aaaaaaagga tctcaagaag atcctttgat 
     2281 cttttctacg gggtctgacg ctcagtggaa cgaaaactca cgttaaggga ttttggtcat 
     2341 gagattatca aaaaggatct tcacctagat ccttttaaat taaaaatgaa gttttaaatc 
     2401 aatctaaagt atatatgagt aaacttggtc tgacagttac caatgcttaa tcagtgaggc 
     2461 acctatctca gcgatctgtc tatttcgttc atccatagtt gcctgactcc ccgtcgtgta 
     2521 gataactacg atacgggagg gcttaccatc tggccccagt gctgcaatga taccgcgaga 
     2581 cccacgctca ccggctccag atttatcagc aataaaccag ccagccggaa gggccgagcg 
     2641 cagaagtggt cctgcaactt tatccgcctc catccagtct attaattgtt gccgggaagc 
     2701 tagagtaagt agttcgccag ttaatagttt gcgcaacgtt gttgccattg ctacaggcat 
     2761 cgtggtgtca cgctcgtcgt ttggtatggc ttcattcagc tccggttccc aacgatcaag 
     2821 gcgagttaca tgatccccca tgttgtgcaa aaaagcggtt agctccttcg gtcctccgat 
     2881 cgttgtcaga agtaagttgg ccgcagtgtt atcactcatg gttatggcag cactgcataa 
     2941 ttctcttact gtcatgccat ccgtaagatg cttttctgtg actggtgagt actcaaccaa 
     3001 gtcattctga gaatagtgta tgcggcgacc gagttgctct tgcccggcgt caatacggga 
     3061 taataccgcg ccacatagca gaactttaaa agtgctcatc attggaaaac gttcttcggg 
     3121 gcgaaaactc tcaaggatct taccgctgtt gagatccagt tcgatgtaac ccactcgtgc 
     3181 acccaactga tcttcagcat cttttacttt caccagcgtt tctgggtgag caaaaacagg 
     3241 aaggcaaaat gccgcaaaaa agggaataag ggcgacacgg aaatgttgaa tactcatact 
     3301 cttccttttt caatattatt gaagcattta tcagggttat tgtctcatga gcggatacat 
     3361 atttgaatgt atttagaaaa ataaacaaat aggggttccg cgcacatttc cccgaaaagt 
     3421 gccacctgac gtcgatatgc caagtacgcc ccctattgac gtcaatgacg gtaaatggcc 
     3481 cgcctggcat tatgcccagt acatgacctt atgggacttt cctacttggc agtacatcta 
     3541 cgtattagtc atcgctatta ccatggtgat gcggttttgg cagtacatca atgggcgtgg 
     3601 atagcggttt gactcacggg gatttccaag tctccacccc attgacgtca atgggagttt 
     3661 gttttggcac caaaatcaac gggactttcc aaaatgtcgt aacaactccg ccccattgac 
     3721 gcaaatgggc ggtaggcgtg tacggtggga ggtctatata agcagagctc tctggctaac 
     3781 tagagaaccc actgcttact ggcttatcga aattaatacg actcactata gggagaccca 
     3841 agctgttaac g 
//
