# Supplementary material for: Extreme heterogeneity of influenza virus infection in single cells
Source: eLife. 2018 Feb 16;7:e32303. doi: 10.7554/eLife.32303 (PMC5826275; doi:10.7554/eLife.32303)
Supplement: Supplementary file 1. — This ZIP file contains a Jupyter notebook that runs CellRanger to align and annotate the reads, and a Jupyter notebook that uses Monocle to analyze the cell-gene matrix. The ZIP file also includes associated custom scripts. To just run the Monocle analysis in monocle_analysis.ipynb on a pre-generated cell-gene matrix, unpack Supplementary file 2 into. /results/cellgenecounts/. [file elife-32303-supp1.zip › analysis_code/data/flu_sequences/flu-wsn-syn.fasta]

>fluPB2-syn PB2 vRNA from plasmid 1537_pHW181-PB2-syn.gb
AGCGAAAGCAGGTCAATTATATTCAATATGGAAAGAATAAAAGAACTAAGGAATCTAATG
TCGCAGTCTCGCACTCGCGAGATACTCACAAAAACCACCGTGGACCATATGGCCATAATC
AAGAAGTACACATCAGGAAGACAGGAGAAGAACCCAGCACTTAGGATGAAATGGATGATG
GCAATGAAATATCCAATTACAGCAGACAAGAGGATAACGGAAATGATTCCTGAGAGAAAT
GAGCAGGGACAAACTTTATGGAGTAAAATGAATGACGCCGGATCAGACCGAGTGATGGTA
TCACCTCTGGCTGTGACATGGTGGAATAGGAATGGACCAGTGACAAGTACAGTTCATTAT
CCAAAAATCTACAAAACTTATTTTGAAAAAGTCGAAAGGTTAAAACATGGAACCTTTGGC
CCTGTCCATTTTAGAAACCAAGTCAAAATACGTCGAAGAGTTGACATAAATCCTGGTCAT
GCAGATCTCAGTGCCAAAGAGGCACAGGATGTAATCATGGAAGTTGTTTTCCCTAACGAA
GTGGGAGCCAGGATACTAACATCGGAATCGCAACTAACGACAACCAAAGAGAAGAAAGAA
GAACTCCAGGGTTGCAAAATTTCTCCTCTGATGGTGGCATACATGTTGGAGAGAGAACTG
GTCCGCAAAACGAGATTCCTCCCAGTGGCTGGTGGAACAAGCAGTGTGTACATTGAAGTG
TTGCATTTGACCCAAGGAACATGCTGGGAACAGATGTACACTCCAGGAGGGGAGGCGAGG
AATGATGATGTTGATCAAAGCTTAATTATTGCTGCTAGAAACATAGTAAGAAGAGCCACA
GTATCAGCAGATCCACTAGCATCTTTATTGGAGATGTGCCACAGCACGCAGATTGGTGGA
ATAAGGATGGTAAACATCCTTAGGCAGAACCCAACAGAAGAGCAAGCCGTGGATATTTGC
AAGGCTGCAATGGGACTGAGAATTAGCTCATCCTTCAGTTTTGGTGGATTCACATTTAAG
AGAACAAGCGGATCATCAGTCAAGAGAGAGGAAGAGGTGCTTACGGGCAATCTTCAGACA
TTGAAGATAAGAGTGCATGAGGGATATGAAGAGTTCACAATGGTTGGGAGAAGAGCAACA
GCTATACTCAGAAAAGCAACCAGGAGATTGATTCAGCTGATAGTGAGTGGGAGAGACGAA
CAGTCGATTGCCGAAGCAATAATTGTGGCCATGGTATTTTCACAAGAGGATTGTATGATA
AAAGCAGTTAGAGGTGACCTGAATTTCGTCAATAGGGCGAATCAGCGATTGAATCCCATG
CACCAACTTTTGAGACATTTTCAGAAGGATGCAAAGGTGCTCTTTCAAAATTGGGGAATT
GAATCCATCGACAATGTGATGGGAATGATCGGGATATTGCCCGACATGACTCCAAGCACC
GAGATGTCAATGAGAGGAGTGAGAATCAGCAAAATGGGGGTAGATGAGTATTCCAGCGCG
GAGAAGATAGTGGTGAGCATTGACCGTTTTTTGAGAGTTAGGGACCAACGTGGGAATGTA
CTACTGTCTCCCGAGGAGATCAGTGAAACACAGGGAACAGAGAAACTGACAATAACTTAC
TCATCGTCAATGATGTGGGAGATTAATGGTCCTGAATCAGTGTTGGTCAATACCTATCAG
TGGATCATCAGAAACTGGGAAACTGTTAAAATTCAGTGGTCCCAGAATCCTACAATGCTG
TACAATAAAATGGAATTTGAGCCATTTCAGTCTTTAGTTCCAAAGGCCGTTAGAGGCCAA
TACAGTGGGTTTGTGAGAACTCTGTTCCAACAAATGAGGGATGTGCTTGGGACATTTGAT
ACCGCTCAGATAATAAAACTTCTTCCCTTCGCAGCCGCTCCACCAAAGCAAAGTAGAACG
CAGTTCTCCTCATTGACTATAAATGTGAGGGGATCAGGAATGAGAATACTTGTAAGGGGC
AATTCTCCAGTATTCAACTACAACAAGACCACTAAAAGACTCACAGTTCTCGGAAAGGAT
GCTGGCCCTTTAACTGAAGACCCAGATGAAGGCACAGCTGGAGTTGAGTCCGCAGTTCTG
AGAGGATTCCTCATTCTGGGCAAAGAAGACAGGAGATATGGACCAGCATTAAGCATAAAT
GAATTGAGCAATCTTGCGAAAGGAGAGAAGGCTAATGTGCTAATTGGGCAAGGAGACGTG
GTGTTGGTAATGAAACGGAAACGGAACTCTAGCATACTTACTGACAGCCAGACAGCGACC
AAAAGAATTCGGATGGCCATCAATTAGTGTCGAATAGTTTAAAAACGACCTTGTTTCTAC
T
>fluPB1-syn PB1 vRNA from plasmid 1538_pHW182-PB1-syn.gb
AGCGAAAGCAGGCAAACCATTTGAATGGATGTCAATCCGACTTTACTTTTCTTAAAAGTG
CCAGCACAAAATGCTATAAGCACAACTTTCCCTTATACTGGAGACCCTCCTTACAGCCAT
GGGACAGGAACAGGATACACCATGGATACTGTCAACAGGACACATCAGTACTCAGAAAGG
GGAAGATGGACAACAAACACCGAAACTGGAGCACCGCAACTCAACCCGATTGATGGGCCA
CTGCCAGAAGACAATGAACCAAGTGGTTATGCCCAAACAGATTGTGTATTGGAAGCAATG
GCCTTCCTTGAGGAATCCCATCCTGGTATCTTTGAGACCTCGTGTCTTGAAACGATGGAG
GTTGTTCAGCAAACACGAGTGGACAAGCTGACACAAGGCCGACAGACCTATGACTGGACT
CTAAATAGGAACCAGCCTGCTGCAACAGCATTGGCCAACACAATAGAAGTGTTCAGATCA
AATGGCCTCACGGCCAATGAATCTGGAAGGCTCATAGACTTCCTTAAGGATGTAATGGAG
TCAATGAACAAAGAAGAAATGGAGATCACAACTCATTTTCAGAGAAAGAGACGAGTGAGA
GACAATATGACTAAGAAAATGGTGACACAGAGAACAATAGGTAAAAGGAAGCAGAGATTG
AACAAAAGGAGTTATCTAATTAGGGCATTAACCCTGAACACAATGACCAAAGATGCTGAG
AGAGGGAAGCTAAAACGGAGAGCAATTGCAACCCCAGGGATGCAAATAAGGGGGTTTGTA
TACTTTGTTGAGACACTAGCAAGGAGTATATGTGAGAAACTTGAACAATCAGGATTGCCA
GTTGGAGGCAATGAGAAGAAAGCAAAGTTGGCAAATGTTGTAAGGAAGATGATGACCAAT
TCTCAGGACACTGAAATTTCTTTCACCATCACTGGAGATAACACCAAATGGAACGAAAAT
CAGAACCCTCGGATGTTTTTGGCCATGATCACATATATAACCAGAAATCAGCCCGAATGG
TTCAGAAATGTTCTAAGTATTGCTCCAATAATGTTCTCAAACAAAATGGCGAGACTGGGA
AAGGGGTACATGTTTGAGAGCAAGAGTATGAAAATTAGAACTCAAATACCTGCAGAAATG
CTAGCAAGCATCGATTTGAAATACTTCAATGATTCAACTAGAAAGAAGATTGAAAAAATC
CGGCCGCTCTTAATAGATGGGACTGCATCATTGAGCCCTGGAATGATGATGGGCATGTTC
AATATGTTAAGTACTGTATTAGGCGTCTCCATCCTGAATCTTGGACAAAAGAGACACACC
AAGACTACTTACTGGTGGGATGGTCTTCAATCTTCTGATGATTTTGCTCTGATTGTGAAT
GCACCCAATCATGAAGGGATTCAAGCCGGAGTCAACAGGTTTTATCGAACCTGTAAGCTA
CTTGGAATTAATATGAGCAAGAAAAAGTCTTACATAAACAGAACAGGTACATTTGAATTC
ACAAGTTTTTTCTATCGTTATGGGTTTGTTGCCAATTTCAGCATGGAGCTTCCCAGCTTT
GGGGTGTCTGGGATCAACGAGTCTGCGGACATGAGTATTGGAGTTACTGTCATCAAAAAC
AATATGATAAACAATGATCTTGGTCCAGCAACCGCTCAAATGGCCCTTCAGCTGTTCATC
AAAGATTACAGGTACACGTACCGGTGCCATAGAGGTGACACACAAATACAAACCCGAAGA
TCATTTGAAATAAAGAAACTGTGGGAGCAAACCCATTCCAAAGCTGGACTGCTGGTCTCC
GACGGAGGCCCAAATTTATACAACATTAGAAATCTCCACATTCCTGAAGTCTGCTTGAAA
TGGGAATTAATGGATGAGGATTACCAGGGGCGTTTATGCAACCCACTGAACCCATTTGTC
AACCATAAAGACATTGAATCAGTGAACAATGCAGTGATAATGCCAGCACATGGTCCAGCC
AAAAACATGGAGTATGATGCTGTTGCAACAACACACTCCTGGATCCCCAAAAGAAATCGA
TCCATCTTGAATACAAGCCAAAGAGGAATACTTGAAGATGAACAAATGTACCAAAAGTGC
TGCAACTTATTTGAAAAATTCTTCCCCAGCAGTTCATACAGAAGACCAGTCGGGATATCT
AGCATGGTGGAGGCTATGGTTTCCAGAGCCCGAATTGATGCACGAATTGATTTCGAATCT
GGAAGGATAAAGAAAGAGGAGTTCACTGAGATCATGAAGATCTGTTCCACCATTGAAGAG
CTCAGACGGCAAAAATAGTGAATTTAGCTTGTCCTTCATGAAAAAATGCCTTGTTTCTAC
T
>fluPA-syn PA vRNA from plasmid 1539_pHW183-PA-syn.gb
AGCGAAAGCAGGTACTGATTCAAAATGGAAGATTTTGTGCGACAATGCTTCAATCCGATG
ATTGTCGAGCTTGCGGAAAAGGCAATGAAAGAGTATGGAGAGGACCTGAAAATCGAAACA
AACAAATTTGCAGCAATATGCACTCACTTGGAAGTGTGCTTCATGTATTCAGATTTTCAC
TTCATCGATGAGCAAGGCGAGTCAATAGTCGTAGAACTTGGCGATCCAAATGCACTTTTG
AAGCACAGATTTGAAATAATCGAGGGAAGAGATCGCACAATAGCCTGGACAGTAATAAAC
AGTATTTGCAACACTACAGGGGCTGAGAAACCAAAGTTTCTACCAGATTTGTATGATTAC
AAGAAGAATAGATTCATCGAAATTGGAGTAACAAGGAGAGAAGTTCACATATACTATCTG
GAAAAGGCCAATAAAATTAAATCTGAGAAGACACACATCCACATTTTCTCATTCACTGGG
GAGGAAATGGCCACAAAGGCCGACTACACTCTCGATGAAGAAAGCAGGGCTAGGATCAAA
ACCAGGCTATTCACCATAAGACAAGAAATGGCTAGCAGAGGCCTCTGGGATTCCTTTCGT
CAGTCCGAGAGAGGCGAAGAGACAATTGAAGAAAGATTTGAAATCACAGGAACAATGCGC
AAGCTTGCCGACCAAAGTCTCCCGCCAAACTTCTCCAGCCTTGAAAAATTTAGAGCCTAT
GTGGATGGATTCGAACCGAACGGCTACATTGAGGGCAAGCTTTCTCAAATGTCCAAAGAA
GTAAATGCTAGAATTGAACCTTTTTTGAAATCAACACCACGACCACTTAGACTTCCGGAT
GGGCCTCCCTGTTCTCAGCGGTCCAAATTCCTGCTGATGGATGCCTTAAAATTAAGCATT
GAGGACCCAAGTCATGAGGGAGAGGGGATACCGCTATATGATGCAATCAAATGCATGAGA
ACATTCTTTGGATGGAAGGAACCCAATGTTGTTAAACCACACGAAAAGGGAATAAATCCA
AATTATCTTCTGTCATGGAAGCAAGTACTGGCAGAACTGCAGGACATTGAGAATGAGGAG
AAAATTCCAAGGACTAAAAATATGAAGAAAACGAGTCAGTTAAAGTGGGCACTTGGTGAG
AACATGGCACCAGAAAAGGTAGACTTTGACGATTGTAAAGATGTAGGCGATTTGAAGCAA
TATGATAGTGATGAACCAGAATTGAGGTCGCTTGCAAGTTGGATTCAGAATGAGTTCAAC
AAGGCATGTGAACTGACCGATTCAAGCTGGATAGAGCTCGATGAGATTGGAGAAGATGCG
GCTCCAATTGAACACATTGCAAGCATGAGAAGGAATTATTTCACAGCAGAGGTGTCTCAT
TGCAGAGCCACAGAATACATAATGAAGGGGGTGTACATCAATACTGCCTTGCTTAATGCA
TCCTGTGCAGCAATGGATGATTTCCAATTAATTCCAATGATAAGCAAGTGTAGAACTAAG
GAGGGAAGGCGAAAGACCAATTTGTACGGTTTCATCATAAAAGGAAGATCCCACTTAAGG
AATGACACCGATGTGGTAAACTTTGTGAGCATGGAGTTTTCCCTCACTGACCCAAGACTT
GAACCACACAAATGGGAGAAGTACTGTGTTCTTGAGGTAGGAGATATGCTTCTAAGAAGT
GCCATAGGCCATGTGTCAAGGCCTATGTTCTTGTATGTGAGGACAAATGGAACCTCAAAA
ATTAAAATGAAATGGGGGATGGAAATGAGGCGTTGCCTCCTTCAGTCACTTCAACAAATC
GAGAGTATGATTGAAGCTGAGTCCTCTGTCAAGGAGAAAGACATGACCAAAGAGTTCTTT
GAAAACAAATCAGAAACATGGCCCGTTGGAGAGTCCCCCAAAGGAGTGGAGGAAGGTTCC
ATTGGGAAGGTCTGCAGAACTTTATTGGCAAAGTCGGTATTCAACAGCTTGTATGCATCT
CCACAACTAGAAGGATTTTCAGCTGAATCAAGAAAACTGCTTCTTATCGTTCAGGCACTT
AGGGACAATCTGGAACCTGGGACCTTTGATCTTGGGGGGCTATATGAAGCAATTGAGGAG
TGCCTGATTAATGATCCCTGGGTTTTGCTTAATGCTTCTTGGTTCAACTCCTTCCTCACA
CATGCATTGAGATAGTTGTGGCAATGCTACTATTTGCTATCCATACTGTCCAAAAAAGTA
CCTTGTTTCTACT
>fluHA-syn HA vRNA from plasmid 1540_pHW184-HA-syn.gb
AGCAAAAGCAGGGGAAAATAAAAACAACCAAAATGAAGGCAAAACTACTGGTCCTGTTAT
ATGCATTTGTAGCTACAGATGCAGACACAATATGTATAGGCTACCATGCGAACAACTCAA
CCGACACTGTTGACACAATACTCGAGAAGAATGTGGCAGTGACACATTCTGTTAACCTGC
TCGAAGACAGCCACAACGGGAAACTATGTAAATTAAAAGGAATAGCCCCACTACAATTGG
GGAAATGTAACATCACCGGATGGCTCTTGGGAAATCCAGAATGCGACTCACTGCTTCCAG
CGAGATCATGGTCCTACATTGTAGAAACACCAAACTCTGAGAATGGAGCATGTTATCCAG
GAGATCTCATCGACTATGAGGAACTGAGGGAGCAATTGAGCTCAGTATCATCATTAGAAA
GATTCGAAATATTTCCCAAGGAAAGTTCATGGCCCAACCACACATTCAACGGAGTAACAG
TATCATGCTCCCATAGGGGAAAAAGCAGTTTTTACAGAAATTTGCTATGGCTGACGAAGA
AGGGGGATTCATACCCAAAGCTGACCAATTCCTATGTGAACAATAAAGGGAAAGAAGTCC
TTGTACTATGGGGTGTTCATCACCCGTCTAGCAGTGATGAGCAACAGAGTCTCTATAGTA
ATGGAAATGCTTATGTCTCTGTAGCGTCTTCAAATTATAACAGGAGATTCACCCCGGAAA
TAGCTGCAAGGCCCAAAGTAAGAGATCAACATGGGAGGATGAACTATTACTGGACCTTGC
TAGAACCCGGAGACACAATAATATTTGAGGCAACTGGTAATCTAATAGCACCATGGTATG
CTTTCGCACTGAGTAGAGGGTTTGAGTCCGGCATCATCACCTCAAACGCGTCAATGCATG
AGTGTAACACGAAGTGTCAAACACCCCAGGGAGCTATAAACAGCAATCTCCCTTTCCAGA
ATATACACCCAGTCACAATAGGAGAGTGCCCAAAATATGTCAGGAGTACCAAATTGAGGA
TGGTTACAGGACTAAGAAACATCCCATCCATTCAATACAGAGGTCTATTTGGAGCCATTG
CTGGTTTTATTGAGGGGGGATGGACTGGAATGATAGATGGATGGTATGGTTATCATCATC
AGAATGAACAGGGATCAGGCTATGCAGCGGATCAAAAAAGCACACAAAATGCCATTAACG
GGATTACAAACAAGGTGAACTCTGTTATCGAGAAAATGAACACTCAATTCACAGCTGTGG
GTAAAGAATTCAACAACTTAGAAAAAAGGATGGAAAATTTAAATAAAAAAGTTGATGATG
GGTTTCTGGACATTTGGACATATAATGCAGAATTGTTAGTTCTACTGGAAAATGAAAGGA
CTTTGGATTTCCATGACTTAAATGTGAAGAATCTGTACGAGAAAGTAAAAAGCCAATTAA
AGAATAATGCCAAAGAAATCGGAAATGGGTGTTTTGAGTTCTACCACAAGTGTGACAATG
AATGCATGGAAAGTGTAAGAAATGGGACTTATGATTATCCAAAATATTCAGAAGAATCAA
AACTGAACAGGGAAAAGATAGATGGAGTGAAATTGGAATCAATGGGGGTGTATCAGATTC
TGGCGATCTACTCAACTGTCGCCAGTTCACTGGTGCTTTTGGTCTCCCTGGGGGCAATCA
GTTTCTGGATGTGTTCTAATGGGTCTTTGCAGTGCAGAATATGCATCTGAGATTAGGATT
TCAGAAATATAAGGAAAAACACCCTTGTTTCTACT
>fluNP-syn NP vRNA from plasmid 1541_pHW185-NP-syn.gb
AGCAAAAGCAGGGTAGATAATCACTCACAGAGTGACATCGAAATCATGGCGACCAAAGGC
ACCAAACGATCTTACGAACAGATGGAGACTGATGGAGAACGCCAGAATGCCACTGAAATC
AGAGCATCTGTCGGAAAAATGATTGATGGAATTGGACGATTCTACATCCAAATGTGCACC
GAACTTAAACTCAGTGATTATGAGGGACGGCTGATTCAGAACAGCTTAACAATAGAGAGA
ATGGTGCTCTCTGCTTTTGACGAGAGGAGGAATAAATATCTAGAAGAACATCCCAGTGCG
GGGAAAGATCCTAAGAAAACTGGAGGACCTATATACAGGAGAGTAGATGGAAAGTGGAGG
AGAGAACTCATCCTTTATGACAAAGAAGAAATAAGACGAATCTGGCGCCAAGCTAATAAT
GGTGACGATGCAACGGCTGGTCTGACTCACATGATGATCTGGCACTCCAATTTGAATGAT
GCAACTTACCAGAGGACAAGAGCTCTTGTTCGCACAGGAATGGATCCCAGGATGTGCTCA
CTGATGCAGGGTTCAACCCTCCCTAGGAGGTCTGGGGCCGCAGGTGCTGCAGTCAAAGGA
GTTGGAACAATGGTGATGGAATTGATCAGAATGATCAAACGTGGGATCAATGATCGGAAC
TTCTGGAGGGGTGAGAATGGACGGAGAACAAGGATTGCTTATGAAAGAATGTGCAACATT
CTCAAAGGGAAATTTCAAACAGCTGCACAAAGAACAATGGTGGATCAAGTGAGAGAGAGC
CGGAATCCAGGAAATGCTGAGTTCGAAGATCTCATCTTTTTAGCACGGTCTGCACTCATA
TTGAGAGGGTCAGTTGCTCACAAGTCCTGCCTGCCTGCCTGTGTGTATGGATCTGCCGTA
GCCAGTGGATACGACTTTGAAAGAGAGGGATACTCTCTAGTCGGAATAGACCCTTTCAGA
CTGCTTCAAAACAGCCAAGTATACAGCCTAATCAGACCAAATGAGAATCCAGCACACAAG
AGTCAACTGGTGTGGATGGCATGCCATTCTGCTGCATTTGAAGATCTAAGAGTATCAAGC
TTCATCAGAGGGACGAAAGTGGTCCCAAGAGGGAAGCTTTCCACTAGAGGAGTTCAAATT
GCTTCCAATGAAAACATGGAGACTATGGAATCAAGTACCCTTGAACTGAGAAGCAGATAC
TGGGCCATAAGGACCAGAAGTGGAGGGAACACCAATCAACAGAGGGCTTCCTCGGGCCAA
ATCAGCATACAACCTACGTTCTCAGTACAGAGAAATCTCCCTTTTGACAGACCAACCATT
ATGGCAGCATTCACTGGGAATACAGAGGGGAGAACATCTGACATGAGAACCGAAATAATA
AGACTGATGGAAAGTGCAAGACCAGAAGATGTGTCTTTCCAGGGGCGGGGAGTCTTCGAG
CTCTCGGACGAAAAGGCAACGAGCCCGATCGTGCCCTCCTTTGACATGAGTAATGAAGGA
TCTTATTTCTTCGGAGACAATGCAGAGGAGTACGACAATTAAAGAAAAATACCCTTGTTT
CTACT
>fluNA-syn NA vRNA from plasmid 1542_pHW186-NA-syn.gb
AGCGAAAGCAGGAGTTTAAATGAATCCAAACCAGAAAATAATAACCATTGGGTCAATCTG
TATGGTAGTCGGAATAATTAGCCTAATATTGCAAATAGGAAATATAATCTCAATATGGAT
TAGCCATTCAATTCAAACCGGAAATCAAAACCATACTGGAATATGCAACCAAGGCAGCAT
TACCTATAAAGTTGTTGCTGGGCAGGACTCAACTTCAGTGATATTAACCGGCAATTCATC
TCTTTGTCCCATCCGTGGGTGGGCTATACACAGCAAAGACAATGGCATAAGAATTGGTTC
CAAAGGAGACGTTTTTGTCATAAGAGAGCCTTTTATTTCATGTTCTCACTTGGAATGCAG
GACCTTTTTTCTGACTCAAGGCGCCTTACTGAATGACAAGCATTCAAGGGGGACCTTTAA
GGACAGAAGCCCTTATAGGGCCTTAATGAGCTGCCCTGTCGGTGAAGCTCCGTCCCCGTA
CAATTCAAGGTTTGAATCGGTTGCTTGGTCAGCAAGTGCATGTCATGATGGAATGGGCTG
GCTAACAATCGGAATTTCTGGTCCAGATGATGGAGCAGTGGCTGTATTAAAATACAACCG
CATAATAACTGAAACCATAAAAAGTTGGAGGAAGAATATATTGAGAACACAAGAGTCTGA
ATGTACCTGTGTAAATGGTTCATGTTTTACCATAATGACCGATGGCCCAAGTGATGGGCT
GGCCTCGTACAAAATTTTCAAGATCGAGAAGGGGAAGGTTACTAAATCGATAGAGTTGAA
TGCACCTAATTCTCACTACGAGGAATGTTCCTGTTACCCTGATACCGGCAAAGTGATGTG
TGTGTGCAGAGACAATTGGCACGGTTCGAACCGACCATGGGTGTCCTTCGACCAAAACCT
AGATTATAAAATAGGATACATCTGCAGTGGGGTTTTCGGTGACAACCCGCGTCCCAAAGA
TGGAACAGGCAGCTGTGGCCCAGTGTCTGCTGATGGAGCAAACGGAGTAAAGGGATTTTC
ATATAAGTATGGCAATGGTGTTTGGATAGGAAGGACTAAAAGTGACAGTTCCAGACATGG
GTTTGAGATGATTTGGGATCCTAATGGATGGACAGAGACTGATAGTAGGTTCTCTATGAG
ACAAGATGTTGTGGCAATAACTAATCGGTCAGGGTACAGCGGAAGTTTCGTTCAACATCC
TGAGCTAACAGGGCTAGACTGTATGAGGCCTTGCTTCTGGGTTGAGTTAATCAGGGGACT
ACCTGAGGAGGACGCAATCTGGACTAGTGGGAGCATCATTTCTTTTTGTGGTGTGAATAG
TGATACTGTAGATTGGTCTTGGCCAGACGGTGCTGAGTTGCCGTTCACCATTGACAAGTA
GTTTGTTCAAAAAACTCCTTGTTTCTACT
>fluM-syn M vRNA from plasmid 1543_pHW187-M-syn.gb
AGCAAAAGCAGGTAGATATTGAAAGATGAGTCTTCTAACCGAGGTCGAAACGTACGTTCT
CTCTATCGTCCCGTCAGGCCCCCTCAAAGCCGAGATCGCACAGAGACTTGAAGATGTCTT
TGCAGGGAAGAACACCGATCTTGAGGTTCTCATGGAATGGCTAAAGACAAGACCAATCCT
GTCACCTCTGACTAAGGGGATTTTAGGATTTGTGTTCACGCTCACCGTGCCCAGTGAGCG
GGGACTGCAGCGTAGACGCTTTGTCCAAAATGCTCTTAATGGGAACGGAGATCCAAATAA
CATGGACAAAGCAGTTAAACTGTATAGGAAGCTTAAGAGGGAGATAACATTCCATGGGGC
CAAAGAAATAGCACTCAGTTATTCTGCTGGTGCACTTGCCTGTTGTATGGGCCTCATATA
CAACAGGATGGGGGCTGTGACCACTGAAGTGGCATTTGGCCTGGTATGCGCAACCTGTGA
ACAGATTGCTGACTCCCAGCATCGGTCTCATAGGCAAATGGTGACAACAACCAATCCACT
AATCAGACATGAGAACAGAATGGTTCTAGCCAGCACTACAGCTAAGGCTATGGAGCAAAT
GGCTGGATCGAGTGAGCAAGCAGCAGAGGCCATGGATATTGCTAGTCAGGCCAGGCAAAT
GGTGCAGGCGATGAGAACCGTTGGGACTCATCCTAGCTCCAGTGCTGGTCTAAAAGATGA
TCTTCTTGAAAATTTACAGGCCTATCAGAAACGAATGGGGGTGCAGATGCAACGATTCAA
GTGATCCTCTCGTCATTGCAGCAAATATCATTGGAATCTTGCACTTGATATTGTGGATTC
TTGATCGCCTTTTTTTCAAATGTATTTATCGTCGCTTTAAATACGGTTTGAAAAGAGGGC
CTTCTACCGAAGGAGTGCCAGAGTCTATGAGGGAAGAATATCGAAAGGAACAGCAGAATG
CTGTGGATGTTGACGATGGTCATTTTGTCAACATAGAGCTGGAGTAAAAAACTACCTTGT
TTCTACT
>fluNS-syn NS vRNA from plasmid 1544_pHW188-NS-syn.gb
AGCAAAAGCAGGGTGACAAAGACATAATGGATCCAAACACTGTGTCAAGCTTTCAGGTAG
ATTGCTTTCTTTGGCATGTCCGCAAAAGAGTTGCAGACCAAGAACTAGGTGATGCCCCAT
TCCTTGATCGGCTTCGCCGAGATCAGAAGTCCCTAAGAGGAAGAGGCAGCACTCTTGGTC
TGGACATCGAAACAGCCACCCGTGCTGGAAAGCAAATAGTGGAGCGGATTCTGAAGGAAG
AATCTGATGAGGCACTCAAAATGACCATGGCCTCTGTACCTGCATCGCGCTACCTAACTG
ACATGACTCTTGAGGAAATGTCAAGGCACTGGTTCATGCTCATGCCCAAGCAGAAAGTGG
CAGGCCCTCTTTGTATCAGAATGGACCAGGCGATCATGGATAAGAACATCATACTGAAAG
CGAACTTCAGTGTGATTTTTGACCGGCTGGAGACTCTAATATTACTAAGGGCCTTCACCG
AAGAGGGGACAATTGTTGGCGAAATTTCACCACTGCCCTCTCTTCCAGGACATACTGATG
AGGATGTCAAAAATGCAGTTGGGGTCCTCATCGGAGGACTTGAATGGAATAATAACACAG
TTCGAGTCTCTGAAACTCTACAGAGATTCGCTTGGAGAAGCAGTAATGAGAATGGGAGAC
CTCCACTCACTCCAAAACAGAAACGGAAAATGGCGGGAACAATTAGGTCAGAAGTTTGAG
GAAATAAGGTGGCTGATTGAAGAAGTGAGACACAGACTGAAGATAACAGAGAATAGTTTT
GAGCAAATAACATTTATGCAAGCCTTACAACTATTGCTTGAAGTGGAGCAAGAGATAAGA
ACTTTCTCGTTTCAGCTTATTTAATAATAAAAAACACCCTTGTTTCTACT
