# Supplementary material for: Extreme heterogeneity of influenza virus infection in single cells
Source: eLife. 2018 Feb 16;7:e32303. doi: 10.7554/eLife.32303 (PMC5826275; doi:10.7554/eLife.32303)
Supplement: Supplementary file 1. — This ZIP file contains a Jupyter notebook that runs CellRanger to align and annotate the reads, and a Jupyter notebook that uses Monocle to analyze the cell-gene matrix. The ZIP file also includes associated custom scripts. To just run the Monocle analysis in monocle_analysis.ipynb on a pre-generated cell-gene matrix, unpack Supplementary file 2 into. /results/cellgenecounts/. [file elife-32303-supp1.zip › analysis_code/data/flu_sequences/flu-wsn.gtf]

##gff-version 3
##sequence-region fluPB2 1 2341
fluPB2	JesseBloom	exon	1	2341	.	+	.	gene_biotype "vRNA"; gene_id "fluPB2"; transcript_id "fluPB2"
##sequence-region fluPB1 1 2341
fluPB1	JesseBloom	exon	1	2341	.	+	.	gene_biotype "vRNA"; gene_id "fluPB1"; transcript_id "fluPB1"
##sequence-region fluPA 1 2233
fluPA	JesseBloom	exon	1	2233	.	+	.	gene_biotype "vRNA"; gene_id "fluPA"; transcript_id "fluPA"
##sequence-region fluHA 1 1775
fluHA	JesseBloom	exon	1	1775	.	+	.	gene_biotype "vRNA"; gene_id "fluHA"; transcript_id "fluHA"
##sequence-region fluNP 1 1565
fluNP	JesseBloom	exon	1	1565	.	+	.	gene_biotype "vRNA"; gene_id "fluNP"; transcript_id "fluNP"
##sequence-region fluNA 1 1409
fluNA	JesseBloom	exon	1	1409	.	+	.	gene_biotype "vRNA"; gene_id "fluNA"; transcript_id "fluNA"
##sequence-region fluM 1 1027
fluM	JesseBloom	exon	1	1027	.	+	.	gene_biotype "vRNA"; gene_id "fluM"; transcript_id "fluM"
##sequence-region fluNS 1 890
fluNS	JesseBloom	exon	1	890	.	+	.	gene_biotype "vRNA"; gene_id "fluNS"; transcript_id "fluNS"
