# Supplementary material for: Extreme heterogeneity of influenza virus infection in single cells
Source: eLife. 2018 Feb 16;7:e32303. doi: 10.7554/eLife.32303 (PMC5826275; doi:10.7554/eLife.32303)
Supplement: Supplementary file 1. — This ZIP file contains a Jupyter notebook that runs CellRanger to align and annotate the reads, and a Jupyter notebook that uses Monocle to analyze the cell-gene matrix. The ZIP file also includes associated custom scripts. To just run the Monocle analysis in monocle_analysis.ipynb on a pre-generated cell-gene matrix, unpack Supplementary file 2 into. /results/cellgenecounts/. [file elife-32303-supp1.zip › analysis_code/README.md]

# Single-cell sequencing of influenza-infected cells
This repository is an analysis of the transcriptional dynamics of influenza virus infection at the level of single cells.

Briefly, A549 cells were infected with A/WSN/1933 influenza virus at a low MOI.
The transcriptomes of the cells were then sequenced on the [Chromium 10X platform](https://www.10xgenomics.com/single-cell/).
The virus used was a mix of wildtype and virus with synonymous "barcodes" near the 3' end to help enable identification of co-infection.
The virus populations were also "pure" in the sense that they were passaged at low MOI to avoid accumulation of defective particles.
Multiple timepoints were collected and analyze.

## Authors
Alistair Russell, [Cole Trapnell](http://cole-trapnell-lab.github.io/), [Jesse Bloom](https://research.fhcrc.org/bloom/en.html).

## Organization of this repository
The analysis is performed by a set of Jupyter notebooks.

1. The Python Jupyter notebook [align_and_annotate.ipynb][] demultiplexes and aligns the reads, annotates the flu synonymous barcodes, and generates the cell-gene matrix. It requires installation of [cellranger](https://support.10xgenomics.com/single-cell-gene-expression/software/pipelines/latest/what-is-cell-ranger), which performs the demultiplexing and alignment. It also uses custom Python and bash scripts found in the `./scripts/` subdirectory, and requires installation of a few common Python modules. The notebook describes the software versions used. 

2. The R Jupyter notebook [monocle_analysis.ipynb][] analyzes the cell-gene matrix, making use of [Monocle][]. It generates most of the figures as well and places them in `./paper/figures`. The versions of R and associated packages are described in the notebook.

3. The paper (in LaTex) is in the `./paper/` subdirectory. When compiled, the PDF is at [./paper/paper.pdf](./paper/paper.pdf).

The Jupyter notebooks can be run via the bash script [run_analysis.bash](run_analysis.bash).

## Input data
In addition to the notebooks / scripts themselves, the following input data is used:

1. The BCL files that contain the deep sequencing data are on the Bloom lab `ngs` directory, and are linked to directly in [align_and_annotate.ipynb][].

2. `./data/flu_sequences/` contains the influenza genomes for both the wildtype A/WSN/1933 virus and the variants with synonymous mutations barcoding the 3' end of the mRNA, as taken from the Bloom lab reverse-genetics plasmids used to grow these viruses.

3. `./data/h.all.v6.0.symbols.gmt` contains gene sets for enrichment analysis as downloaded from [GSEA](http://software.broadinstitute.org/gsea/index.jsp).

## Results and Conclusions
The final paper is in the `./paper/` subdirectory, and when the LaTex is compiled this is in the pdf [./paper/paper.pdf](./paper/paper.pdf).

The Jupyter notebooks [align_and_annotate.ipynb][] and [monocle_analysis.ipynb][] contain detailed descriptions of the results.

All of the output from the analyses are written to the `./results/` subdirectory.

[align_and_annotate.ipynb]: align_and_annotate.ipynb
[monocle_analysis.ipynb]: monocle_analysis.ipynb
[Monocle]: http://cole-trapnell-lab.github.io/monocle-release/
