# Supplementary material for: Extreme heterogeneity of influenza virus infection in single cells
Source: eLife. 2018 Feb 16;7:e32303. doi: 10.7554/eLife.32303 (PMC5826275; doi:10.7554/eLife.32303)
Supplement: Supplementary file 1. — This ZIP file contains a Jupyter notebook that runs CellRanger to align and annotate the reads, and a Jupyter notebook that uses Monocle to analyze the cell-gene matrix. The ZIP file also includes associated custom scripts. To just run the Monocle analysis in monocle_analysis.ipynb on a pre-generated cell-gene matrix, unpack Supplementary file 2 into. /results/cellgenecounts/. [file elife-32303-supp1.zip › analysis_code/run_analysis.bash]

#!/bin/bash

jupyter nbconvert --to notebook --execute --inplace --ExecutePreprocessor.timeout=-1 align_and_annotate.ipynb
jupyter nbconvert --to notebook --execute --inplace --ExecutePreprocessor.timeout=-1 monocle_analysis.ipynb
