# Supplementary material for: Extreme heterogeneity of influenza virus infection in single cells
Source: eLife. 2018 Feb 16;7:e32303. doi: 10.7554/eLife.32303 (PMC5826275; doi:10.7554/eLife.32303)
Supplement: Supplementary file 2. — This is the matrix generated in. /results/cellgenecounts/ by running the CellRanger analysis in align_and_annotate.ipynb in Supplementary file 1. This file is available on DataDryad at https://doi.org/10.5061/dryad.qp0t3. [file elife-32303-supp2.zip]

Archive with 3 entries (3 files):
- merged_humanplusflu_cells.tsv
- merged_humanplusflu_genes.tsv
- merged_humanplusflu_matrix.mtx
