# Supplementary material for: Extreme heterogeneity of influenza virus infection in single cells
Source: eLife. 2018 Feb 16;7:e32303. doi: 10.7554/eLife.32303 (PMC5826275; doi:10.7554/eLife.32303)
Supplement: Supplementary file 2. — This is the matrix generated in. /results/cellgenecounts/ by running the CellRanger analysis in align_and_annotate.ipynb in Supplementary file 1. This file is available on DataDryad at https://doi.org/10.5061/dryad.qp0t3. [file elife-32303-supp2.zip › merged_humanplusflu_cells.tsv]

CellBarcode	Sample	fluPB2-syn	fluPB2-wt	fluPB1-syn	fluPB1-wt	fluPA-syn	fluPA-wt	fluHA-syn	fluHA-wt	fluNP-syn	fluNP-wt	fluNA-syn	fluNA-wt	fluM-syn	fluM-wt	fluNS-syn	fluNS-wt	flu-syn	flu-wt
AAACATACAACCAC-Uninfected	Uninfected	0	0	0	0	0	0	0	0	0	0	0	0	0	0	0	0	0	0
AAACATACAAGGGC-Uninfected	Uninfected	0	0	0	0	0	0	0	0	0	0	0	0	0	0	0	0	0	0
AAACATACTCCAAG-Uninfected	Uninfected	0	0	0	0	0	0	0	0	0	0	0	0	0	0	0	0	0	0
AAACATTGTCTGGA-Uninfected	Uninfected	0	0	0	0	0	0	0	0	0	0	0	0	0	0	0	0	0	0
AAACATTGTGAGAA-Uninfected	Uninfected	0	0	0	0	0	0	0	0	0	0	0	0	0	0	0	0	0	0
AAACCGTGAAACAG-Uninfected	Uninfected	0	0	0	0	0	0	0	0	0	0	0	0	0	0	0	0	0	0
AAACCGTGATCGTG-Uninfected	Uninfected	0	0	0	0	0	0	0	0	0	0	0	0	0	0	0	0	0	0
AAACCGTGCTCCAC-Uninfected	Uninfected	0	0	0	0	0	0	0	0	0	0	0	0	0	0	0	0	0	0
AAACCGTGGTCGTA-Uninfected	Uninfected	0	0	0	0	0	0	0	0	0	0	0	0	0	0	0	0	0	0
AAACCGTGGTCTAG-Uninfected	Uninfected	0	0	0	0	0	0	0	0	0	0	0	0	0	0	0	0	0	0
AAACCGTGTCAGAC-Uninfected	Uninfected	0	0	0	0	0	0	0	0	0	0	0	0	0	0	0	0	0	0
AAACGCACGCCTTC-Uninfected	Uninfected	0	0	0	0	0	0	0	0	0	0	0	0	0	0	0	0	0	0
AAACGCTGTGTCGA-Uninfected	Uninfected	0	0	0	0	0	0	0	0	0	0	0	0	0	0	0	0	0	0
AAACGGCTCTAGCA-Uninfected	Uninfected	0	0	0	0	0	0	0	0	0	0	0	0	0	0	0	0	0	0
AAACGGCTGAGGTG-Uninfected	Uninfected	0	0	0	0	0	0	0	0	0	0	0	0	0	0	0	0	0	0
AAACGGCTGGCGAA-Uninfected	Uninfected	0	0	0	0	0	0	0	0	0	0	0	0	0	0	0	0	0	0
AAACGGCTGTCCTC-Uninfected	Uninfected	0	0	0	0	0	0	0	0	0	0	0	0	0	0	0	0	0	0
AAACGGCTGTCTGA-Uninfected	Uninfected	0	0	0	0	0	0	0	0	0	0	0	0	0	0	0	0	0	0
AAAGACGACCACAA-Uninfected	Uninfected	0	0	0	0	0	0	0	0	0	0	0	0	0	0	0	0	0	0
AAAGACGACGGAGA-Uninfected	Uninfected	0	0	0	0	0	0	0	0	0	0	0	0	0	0	0	0	0	0
AAAGACGAGGTATC-Uninfected	Uninfected	0	0	0	0	0	0	0	0	0	0	0	0	0	0	0	0	0	0
AAAGACGATGGTGT-Uninfected	Uninfected	0	0	0	0	0	0	0	0	0	0	0	0	0	0	0	0	0	0
AAAGAGACCTTATC-Uninfected	Uninfected	0	0	0	0	0	0	0	0	0	0	0	0	0	0	0	0	0	0
AAAGATCTAGCCAT-Uninfected	Uninfected	0	0	0	0	0	0	0	0	0	0	0	0	0	0	0	0	0	0
AAAGATCTAGGGTG-Uninfected	Uninfected	0	0	0	0	0	0	0	0	0	0	0	0	0	0	0	0	0	0
AAAGATCTCGCCTT-Uninfected	Uninfected	0	0	0	0	0	0	0	0	0	0	0	0	0	0	0	0	0	0
AAAGCAGACGCATA-Uninfected	Uninfected	0	0	0	0	0	0	0	0	0	0	0	0	0	0	0	0	0	0
AAAGCCTGGCCCTT-Uninfected	Uninfected	0	0	0	0	0	0	0	0	0	0	0	0	0	0	0	0	0	0
AAAGCCTGGGAAAT-Uninfected	Uninfected	0	0	0	0	0	0	0	0	0	0	0	0	0	0	0	0	0	0
AAAGCCTGGGGCAA-Uninfected	Uninfected	0	0	0	0	0	0	0	0	0	0	0	0	0	0	0	0	0	0
AAAGCCTGTTCAGG-Uninfected	Uninfected	0	0	0	0	0	0	0	0	0	0	0	0	0	0	0	0	0	0
AAAGGCCTCCATGA-Uninfected	Uninfected	0	0	0	0	0	0	0	0	0	0	0	0	0	0	0	0	0	0
AAAGGCCTCTGAAC-Uninfected	Uninfected	0	0	0	0	0	0	0	0	0	0	0	0	0	0	0	0	0	0
AAAGGCCTCTGCAA-Uninfected	Uninfected	0	0	0	0	0	0	0	0	0	0	0	0	0	0	0	0	0	0
AAAGGCCTTCATTC-Uninfected	Uninfected	0	0	0	0	0	0	0	0	0	0	0	0	0	0	0	0	0	0
AAAGGCCTTGCCTC-Uninfected	Uninfected	0	0	0	0	0	0	0	0	0	0	0	0	0	0	0	0	0	0
AAAGTTTGAGCACT-Uninfected	Uninfected	0	0	0	0	0	0	0	0	0	0	0	0	0	0	0	0	0	0
AAAGTTTGAGTCAC-Uninfected	Uninfected	0	0	0	0	0	0	0	0	0	0	0	0	0	0	0	0	0	0
AAAGTTTGTCACCC-Uninfected	Uninfected	0	0	0	0	0	0	0	0	0	0	0	0	0	0	0	0	0	0
AAAGTTTGTGAGCT-Uninfected	Uninfected	0	0	0	0	0	0	0	0	0	0	0	0	0	0	0	0	0	0
AAATACTGACGTTG-Uninfected	Uninfected	0	0	0	0	0	0	0	0	0	0	0	0	0	0	0	0	0	0
AAATACTGCATGAC-Uninfected	Uninfected	0	0	0	0	0	0	0	0	0	0	0	0	0	0	0	0	0	0
AAATCAACCGAGAG-Uninfected	Uninfected	0	0	0	0	0	0	0	0	0	0	0	0	0	0	0	0	0	0
AAATCAACCTAGAC-Uninfected	Uninfected	0	0	0	0	0	0	0	0	0	0	0	0	0	0	0	0	0	0
AAATCAACGGTCTA-Uninfected	Uninfected	0	0	0	0	0	0	0	0	0	0	0	0	0	0	0	0	0	0
AAATCATGCACTTT-Uninfected	Uninfected	0	0	0	0	0	0	0	0	0	0	0	0	0	0	0	0	0	0
AAATCATGCGACAT-Uninfected	Uninfected	0	0	0	0	0	0	0	0	0	0	0	0	0	0	0	0	0	0
AAATCCCTCCAACA-Uninfected	Uninfected	0	0	0	0	0	0	0	0	0	0	0	0	0	0	0	0	0	0
AAATCCCTGATAAG-Uninfected	Uninfected	0	0	0	0	0	0	0	0	0	0	0	0	0	0	0	0	0	0
AAATCTGAAAGCAA-Uninfected	Uninfected	0	0	0	0	0	0	0	0	0	0	0	0	0	0	0	0	0	0
AAATGGGACCATGA-Uninfected	Uninfected	0	0	0	0	0	0	0	0	0	0	0	0	0	0	0	0	0	0
AAATGGGAGATAAG-Uninfected	Uninfected	0	0	0	0	0	0	0	0	0	0	0	0	0	0	0	0	0	0
AAATGGGAGGTACT-Uninfected	Uninfected	0	0	0	0	0	0	0	0	0	0	0	0	0	0	0	0	0	0
AAATGGGAGTCGTA-Uninfected	Uninfected	0	0	0	0	0	0	0	0	0	0	0	0	0	0	0	0	0	0
AAATGTTGAAGGTA-Uninfected	Uninfected	0	0	0	0	0	0	0	0	0	0	0	0	0	0	0	0	0	0
AAATGTTGGCAGTT-Uninfected	Uninfected	0	0	0	0	0	0	0	0	0	0	0	0	0	0	0	0	0	0
AAATGTTGTCAAGC-Uninfected	Uninfected	0	0	0	0	0	0	0	0	0	0	0	0	0	0	0	0	0	0
AAATGTTGTCAGAC-Uninfected	Uninfected	0	0	0	0	0	0	0	0	0	0	0	0	0	0	0	0	0	0
AAATGTTGTGCATG-Uninfected	Uninfected	0	0	0	0	0	0	0	0	0	0	0	0	0	0	0	0	0	0
AAATTCGAAACGTC-Uninfected	Uninfected	0	0	0	0	0	0	0	0	0	0	0	0	0	0	0	0	0	0
AAATTCGACGCAAT-Uninfected	Uninfected	0	0	0	0	0	0	0	0	0	0	0	0	0	0	0	0	0	0
AAATTCGAGTACGT-Uninfected	Uninfected	0	0	0	0	0	0	0	0	0	0	0	0	0	0	0	0	0	0
AAATTGACTACAGC-Uninfected	Uninfected	0	0	0	0	0	0	0	0	0	0	0	0	0	0	0	0	0	0
AACAAACTATTCTC-Uninfected	Uninfected	0	0	0	0	0	0	0	0	0	0	0	0	0	0	0	0	0	0
AACAAACTCCTCCA-Uninfected	Uninfected	0	0	0	0	0	0	0	0	0	0	0	0	0	0	0	0	0	0
AACAAACTTTCTCA-Uninfected	Uninfected	0	0	0	0	0	0	0	0	0	0	0	0	0	0	0	0	0	0
AACAATACATCACG-Uninfected	Uninfected	0	0	0	0	0	0	0	0	0	0	0	0	0	0	0	0	0	0
AACAATACCTACGA-Uninfected	Uninfected	0	0	0	0	0	0	0	0	0	0	0	0	0	0	0	0	0	0
AACAATACTCTGGA-Uninfected	Uninfected	0	0	0	0	0	0	0	0	0	0	0	0	0	0	0	0	0	0
AACACGTGCAACCA-Uninfected	Uninfected	0	0	0	0	0	0	0	0	0	0	0	0	0	0	0	0	0	0
AACACGTGCACACA-Uninfected	Uninfected	0	0	0	0	0	0	0	0	0	0	0	0	0	0	0	0	0	0
AACACGTGCCATGA-Uninfected	Uninfected	0	0	0	0	0	0	0	0	0	0	0	0	0	0	0	0	0	0
AACACGTGCCTTCG-Uninfected	Uninfected	0	0	0	0	0	0	0	0	0	0	0	0	0	0	0	0	0	0
AACACGTGCGCAAT-Uninfected	Uninfected	0	0	0	0	0	0	0	0	0	0	0	0	0	0	0	0	0	0
AACACTCTACCCAA-Uninfected	Uninfected	0	0	0	0	0	0	0	0	0	0	0	0	0	0	0	0	0	0
AACACTCTCGTAAC-Uninfected	Uninfected	0	0	0	0	0	0	0	0	0	0	0	0	0	0	0	0	0	0
AACACTCTGGGCAA-Uninfected	Uninfected	0	0	0	0	0	0	0	0	0	0	0	0	0	0	0	0	0	0
AACACTCTTCTATC-Uninfected	Uninfected	0	0	0	0	0	0	0	0	0	0	0	0	0	0	0	0	0	0
AACAGAGATCCCGT-Uninfected	Uninfected	0	0	0	0	0	0	0	0	0	0	0	0	0	0	0	0	0	0
AACAGCACACAGCT-Uninfected	Uninfected	0	0	0	0	0	0	0	0	0	0	0	0	0	0	0	0	0	0
AACAGCACCTTCGC-Uninfected	Uninfected	0	0	0	0	0	0	0	0	0	0	0	0	0	0	0	0	0	0
AACAGCACGTAAAG-Uninfected	Uninfected	0	0	0	0	0	0	0	0	0	0	0	0	0	0	0	0	0	0
AACATATGAGCACT-Uninfected	Uninfected	0	0	0	0	0	0	0	0	0	0	0	0	0	0	0	0	0	0
AACATATGCCTAAG-Uninfected	Uninfected	0	0	0	0	0	0	0	0	0	0	0	0	0	0	0	0	0	0
AACATATGGAGGCA-Uninfected	Uninfected	0	0	0	0	0	0	0	0	0	0	0	0	0	0	0	0	0	0
AACATATGTGCACA-Uninfected	Uninfected	0	0	0	0	0	0	0	0	0	0	0	0	0	0	0	0	0	0
AACCAGTGACACTG-Uninfected	Uninfected	0	0	0	0	0	0	0	0	0	0	0	0	0	0	0	0	0	0
AACCAGTGCTACGA-Uninfected	Uninfected	0	0	0	0	0	0	0	0	0	0	0	0	0	0	0	0	0	0
AACCAGTGCTTATC-Uninfected	Uninfected	0	0	0	0	0	0	0	0	0	0	0	0	0	0	0	0	0	0
AACCAGTGTGACAC-Uninfected	Uninfected	0	0	0	0	0	0	0	0	0	0	0	0	0	0	0	0	0	0
AACCAGTGTTCGGA-Uninfected	Uninfected	0	0	0	0	0	0	0	0	0	0	0	0	0	0	0	0	0	0
AACCCAGATCCCGT-Uninfected	Uninfected	0	0	0	0	0	0	0	0	0	0	0	0	0	0	0	0	0	0
AACCGATGAACTGC-Uninfected	Uninfected	0	0	0	0	0	0	0	0	0	0	0	0	0	0	0	0	0	0
AACCGATGCATGGT-Uninfected	Uninfected	0	0	0	0	0	0	0	0	0	0	0	0	0	0	0	0	0	0
AACCGATGCGATAC-Uninfected	Uninfected	0	0	0	0	0	0	0	0	0	0	0	0	0	0	0	0	0	0
AACCGATGGACACT-Uninfected	Uninfected	0	0	0	0	0	0	0	0	0	0	0	0	0	0	0	0	0	0
AACCGATGGGTCAT-Uninfected	Uninfected	0	0	0	0	0	0	0	0	0	0	0	0	0	0	0	0	0	0
AACCGATGGTACAC-Uninfected	Uninfected	0	0	0	0	0	0	0	0	0	0	0	0	0	0	0	0	0	0
AACCGCCTATTCGG-Uninfected	Uninfected	0	0	0	0	0	0	0	0	0	0	0	0	0	0	0	0	0	0
AACCGCCTCCATAG-Uninfected	Uninfected	0	0	0	0	0	0	0	0	0	0	0	0	0	0	0	0	0	0
AACCGCCTGTTGTG-Uninfected	Uninfected	0	0	0	0	0	0	0	0	0	0	0	0	0	0	0	0	0	0
AACCTACTAGGTCT-Uninfected	Uninfected	0	0	0	0	0	0	0	0	0	0	0	0	0	0	0	0	0	0
AACCTACTCACCAA-Uninfected	Uninfected	0	0	0	0	0	0	0	0	0	0	0	0	0	0	0	0	0	0
AACCTACTTAAGGA-Uninfected	Uninfected	0	0	0	0	0	0	0	0	0	0	0	0	0	0	0	0	0	0
AACCTACTTAGACC-Uninfected	Uninfected	0	0	0	0	0	0	0	0	0	0	0	0	0	0	0	0	0	0
AACCTTACACAGCT-Uninfected	Uninfected	0	0	0	0	0	0	0	0	0	0	0	0	0	0	0	0	0	0
AACCTTACATGACC-Uninfected	Uninfected	0	0	0	0	0	0	0	0	0	0	0	0	0	0	0	0	0	0
AACCTTACCTTATC-Uninfected	Uninfected	0	0	0	0	0	0	0	0	0	0	0	0	0	0	0	0	0	0
AACCTTACGAGGTG-Uninfected	Uninfected	0	0	0	0	0	0	0	0	0	0	0	0	0	0	0	0	0	0
AACCTTTGACCCTC-Uninfected	Uninfected	0	0	0	0	0	0	0	0	0	0	0	0	0	0	0	0	0	0
AACCTTTGGGTGTT-Uninfected	Uninfected	0	0	0	0	0	0	0	0	0	0	0	0	0	0	0	0	0	0
AACCTTTGTCCAAG-Uninfected	Uninfected	0	0	0	0	0	0	0	0	0	0	0	0	0	0	0	0	0	0
AACCTTTGTTTGGG-Uninfected	Uninfected	0	0	0	0	0	0	0	0	0	0	0	0	0	0	0	0	0	0
AACGCAACCCTGAA-Uninfected	Uninfected	0	0	0	0	0	0	0	0	0	0	0	0	0	0	0	0	0	0
AACGCAACCTCTCG-Uninfected	Uninfected	0	0	0	0	0	0	0	0	0	0	0	0	0	0	0	0	0	0
AACGCATGGTAAGA-Uninfected	Uninfected	0	0	0	0	0	0	0	0	0	0	0	0	0	0	0	0	0	0
AACGCATGTCCAAG-Uninfected	Uninfected	0	0	0	0	0	0	0	0	0	0	0	0	0	0	0	0	0	0
AACGCATGTCTGGA-Uninfected	Uninfected	0	0	0	0	0	0	0	0	0	0	0	0	0	0	0	0	0	0
AACGCCCTATAAGG-Uninfected	Uninfected	0	0	0	0	0	0	0	0	0	0	0	0	0	0	0	0	0	0
AACGCCCTTCTATC-Uninfected	Uninfected	0	0	0	0	0	0	0	0	0	0	0	0	0	0	0	0	0	0
AACGGTTGAGTCAC-Uninfected	Uninfected	0	0	0	0	0	0	0	0	0	0	0	0	0	0	0	0	0	0
AACGGTTGGAGGGT-Uninfected	Uninfected	0	0	0	0	0	0	0	0	0	0	0	0	0	0	0	0	0	0
AACGGTTGTCCAAG-Uninfected	Uninfected	0	0	0	0	0	0	0	0	0	0	0	0	0	0	0	0	0	0
AACGGTTGTCTGGA-Uninfected	Uninfected	0	0	0	0	0	0	0	0	0	0	0	0	0	0	0	0	0	0
AACGTCGACCTTCG-Uninfected	Uninfected	0	0	0	0	0	0	0	0	0	0	0	0	0	0	0	0	0	0
AACGTCGACTCGCT-Uninfected	Uninfected	0	0	0	0	0	0	0	0	0	0	0	0	0	0	0	0	0	0
AACGTCGACTGTGA-Uninfected	Uninfected	0	0	0	0	0	0	0	0	0	0	0	0	0	0	0	0	0	0
AACGTCGATTTGTC-Uninfected	Uninfected	0	0	0	0	0	0	0	0	0	0	0	0	0	0	0	0	0	0
AACGTGTGACGTAC-Uninfected	Uninfected	0	0	0	0	0	0	0	0	0	0	0	0	0	0	0	0	0	0
AACGTGTGACTACG-Uninfected	Uninfected	0	0	0	0	0	0	0	0	0	0	0	0	0	0	0	0	0	0
AACGTGTGAGAGAT-Uninfected	Uninfected	0	0	0	0	0	0	0	0	0	0	0	0	0	0	0	0	0	0
AACGTGTGCATGAC-Uninfected	Uninfected	0	0	0	0	0	0	0	0	0	0	0	0	0	0	0	0	0	0
AACGTGTGCCTATT-Uninfected	Uninfected	0	0	0	0	0	0	0	0	0	0	0	0	0	0	0	0	0	0
AACGTGTGGACGTT-Uninfected	Uninfected	0	0	0	0	0	0	0	0	0	0	0	0	0	0	0	0	0	0
AACGTGTGGAGGAC-Uninfected	Uninfected	0	0	0	0	0	0	0	0	0	0	0	0	0	0	0	0	0	0
AACGTGTGGGTTTG-Uninfected	Uninfected	0	0	0	0	0	0	0	0	0	0	0	0	0	0	0	0	0	0
AACGTTCTAGATCC-Uninfected	Uninfected	0	0	0	0	0	0	0	0	0	0	0	0	0	0	0	0	0	0
AACGTTCTATGCTG-Uninfected	Uninfected	0	0	0	0	0	0	0	0	0	0	0	0	0	0	0	0	0	0
AACGTTCTTCCCGT-Uninfected	Uninfected	0	0	0	0	0	0	0	0	0	0	0	0	0	0	0	0	0	0
AACGTTCTTGAACC-Uninfected	Uninfected	0	0	0	0	0	0	0	0	0	0	0	0	0	0	0	0	0	0
AACTACCTAGAATG-Uninfected	Uninfected	0	0	0	0	0	0	0	0	0	0	0	0	0	0	0	0	0	0
AACTCACTCAAGCT-Uninfected	Uninfected	0	0	0	0	0	0	0	0	0	0	0	0	0	0	0	0	0	0
AACTCACTGCAGTT-Uninfected	Uninfected	0	0	0	0	0	0	0	0	0	0	0	0	0	0	0	0	0	0
AACTCACTGTTGTG-Uninfected	Uninfected	0	0	0	0	0	0	0	0	0	0	0	0	0	0	0	0	0	0
AACTCACTTGTAGC-Uninfected	Uninfected	0	0	0	0	0	0	0	0	0	0	0	0	0	0	0	0	0	0
AACTCGGATCAGAC-Uninfected	Uninfected	0	0	0	0	0	0	0	0	0	0	0	0	0	0	0	0	0	0
AACTCTTGAGCCAT-Uninfected	Uninfected	0	0	0	0	0	0	0	0	0	0	0	0	0	0	0	0	0	0
AACTGTCTCCGAAT-Uninfected	Uninfected	0	0	0	0	0	0	0	0	0	0	0	0	0	0	0	0	0	0
AACTGTCTCGAACT-Uninfected	Uninfected	0	0	0	0	0	0	0	0	0	0	0	0	0	0	0	0	0	0
AACTGTCTGTGAGG-Uninfected	Uninfected	0	0	0	0	0	0	0	0	0	0	0	0	0	0	0	0	0	0
AACTGTCTTATCTC-Uninfected	Uninfected	0	0	0	0	0	0	0	0	0	0	0	0	0	0	0	0	0	0
AACTGTCTTCCGAA-Uninfected	Uninfected	0	0	0	0	0	0	0	0	0	0	0	0	0	0	0	0	0	0
AACTGTCTTTGACG-Uninfected	Uninfected	0	0	0	0	0	0	0	0	0	0	0	0	0	0	0	0	0	0
AAGAACGAAACCGT-Uninfected	Uninfected	0	0	0	0	0	0	0	0	0	0	0	0	0	0	0	0	0	0
AAGAACGAGAGGCA-Uninfected	Uninfected	0	0	0	0	0	0	0	0	0	0	0	0	0	0	0	0	0	0
AAGAACGATCAAGC-Uninfected	Uninfected	0	0	0	0	0	0	0	0	0	0	0	0	0	0	0	0	0	0
AAGAATCTCAATCG-Uninfected	Uninfected	0	0	0	0	0	0	0	0	0	0	0	0	0	0	0	0	0	0
AAGAATCTGCGTAT-Uninfected	Uninfected	0	0	0	0	0	0	0	0	0	0	0	0	0	0	0	0	0	0
AAGAATCTTATCGG-Uninfected	Uninfected	0	0	0	0	0	0	0	0	0	0	0	0	0	0	0	0	0	0
AAGAATCTTTACCT-Uninfected	Uninfected	0	0	0	0	0	0	0	0	0	0	0	0	0	0	0	0	0	0
AAGAGATGCCACAA-Uninfected	Uninfected	0	0	0	0	0	0	0	0	0	0	0	0	0	0	0	0	0	0
AAGAGATGTCCTAT-Uninfected	Uninfected	0	0	0	0	0	0	0	0	0	0	0	0	0	0	0	0	0	0
AAGATGGAGGATTC-Uninfected	Uninfected	0	0	0	0	0	0	0	0	0	0	0	0	0	0	0	0	0	0
AAGATTACCCAGTA-Uninfected	Uninfected	0	0	0	0	0	0	0	0	0	0	0	0	0	0	0	0	0	0
AAGCAAGACAGTCA-Uninfected	Uninfected	0	0	0	0	0	0	0	0	0	0	0	0	0	0	0	0	0	0
AAGCAAGACGTAGT-Uninfected	Uninfected	0	0	0	0	0	0	0	0	0	0	0	0	0	0	0	0	0	0
AAGCAAGAGTACGT-Uninfected	Uninfected	0	0	0	0	0	0	0	0	0	0	0	0	0	0	0	0	0	0
AAGCACTGCCGATA-Uninfected	Uninfected	0	0	0	0	0	0	0	0	0	0	0	0	0	0	0	0	0	0
AAGCACTGGGGCAA-Uninfected	Uninfected	0	0	0	0	0	0	0	0	0	0	0	0	0	0	0	0	0	0
AAGCCAACGGTATC-Uninfected	Uninfected	0	0	0	0	0	0	0	0	0	0	0	0	0	0	0	0	0	0
AAGCCATGAGAGGC-Uninfected	Uninfected	0	0	0	0	0	0	0	0	0	0	0	0	0	0	0	0	0	0
AAGCCATGTTCCGC-Uninfected	Uninfected	0	0	0	0	0	0	0	0	0	0	0	0	0	0	0	0	0	0
AAGCCTGAACGGAG-Uninfected	Uninfected	0	0	0	0	0	0	0	0	0	0	0	0	0	0	0	0	0	0
AAGCCTGAGGACAG-Uninfected	Uninfected	0	0	0	0	0	0	0	0	0	0	0	0	0	0	0	0	0	0
AAGCGACTACACTG-Uninfected	Uninfected	0	0	0	0	0	0	0	0	0	0	0	0	0	0	0	0	0	0
AAGCGACTACTCAG-Uninfected	Uninfected	0	0	0	0	0	0	0	0	0	0	0	0	0	0	0	0	0	0
AAGCGACTCTCAGA-Uninfected	Uninfected	0	0	0	0	0	0	0	0	0	0	0	0	0	0	0	0	0	0
AAGCGTACAGAGTA-Uninfected	Uninfected	0	0	0	0	0	0	0	0	0	0	0	0	0	0	0	0	0	0
AAGCGTACGTACCA-Uninfected	Uninfected	0	0	0	0	0	0	0	0	0	0	0	0	0	0	0	0	0	0
AAGGCTTGGCCTTC-Uninfected	Uninfected	0	0	0	0	0	0	0	0	0	0	0	0	0	0	0	0	0	0
AAGGTGCTGGCGAA-Uninfected	Uninfected	0	0	0	0	0	0	0	0	0	0	0	0	0	0	0	0	0	0
AAGGTGCTTAACCG-Uninfected	Uninfected	0	0	0	0	0	0	0	0	0	0	0	0	0	0	0	0	0	0
AAGGTGCTTCGATG-Uninfected	Uninfected	0	0	0	0	0	0	0	0	0	0	0	0	0	0	0	0	0	0
AAGGTGCTTTTCTG-Uninfected	Uninfected	0	0	0	0	0	0	0	0	0	0	0	0	0	0	0	0	0	0
AAGTAGGAGTGTAC-Uninfected	Uninfected	0	0	0	0	0	0	0	0	0	0	0	0	0	0	0	0	0	0
AAGTAGGATCCCGT-Uninfected	Uninfected	0	0	0	0	0	0	0	0	0	0	0	0	0	0	0	0	0	0
AAGTATACCCTGAA-Uninfected	Uninfected	0	0	0	0	0	0	0	0	0	0	0	0	0	0	0	0	0	0
AAGTATACTTCAGG-Uninfected	Uninfected	0	0	0	0	0	0	0	0	0	0	0	0	0	0	0	0	0	0
AAGTCCGAACCTAG-Uninfected	Uninfected	0	0	0	0	0	0	0	0	0	0	0	0	0	0	0	0	0	0
AAGTCCGAAGTGTC-Uninfected	Uninfected	0	0	0	0	0	0	0	0	0	0	0	0	0	0	0	0	0	0
AAGTCCGACTGGAT-Uninfected	Uninfected	0	0	0	0	0	0	0	0	0	0	0	0	0	0	0	0	0	0
AAGTCCGATACGAC-Uninfected	Uninfected	0	0	0	0	0	0	0	0	0	0	0	0	0	0	0	0	0	0
AAGTCCGATCTTCA-Uninfected	Uninfected	0	0	0	0	0	0	0	0	0	0	0	0	0	0	0	0	0	0
AAGTCTCTGACGAG-Uninfected	Uninfected	0	0	0	0	0	0	0	0	0	0	0	0	0	0	0	0	0	0
AAGTCTCTGTGTAC-Uninfected	Uninfected	0	0	0	0	0	0	0	0	0	0	0	0	0	0	0	0	0	0
AAGTGGCTCATTTC-Uninfected	Uninfected	0	0	0	0	0	0	0	0	0	0	0	0	0	0	0	0	0	0
AAGTTATGCACTAG-Uninfected	Uninfected	0	0	0	0	0	0	0	0	0	0	0	0	0	0	0	0	0	0
AAGTTCCTACCAGT-Uninfected	Uninfected	0	0	0	0	0	0	0	0	0	0	0	0	0	0	0	0	0	0
AAGTTCCTTACTCT-Uninfected	Uninfected	0	0	0	0	0	0	0	0	0	0	0	0	0	0	0	0	0	0
AATAACACGCTTAG-Uninfected	Uninfected	0	0	0	0	0	0	0	0	0	0	0	0	0	0	0	0	0	0
AATAACACTCTCCG-Uninfected	Uninfected	0	0	0	0	0	0	0	0	0	0	0	0	0	0	0	0	0	0
AATAAGCTACGACT-Uninfected	Uninfected	0	0	0	0	0	0	0	0	0	0	0	0	0	0	0	0	0	0
AATAAGCTCTTTAC-Uninfected	Uninfected	0	0	0	0	0	0	0	0	0	0	0	0	0	0	0	0	0	0
AATAAGCTGGATCT-Uninfected	Uninfected	0	0	0	0	0	0	0	0	0	0	0	0	0	0	0	0	0	0
AATACCCTAACGTC-Uninfected	Uninfected	0	0	0	0	0	0	0	0	0	0	0	0	0	0	0	0	0	0
AATACCCTAGCGTT-Uninfected	Uninfected	0	0	0	0	0	0	0	0	0	0	0	0	0	0	0	0	0	0
AATACCCTATTCTC-Uninfected	Uninfected	0	0	0	0	0	0	0	0	0	0	0	0	0	0	0	0	0	0
AATACCCTCGTGTA-Uninfected	Uninfected	0	0	0	0	0	0	0	0	0	0	0	0	0	0	0	0	0	0
AATACCCTGTCCTC-Uninfected	Uninfected	0	0	0	0	0	0	0	0	0	0	0	0	0	0	0	0	0	0
AATACCCTTCTACT-Uninfected	Uninfected	0	0	0	0	0	0	0	0	0	0	0	0	0	0	0	0	0	0
AATACTGAAACTGC-Uninfected	Uninfected	0	0	0	0	0	0	0	0	0	0	0	0	0	0	0	0	0	0
AATACTGACGACAT-Uninfected	Uninfected	0	0	0	0	0	0	0	0	0	0	0	0	0	0	0	0	0	0
AATACTGACTCATT-Uninfected	Uninfected	0	0	0	0	0	0	0	0	0	0	0	0	0	0	0	0	0	0
AATACTGATACGCA-Uninfected	Uninfected	0	0	0	0	0	0	0	0	0	0	0	0	0	0	0	0	0	0
AATACTGATCATTC-Uninfected	Uninfected	0	0	0	0	0	0	0	0	0	0	0	0	0	0	0	0	0	0
AATAGGGACACAAC-Uninfected	Uninfected	0	0	0	0	0	0	0	0	0	0	0	0	0	0	0	0	0	0
AATAGGGACCTTAT-Uninfected	Uninfected	0	0	0	0	0	0	0	0	0	0	0	0	0	0	0	0	0	0
AATATCGAACAGCT-Uninfected	Uninfected	0	0	0	0	0	0	0	0	0	0	0	0	0	0	0	0	0	0
AATATCGACCTCGT-Uninfected	Uninfected	0	0	0	0	0	0	0	0	0	0	0	0	0	0	0	0	0	0
AATATCGAGGCGAA-Uninfected	Uninfected	0	0	0	0	0	0	0	0	0	0	0	0	0	0	0	0	0	0
AATATCGAGGTGAG-Uninfected	Uninfected	0	0	0	0	0	0	0	0	0	0	0	0	0	0	0	0	0	0
AATATCGATGCCTC-Uninfected	Uninfected	0	0	0	0	0	0	0	0	0	0	0	0	0	0	0	0	0	0
AATCAAACATACCG-Uninfected	Uninfected	0	0	0	0	0	0	0	0	0	0	0	0	0	0	0	0	0	0
AATCAAACATCTTC-Uninfected	Uninfected	0	0	0	0	0	0	0	0	0	0	0	0	0	0	0	0	0	0
AATCAAACTTTACC-Uninfected	Uninfected	0	0	0	0	0	0	0	0	0	0	0	0	0	0	0	0	0	0
AATCCGGAAAGTAG-Uninfected	Uninfected	0	0	0	0	0	0	0	0	0	0	0	0	0	0	0	0	0	0
AATCCTACAAAGTG-Uninfected	Uninfected	0	0	0	0	0	0	0	0	0	0	0	0	0	0	0	0	0	0
AATCCTACTACGCA-Uninfected	Uninfected	0	0	0	0	0	0	0	0	0	0	0	0	0	0	0	0	0	0
AATCCTTGACCATG-Uninfected	Uninfected	0	0	0	0	0	0	0	0	0	0	0	0	0	0	0	0	0	0
AATCCTTGGAAAGT-Uninfected	Uninfected	0	0	0	0	0	0	0	0	0	0	0	0	0	0	0	0	0	0
AATCCTTGGGTAAA-Uninfected	Uninfected	0	0	0	0	0	0	0	0	0	0	0	0	0	0	0	0	0	0
AATCCTTGTTACTC-Uninfected	Uninfected	0	0	0	0	0	0	0	0	0	0	0	0	0	0	0	0	0	0
AATCGGTGGACTAC-Uninfected	Uninfected	0	0	0	0	0	0	0	0	0	0	0	0	0	0	0	0	0	0
AATCGGTGGTCGTA-Uninfected	Uninfected	0	0	0	0	0	0	0	0	0	0	0	0	0	0	0	0	0	0
AATCTAGAAATCGC-Uninfected	Uninfected	0	0	0	0	0	0	0	0	0	0	0	0	0	0	0	0	0	0
AATCTAGAGCAGTT-Uninfected	Uninfected	0	0	0	0	0	0	0	0	0	0	0	0	0	0	0	0	0	0
AATCTAGAGGTATC-Uninfected	Uninfected	0	0	0	0	0	0	0	0	0	0	0	0	0	0	0	0	0	0
AATCTAGATTCCGC-Uninfected	Uninfected	0	0	0	0	0	0	0	0	0	0	0	0	0	0	0	0	0	0
AATCTCACAAACAG-Uninfected	Uninfected	0	0	0	0	0	0	0	0	0	0	0	0	0	0	0	0	0	0
AATCTCACGACGGA-Uninfected	Uninfected	0	0	0	0	0	0	0	0	0	0	0	0	0	0	0	0	0	0
AATCTCACTGCTAG-Uninfected	Uninfected	0	0	0	0	0	0	0	0	0	0	0	0	0	0	0	0	0	0
AATCTCTGCGCAAT-Uninfected	Uninfected	0	0	0	0	0	0	0	0	0	0	0	0	0	0	0	0	0	0
AATGAGGATCGCCT-Uninfected	Uninfected	0	0	0	0	0	0	0	0	0	0	0	0	0	0	0	0	0	0
AATGATACAATCGC-Uninfected	Uninfected	0	0	0	0	0	0	0	0	0	0	0	0	0	0	0	0	0	0
AATGATACCTACCC-Uninfected	Uninfected	0	0	0	0	0	0	0	0	0	0	0	0	0	0	0	0	0	0
AATGATACGGCATT-Uninfected	Uninfected	0	0	0	0	0	0	0	0	0	0	0	0	0	0	0	0	0	0
AATGATACTGTCAG-Uninfected	Uninfected	0	0	0	0	0	0	0	0	0	0	0	0	0	0	0	0	0	0
AATGCGTGTTGGTG-Uninfected	Uninfected	0	0	0	0	0	0	0	0	0	0	0	0	0	0	0	0	0	0
AATGGAGAGTCGTA-Uninfected	Uninfected	0	0	0	0	0	0	0	0	0	0	0	0	0	0	0	0	0	0
AATGGAGAGTGTTG-Uninfected	Uninfected	0	0	0	0	0	0	0	0	0	0	0	0	0	0	0	0	0	0
AATGGCTGGTTCAG-Uninfected	Uninfected	0	0	0	0	0	0	0	0	0	0	0	0	0	0	0	0	0	0
AATGTAACAAAAGC-Uninfected	Uninfected	0	0	0	0	0	0	0	0	0	0	0	0	0	0	0	0	0	0
AATGTAACAAAGCA-Uninfected	Uninfected	0	0	0	0	0	0	0	0	0	0	0	0	0	0	0	0	0	0
AATGTAACGTTTCT-Uninfected	Uninfected	0	0	0	0	0	0	0	0	0	0	0	0	0	0	0	0	0	0
AATGTCCTATGCTG-Uninfected	Uninfected	0	0	0	0	0	0	0	0	0	0	0	0	0	0	0	0	0	0
AATGTCCTGCGGAA-Uninfected	Uninfected	0	0	0	0	0	0	0	0	0	0	0	0	0	0	0	0	0	0
AATGTTGACCAATG-Uninfected	Uninfected	0	0	0	0	0	0	0	0	0	0	0	0	0	0	0	0	0	0
AATGTTGACTCTAT-Uninfected	Uninfected	0	0	0	0	0	0	0	0	0	0	0	0	0	0	0	0	0	0
AATGTTGATACTGG-Uninfected	Uninfected	0	0	0	0	0	0	0	0	0	0	0	0	0	0	0	0	0	0
AATGTTGATGTCCC-Uninfected	Uninfected	0	0	0	0	0	0	0	0	0	0	0	0	0	0	0	0	0	0
AATTACGACGTTGA-Uninfected	Uninfected	0	0	0	0	0	0	0	0	0	0	0	0	0	0	0	0	0	0
AATTACGACTTCTA-Uninfected	Uninfected	0	0	0	0	0	0	0	0	0	0	0	0	0	0	0	0	0	0
AATTACGAGTCCTC-Uninfected	Uninfected	0	0	0	0	0	0	0	0	0	0	0	0	0	0	0	0	0	0
AATTCCTGACCTGA-Uninfected	Uninfected	0	0	0	0	0	0	0	0	0	0	0	0	0	0	0	0	0	0
AATTCCTGAGGCGA-Uninfected	Uninfected	0	0	0	0	0	0	0	0	0	0	0	0	0	0	0	0	0	0
AATTCCTGTTGCAG-Uninfected	Uninfected	0	0	0	0	0	0	0	0	0	0	0	0	0	0	0	0	0	0
AATTGATGACCAAC-Uninfected	Uninfected	0	0	0	0	0	0	0	0	0	0	0	0	0	0	0	0	0	0
AATTGATGGAGGTG-Uninfected	Uninfected	0	0	0	0	0	0	0	0	0	0	0	0	0	0	0	0	0	0
AATTGATGGCAGTT-Uninfected	Uninfected	0	0	0	0	0	0	0	0	0	0	0	0	0	0	0	0	0	0
AATTGTGAAGGAGC-Uninfected	Uninfected	0	0	0	0	0	0	0	0	0	0	0	0	0	0	0	0	0	0
AATTGTGACTGAAC-Uninfected	Uninfected	0	0	0	0	0	0	0	0	0	0	0	0	0	0	0	0	0	0
AATTGTGAGAGGAC-Uninfected	Uninfected	0	0	0	0	0	0	0	0	0	0	0	0	0	0	0	0	0	0
AATTGTGAGCTTAG-Uninfected	Uninfected	0	0	0	0	0	0	0	0	0	0	0	0	0	0	0	0	0	0
AATTGTGAGGACAG-Uninfected	Uninfected	0	0	0	0	0	0	0	0	0	0	0	0	0	0	0	0	0	0
AATTGTGAGGTGGA-Uninfected	Uninfected	0	0	0	0	0	0	0	0	0	0	0	0	0	0	0	0	0	0
ACAAAGGAAGTACC-Uninfected	Uninfected	0	0	0	0	0	0	0	0	0	0	0	0	0	0	0	0	0	0
ACAAAGGACCAGTA-Uninfected	Uninfected	0	0	0	0	0	0	0	0	0	0	0	0	0	0	0	0	0	0
ACAAATTGAGCTAC-Uninfected	Uninfected	0	0	0	0	0	0	0	0	0	0	0	0	0	0	0	0	0	0
ACAAATTGGGTGTT-Uninfected	Uninfected	0	0	0	0	0	0	0	0	0	0	0	0	0	0	0	0	0	0
ACAAATTGGTGTTG-Uninfected	Uninfected	0	0	0	0	0	0	0	0	0	0	0	0	0	0	0	0	0	0
ACAAATTGTCGTTT-Uninfected	Uninfected	0	0	0	0	0	0	0	0	0	0	0	0	0	0	0	0	0	0
ACAACCGAAGTCAC-Uninfected	Uninfected	0	0	0	0	0	0	0	0	0	0	0	0	0	0	0	0	0	0
ACAACCGAATTCGG-Uninfected	Uninfected	0	0	0	0	0	0	0	0	0	0	0	0	0	0	0	0	0	0
ACAACCGACGGTAT-Uninfected	Uninfected	0	0	0	0	0	0	0	0	0	0	0	0	0	0	0	0	0	0
ACAACCGATCGTAG-Uninfected	Uninfected	0	0	0	0	0	0	0	0	0	0	0	0	0	0	0	0	0	0
ACAAGAGAAGATCC-Uninfected	Uninfected	0	0	0	0	0	0	0	0	0	0	0	0	0	0	0	0	0	0
ACAAGAGATTCTAC-Uninfected	Uninfected	0	0	0	0	0	0	0	0	0	0	0	0	0	0	0	0	0	0
ACAAGCACACACCA-Uninfected	Uninfected	0	0	0	0	0	0	0	0	0	0	0	0	0	0	0	0	0	0
ACAAGCACAGGAGC-Uninfected	Uninfected	0	0	0	0	0	0	0	0	0	0	0	0	0	0	0	0	0	0
ACAATAACCAGTTG-Uninfected	Uninfected	0	0	0	0	0	0	0	0	0	0	0	0	0	0	0	0	0	0
ACAATAACCCAATG-Uninfected	Uninfected	0	0	0	0	0	0	0	0	0	0	0	0	0	0	0	0	0	0
ACAATAACGTTGAC-Uninfected	Uninfected	0	0	0	0	0	0	0	0	0	0	0	0	0	0	0	0	0	0
ACAATCCTAACGAA-Uninfected	Uninfected	0	0	0	0	0	0	0	0	0	0	0	0	0	0	0	0	0	0
ACAATCCTCTAGCA-Uninfected	Uninfected	0	0	0	0	0	0	0	0	0	0	0	0	0	0	0	0	0	0
ACAATTGAAGATGA-Uninfected	Uninfected	0	0	0	0	0	0	0	0	0	0	0	0	0	0	0	0	0	0
ACAATTGACGCCTT-Uninfected	Uninfected	0	0	0	0	0	0	0	0	0	0	0	0	0	0	0	0	0	0
ACAATTGATAGAGA-Uninfected	Uninfected	0	0	0	0	0	0	0	0	0	0	0	0	0	0	0	0	0	0
ACACAGACGTCAAC-Uninfected	Uninfected	0	0	0	0	0	0	0	0	0	0	0	0	0	0	0	0	0	0
ACACATCTAAAGCA-Uninfected	Uninfected	0	0	0	0	0	0	0	0	0	0	0	0	0	0	0	0	0	0
ACACATCTAGCTCA-Uninfected	Uninfected	0	0	0	0	0	0	0	0	0	0	0	0	0	0	0	0	0	0
ACACCAGAAAGATG-Uninfected	Uninfected	0	0	0	0	0	0	0	0	0	0	0	0	0	0	0	0	0	0
ACACCAGATCTCCG-Uninfected	Uninfected	0	0	0	0	0	0	0	0	0	0	0	0	0	0	0	0	0	0
ACACCAGATTGTCT-Uninfected	Uninfected	0	0	0	0	0	0	0	0	0	0	0	0	0	0	0	0	0	0
ACACCAGATTTGTC-Uninfected	Uninfected	0	0	0	0	0	0	0	0	0	0	0	0	0	0	0	0	0	0
ACACCCTGGGACAG-Uninfected	Uninfected	0	0	0	0	0	0	0	0	0	0	0	0	0	0	0	0	0	0
ACACCCTGTAACGC-Uninfected	Uninfected	0	0	0	0	0	0	0	0	0	0	0	0	0	0	0	0	0	0
ACACGAACTTTACC-Uninfected	Uninfected	0	0	0	0	0	0	0	0	0	0	0	0	0	0	0	0	0	0
ACACGATGAGTCGT-Uninfected	Uninfected	0	0	0	0	0	0	0	0	0	0	0	0	0	0	0	0	0	0
ACACGATGCAGGAG-Uninfected	Uninfected	0	0	0	0	0	0	0	0	0	0	0	0	0	0	0	0	0	0
ACACGATGGAATGA-Uninfected	Uninfected	0	0	0	0	0	0	0	0	0	0	0	0	0	0	0	0	0	0
ACACGTGAACGACT-Uninfected	Uninfected	0	0	0	0	0	0	0	0	0	0	0	0	0	0	0	0	0	0
ACACGTGAGGAGCA-Uninfected	Uninfected	0	0	0	0	0	0	0	0	0	0	0	0	0	0	0	0	0	0
ACACGTGATGTGGT-Uninfected	Uninfected	0	0	0	0	0	0	0	0	0	0	0	0	0	0	0	0	0	0
ACAGCAACGTGAGG-Uninfected	Uninfected	0	0	0	0	0	0	0	0	0	0	0	0	0	0	0	0	0	0
ACAGTCGAATGCTG-Uninfected	Uninfected	0	0	0	0	0	0	0	0	0	0	0	0	0	0	0	0	0	0
ACAGTCGAGGTAGG-Uninfected	Uninfected	0	0	0	0	0	0	0	0	0	0	0	0	0	0	0	0	0	0
ACAGTCGAGTCATG-Uninfected	Uninfected	0	0	0	0	0	0	0	0	0	0	0	0	0	0	0	0	0	0
ACAGTGACAGCACT-Uninfected	Uninfected	0	0	0	0	0	0	0	0	0	0	0	0	0	0	0	0	0	0
ACAGTTCTCTGACA-Uninfected	Uninfected	0	0	0	0	0	0	0	0	0	0	0	0	0	0	0	0	0	0
ACATACCTAAACAG-Uninfected	Uninfected	0	0	0	0	0	0	0	0	0	0	0	0	0	0	0	0	0	0
ACATACCTATGTGC-Uninfected	Uninfected	0	0	0	0	0	0	0	0	0	0	0	0	0	0	0	0	0	0
ACATACCTCATTCT-Uninfected	Uninfected	0	0	0	0	0	0	0	0	0	0	0	0	0	0	0	0	0	0
ACATCACTAGAGAT-Uninfected	Uninfected	0	0	0	0	0	0	0	0	0	0	0	0	0	0	0	0	0	0
ACATGGTGCCGTAA-Uninfected	Uninfected	0	0	0	0	0	0	0	0	0	0	0	0	0	0	0	0	0	0
ACATGGTGCCTTTA-Uninfected	Uninfected	0	0	0	0	0	0	0	0	0	0	0	0	0	0	0	0	0	0
ACATGGTGCTCTTA-Uninfected	Uninfected	0	0	0	0	0	0	0	0	0	0	0	0	0	0	0	0	0	0
ACATGGTGTTCTCA-Uninfected	Uninfected	0	0	0	0	0	0	0	0	0	0	0	0	0	0	0	0	0	0
ACATTCTGCGTACA-Uninfected	Uninfected	0	0	0	0	0	0	0	0	0	0	0	0	0	0	0	0	0	0
ACATTCTGGAAAGT-Uninfected	Uninfected	0	0	0	0	0	0	0	0	0	0	0	0	0	0	0	0	0	0
ACATTCTGGAGGCA-Uninfected	Uninfected	0	0	0	0	0	0	0	0	0	0	0	0	0	0	0	0	0	0
ACATTCTGGCGAGA-Uninfected	Uninfected	0	0	0	0	0	0	0	0	0	0	0	0	0	0	0	0	0	0
ACATTCTGTGTAGC-Uninfected	Uninfected	0	0	0	0	0	0	0	0	0	0	0	0	0	0	0	0	0	0
ACATTCTGTTACTC-Uninfected	Uninfected	0	0	0	0	0	0	0	0	0	0	0	0	0	0	0	0	0	0
ACCAACGACATTGG-Uninfected	Uninfected	0	0	0	0	0	0	0	0	0	0	0	0	0	0	0	0	0	0
ACCAACGACGCTAA-Uninfected	Uninfected	0	0	0	0	0	0	0	0	0	0	0	0	0	0	0	0	0	0
ACCAACGATAAAGG-Uninfected	Uninfected	0	0	0	0	0	0	0	0	0	0	0	0	0	0	0	0	0	0
ACCACAGACTAGAC-Uninfected	Uninfected	0	0	0	0	0	0	0	0	0	0	0	0	0	0	0	0	0	0
ACCACCTGGGTACT-Uninfected	Uninfected	0	0	0	0	0	0	0	0	0	0	0	0	0	0	0	0	0	0
ACCACCTGGTCATG-Uninfected	Uninfected	0	0	0	0	0	0	0	0	0	0	0	0	0	0	0	0	0	0
ACCACGCTAGGGTG-Uninfected	Uninfected	0	0	0	0	0	0	0	0	0	0	0	0	0	0	0	0	0	0
ACCACGCTCACTAG-Uninfected	Uninfected	0	0	0	0	0	0	0	0	0	0	0	0	0	0	0	0	0	0
ACCACGCTCCTCAC-Uninfected	Uninfected	0	0	0	0	0	0	0	0	0	0	0	0	0	0	0	0	0	0
ACCACGCTCCTGAA-Uninfected	Uninfected	0	0	0	0	0	0	0	0	0	0	0	0	0	0	0	0	0	0
ACCACGCTGGTTCA-Uninfected	Uninfected	0	0	0	0	0	0	0	0	0	0	0	0	0	0	0	0	0	0
ACCAGCCTATGACC-Uninfected	Uninfected	0	0	0	0	0	0	0	0	0	0	0	0	0	0	0	0	0	0
ACCAGCCTGGCATT-Uninfected	Uninfected	0	0	0	0	0	0	0	0	0	0	0	0	0	0	0	0	0	0
ACCAGTGAAGTGTC-Uninfected	Uninfected	0	0	0	0	0	0	0	0	0	0	0	0	0	0	0	0	0	0
ACCAGTGAGCCTTC-Uninfected	Uninfected	0	0	0	0	0	0	0	0	0	0	0	0	0	0	0	0	0	0
ACCAGTGATTCTTG-Uninfected	Uninfected	0	0	0	0	0	0	0	0	0	0	0	0	0	0	0	0	0	0
ACCATTACGATGAA-Uninfected	Uninfected	0	0	0	0	0	0	0	0	0	0	0	0	0	0	0	0	0	0
ACCATTACGCTGTA-Uninfected	Uninfected	0	0	0	0	0	0	0	0	0	0	0	0	0	0	0	0	0	0
ACCATTACTGCTTT-Uninfected	Uninfected	0	0	0	0	0	0	0	0	0	0	0	0	0	0	0	0	0	0
ACCATTTGACCAGT-Uninfected	Uninfected	0	0	0	0	0	0	0	0	0	0	0	0	0	0	0	0	0	0
ACCATTTGGGAAGC-Uninfected	Uninfected	0	0	0	0	0	0	0	0	0	0	0	0	0	0	0	0	0	0
ACCATTTGTCTTCA-Uninfected	Uninfected	0	0	0	0	0	0	0	0	0	0	0	0	0	0	0	0	0	0
ACCCAAGAACCATG-Uninfected	Uninfected	0	0	0	0	0	0	0	0	0	0	0	0	0	0	0	0	0	0
ACCCAAGAAGCCTA-Uninfected	Uninfected	0	0	0	0	0	0	0	0	0	0	0	0	0	0	0	0	0	0
ACCCAAGAAGTTCG-Uninfected	Uninfected	0	0	0	0	0	0	0	0	0	0	0	0	0	0	0	0	0	0
ACCCAAGACGGTAT-Uninfected	Uninfected	0	0	0	0	0	0	0	0	0	0	0	0	0	0	0	0	0	0
ACCCAAGATTCGTT-Uninfected	Uninfected	0	0	0	0	0	0	0	0	0	0	0	0	0	0	0	0	0	0
ACCCACTGCCTTCG-Uninfected	Uninfected	0	0	0	0	0	0	0	0	0	0	0	0	0	0	0	0	0	0
ACCCACTGCTGTTT-Uninfected	Uninfected	0	0	0	0	0	0	0	0	0	0	0	0	0	0	0	0	0	0
ACCCACTGGCTTAG-Uninfected	Uninfected	0	0	0	0	0	0	0	0	0	0	0	0	0	0	0	0	0	0
ACCCACTGGTATGC-Uninfected	Uninfected	0	0	0	0	0	0	0	0	0	0	0	0	0	0	0	0	0	0
ACCCACTGTAAAGG-Uninfected	Uninfected	0	0	0	0	0	0	0	0	0	0	0	0	0	0	0	0	0	0
ACCCACTGTAGAAG-Uninfected	Uninfected	0	0	0	0	0	0	0	0	0	0	0	0	0	0	0	0	0	0
ACCCACTGTCATTC-Uninfected	Uninfected	0	0	0	0	0	0	0	0	0	0	0	0	0	0	0	0	0	0
ACCCAGCTCTGAAC-Uninfected	Uninfected	0	0	0	0	0	0	0	0	0	0	0	0	0	0	0	0	0	0
ACCCAGCTGTGTTG-Uninfected	Uninfected	0	0	0	0	0	0	0	0	0	0	0	0	0	0	0	0	0	0
ACCCAGCTTATTCC-Uninfected	Uninfected	0	0	0	0	0	0	0	0	0	0	0	0	0	0	0	0	0	0
ACCCAGCTTTGTGG-Uninfected	Uninfected	0	0	0	0	0	0	0	0	0	0	0	0	0	0	0	0	0	0
ACCCGTACCGGTAT-Uninfected	Uninfected	0	0	0	0	0	0	0	0	0	0	0	0	0	0	0	0	0	0
ACCCGTTGTAAGGA-Uninfected	Uninfected	0	0	0	0	0	0	0	0	0	0	0	0	0	0	0	0	0	0
ACCCTCGAAGGCGA-Uninfected	Uninfected	0	0	0	0	0	0	0	0	0	0	0	0	0	0	0	0	0	0
ACCCTCGAATTCGG-Uninfected	Uninfected	0	0	0	0	0	0	0	0	0	0	0	0	0	0	0	0	0	0
ACCCTCGAGCGATT-Uninfected	Uninfected	0	0	0	0	0	0	0	0	0	0	0	0	0	0	0	0	0	0
ACCCTCGATTTCGT-Uninfected	Uninfected	0	0	0	0	0	0	0	0	0	0	0	0	0	0	0	0	0	0
ACCGAAACCTCCAC-Uninfected	Uninfected	0	0	0	0	0	0	0	0	0	0	0	0	0	0	0	0	0	0
ACCGAAACTCAGGT-Uninfected	Uninfected	0	0	0	0	0	0	0	0	0	0	0	0	0	0	0	0	0	0
ACCGCGGAAGATCC-Uninfected	Uninfected	0	0	0	0	0	0	0	0	0	0	0	0	0	0	0	0	0	0
ACCGCGGACGGAGA-Uninfected	Uninfected	0	0	0	0	0	0	0	0	0	0	0	0	0	0	0	0	0	0
ACCGCGGACTGGTA-Uninfected	Uninfected	0	0	0	0	0	0	0	0	0	0	0	0	0	0	0	0	0	0
ACCGCGGATTCTTG-Uninfected	Uninfected	0	0	0	0	0	0	0	0	0	0	0	0	0	0	0	0	0	0
ACCGTGCTAAGGTA-Uninfected	Uninfected	0	0	0	0	0	0	0	0	0	0	0	0	0	0	0	0	0	0
ACCGTGCTCATACG-Uninfected	Uninfected	0	0	0	0	0	0	0	0	0	0	0	0	0	0	0	0	0	0
ACCGTGCTGATAGA-Uninfected	Uninfected	0	0	0	0	0	0	0	0	0	0	0	0	0	0	0	0	0	0
ACCGTGCTTTTCGT-Uninfected	Uninfected	0	0	0	0	0	0	0	0	0	0	0	0	0	0	0	0	0	0
ACCTATTGGTTGTG-Uninfected	Uninfected	0	0	0	0	0	0	0	0	0	0	0	0	0	0	0	0	0	0
ACCTATTGTAAAGG-Uninfected	Uninfected	0	0	0	0	0	0	0	0	0	0	0	0	0	0	0	0	0	0
ACCTATTGTCAGGT-Uninfected	Uninfected	0	0	0	0	0	0	0	0	0	0	0	0	0	0	0	0	0	0
ACCTCCGAAGTACC-Uninfected	Uninfected	0	0	0	0	0	0	0	0	0	0	0	0	0	0	0	0	0	0
ACCTCCGACGACAT-Uninfected	Uninfected	0	0	0	0	0	0	0	0	0	0	0	0	0	0	0	0	0	0
ACCTCGTGACCCTC-Uninfected	Uninfected	0	0	0	0	0	0	0	0	0	0	0	0	0	0	0	0	0	0
ACCTCGTGAGTAGA-Uninfected	Uninfected	0	0	0	0	0	0	0	0	0	0	0	0	0	0	0	0	0	0
ACCTCGTGCAGTCA-Uninfected	Uninfected	0	0	0	0	0	0	0	0	0	0	0	0	0	0	0	0	0	0
ACCTCGTGCCTCCA-Uninfected	Uninfected	0	0	0	0	0	0	0	0	0	0	0	0	0	0	0	0	0	0
ACCTCGTGTATCGG-Uninfected	Uninfected	0	0	0	0	0	0	0	0	0	0	0	0	0	0	0	0	0	0
ACCTCGTGTCTAGG-Uninfected	Uninfected	0	0	0	0	0	0	0	0	0	0	0	0	0	0	0	0	0	0
ACCTGAGAGGGCAA-Uninfected	Uninfected	0	0	0	0	0	0	0	0	0	0	0	0	0	0	0	0	0	0
ACCTGGCTACGTGT-Uninfected	Uninfected	0	0	0	0	0	0	0	0	0	0	0	0	0	0	0	0	0	0
ACCTGGCTGGTTAC-Uninfected	Uninfected	0	0	0	0	0	0	0	0	0	0	0	0	0	0	0	0	0	0
ACCTGGCTTAGTCG-Uninfected	Uninfected	0	0	0	0	0	0	0	0	0	0	0	0	0	0	0	0	0	0
ACCTTTGACTTGCC-Uninfected	Uninfected	0	0	0	0	0	0	0	0	0	0	0	0	0	0	0	0	0	0
ACCTTTGATATCTC-Uninfected	Uninfected	0	0	0	0	0	0	0	0	0	0	0	0	0	0	0	0	0	0
ACGAACACGTCACA-Uninfected	Uninfected	0	0	0	0	0	0	0	0	0	0	0	0	0	0	0	0	0	0
ACGAACACTCCTTA-Uninfected	Uninfected	0	0	0	0	0	0	0	0	0	0	0	0	0	0	0	0	0	0
ACGAACACTTCGTT-Uninfected	Uninfected	0	0	0	0	0	0	0	0	0	0	0	0	0	0	0	0	0	0
ACGAACTGAATGCC-Uninfected	Uninfected	0	0	0	0	0	0	0	0	0	0	0	0	0	0	0	0	0	0
ACGAAGCTGCGTTA-Uninfected	Uninfected	0	0	0	0	0	0	0	0	0	0	0	0	0	0	0	0	0	0
ACGAAGCTGGATTC-Uninfected	Uninfected	0	0	0	0	0	0	0	0	0	0	0	0	0	0	0	0	0	0
ACGAAGCTGGTTTG-Uninfected	Uninfected	0	0	0	0	0	0	0	0	0	0	0	0	0	0	0	0	0	0
ACGAAGCTGTTAGC-Uninfected	Uninfected	0	0	0	0	0	0	0	0	0	0	0	0	0	0	0	0	0	0
ACGACAACCCGCTT-Uninfected	Uninfected	0	0	0	0	0	0	0	0	0	0	0	0	0	0	0	0	0	0
ACGACCCTACCCTC-Uninfected	Uninfected	0	0	0	0	0	0	0	0	0	0	0	0	0	0	0	0	0	0
ACGACCCTCCGATA-Uninfected	Uninfected	0	0	0	0	0	0	0	0	0	0	0	0	0	0	0	0	0	0
ACGACCCTTCATTC-Uninfected	Uninfected	0	0	0	0	0	0	0	0	0	0	0	0	0	0	0	0	0	0
ACGACCCTTTCTCA-Uninfected	Uninfected	0	0	0	0	0	0	0	0	0	0	0	0	0	0	0	0	0	0
ACGAGGGAAGCAAA-Uninfected	Uninfected	0	0	0	0	0	0	0	0	0	0	0	0	0	0	0	0	0	0
ACGAGTACGACAGG-Uninfected	Uninfected	0	0	0	0	0	0	0	0	0	0	0	0	0	0	0	0	0	0
ACGAGTACTCCTCG-Uninfected	Uninfected	0	0	0	0	0	0	0	0	0	0	0	0	0	0	0	0	0	0
ACGAGTACTGTGGT-Uninfected	Uninfected	0	0	0	0	0	0	0	0	0	0	0	0	0	0	0	0	0	0
ACGATCGAAGATGA-Uninfected	Uninfected	0	0	0	0	0	0	0	0	0	0	0	0	0	0	0	0	0	0
ACGATGACTCAAGC-Uninfected	Uninfected	0	0	0	0	0	0	0	0	0	0	0	0	0	0	0	0	0	0
ACGATTCTGCGGAA-Uninfected	Uninfected	0	0	0	0	0	0	0	0	0	0	0	0	0	0	0	0	0	0
ACGCAATGCATACG-Uninfected	Uninfected	0	0	0	0	0	0	0	0	0	0	0	0	0	0	0	0	0	0
ACGCAATGTAGCCA-Uninfected	Uninfected	0	0	0	0	0	0	0	0	0	0	0	0	0	0	0	0	0	0
ACGCAATGTGACTG-Uninfected	Uninfected	0	0	0	0	0	0	0	0	0	0	0	0	0	0	0	0	0	0
ACGCAATGTTGTGG-Uninfected	Uninfected	0	0	0	0	0	0	0	0	0	0	0	0	0	0	0	0	0	0
ACGCACCTACGTTG-Uninfected	Uninfected	0	0	0	0	0	0	0	0	0	0	0	0	0	0	0	0	0	0
ACGCACCTGGTAGG-Uninfected	Uninfected	0	0	0	0	0	0	0	0	0	0	0	0	0	0	0	0	0	0
ACGCACCTTGTGAC-Uninfected	Uninfected	0	0	0	0	0	0	0	0	0	0	0	0	0	0	0	0	0	0
ACGCCACTGGTTTG-Uninfected	Uninfected	0	0	0	0	0	0	0	0	0	0	0	0	0	0	0	0	0	0
ACGCCGGAACCTTT-Uninfected	Uninfected	0	0	0	0	0	0	0	0	0	0	0	0	0	0	0	0	0	0
ACGCCGGAGCTAAC-Uninfected	Uninfected	0	0	0	0	0	0	0	0	0	0	0	0	0	0	0	0	0	0
ACGCCTTGACGCAT-Uninfected	Uninfected	0	0	0	0	0	0	0	0	0	0	0	0	0	0	0	0	0	0
ACGCCTTGATGGTC-Uninfected	Uninfected	0	0	0	0	0	0	0	0	0	0	0	0	0	0	0	0	0	0
ACGCCTTGCGCATA-Uninfected	Uninfected	0	0	0	0	0	0	0	0	0	0	0	0	0	0	0	0	0	0
ACGCCTTGCTTCCG-Uninfected	Uninfected	0	0	0	0	0	0	0	0	0	0	0	0	0	0	0	0	0	0
ACGCTCACGGAAAT-Uninfected	Uninfected	0	0	0	0	0	0	0	0	0	0	0	0	0	0	0	0	0	0
ACGCTGCTAGTTCG-Uninfected	Uninfected	0	0	0	0	0	0	0	0	0	0	0	0	0	0	0	0	0	0
ACGGAACTAGCATC-Uninfected	Uninfected	0	0	0	0	0	0	0	0	0	0	0	0	0	0	0	0	0	0
ACGGAACTGTTGAC-Uninfected	Uninfected	0	0	0	0	0	0	0	0	0	0	0	0	0	0	0	0	0	0
ACGGAGGACCTTTA-Uninfected	Uninfected	0	0	0	0	0	0	0	0	0	0	0	0	0	0	0	0	0	0
ACGGAGGATGTCGA-Uninfected	Uninfected	0	0	0	0	0	0	0	0	0	0	0	0	0	0	0	0	0	0
ACGGATTGAGAGGC-Uninfected	Uninfected	0	0	0	0	0	0	0	0	0	0	0	0	0	0	0	0	0	0
ACGGATTGTTCACT-Uninfected	Uninfected	0	0	0	0	0	0	0	0	0	0	0	0	0	0	0	0	0	0
ACGGCGTGAAGTGA-Uninfected	Uninfected	0	0	0	0	0	0	0	0	0	0	0	0	0	0	0	0	0	0
ACGGCGTGCGCAAT-Uninfected	Uninfected	0	0	0	0	0	0	0	0	0	0	0	0	0	0	0	0	0	0
ACGGCTCTCGATAC-Uninfected	Uninfected	0	0	0	0	0	0	0	0	0	0	0	0	0	0	0	0	0	0
ACGGCTCTGGTGAG-Uninfected	Uninfected	0	0	0	0	0	0	0	0	0	0	0	0	0	0	0	0	0	0
ACGGCTCTTGTCTT-Uninfected	Uninfected	0	0	0	0	0	0	0	0	0	0	0	0	0	0	0	0	0	0
ACGGGAGACACCAA-Uninfected	Uninfected	0	0	0	0	0	0	0	0	0	0	0	0	0	0	0	0	0	0
ACGGGAGACAGGAG-Uninfected	Uninfected	0	0	0	0	0	0	0	0	0	0	0	0	0	0	0	0	0	0
ACGGTAACAAGAGT-Uninfected	Uninfected	0	0	0	0	0	0	0	0	0	0	0	0	0	0	0	0	0	0
ACGGTAACAAGATG-Uninfected	Uninfected	0	0	0	0	0	0	0	0	0	0	0	0	0	0	0	0	0	0
ACGGTAACAGATGA-Uninfected	Uninfected	0	0	0	0	0	0	0	0	0	0	0	0	0	0	0	0	0	0
ACGGTAACATGTCG-Uninfected	Uninfected	0	0	0	0	0	0	0	0	0	0	0	0	0	0	0	0	0	0
ACGGTAACGCTAAC-Uninfected	Uninfected	0	0	0	0	0	0	0	0	0	0	0	0	0	0	0	0	0	0
ACGGTAACGTCTAG-Uninfected	Uninfected	0	0	0	0	0	0	0	0	0	0	0	0	0	0	0	0	0	0
ACGGTAACTCTCGC-Uninfected	Uninfected	0	0	0	0	0	0	0	0	0	0	0	0	0	0	0	0	0	0
ACGGTAACTTCATC-Uninfected	Uninfected	0	0	0	0	0	0	0	0	0	0	0	0	0	0	0	0	0	0
ACGGTATGCCAATG-Uninfected	Uninfected	0	0	0	0	0	0	0	0	0	0	0	0	0	0	0	0	0	0
ACGGTATGTGACCA-Uninfected	Uninfected	0	0	0	0	0	0	0	0	0	0	0	0	0	0	0	0	0	0
ACGGTATGTGTGCA-Uninfected	Uninfected	0	0	0	0	0	0	0	0	0	0	0	0	0	0	0	0	0	0
ACGGTCCTTAGCGT-Uninfected	Uninfected	0	0	0	0	0	0	0	0	0	0	0	0	0	0	0	0	0	0
ACGGTCCTTGTCCC-Uninfected	Uninfected	0	0	0	0	0	0	0	0	0	0	0	0	0	0	0	0	0	0
ACGTAGACAAGGCG-Uninfected	Uninfected	0	0	0	0	0	0	0	0	0	0	0	0	0	0	0	0	0	0
ACGTAGACCGAACT-Uninfected	Uninfected	0	0	0	0	0	0	0	0	0	0	0	0	0	0	0	0	0	0
ACGTAGACCGCCTT-Uninfected	Uninfected	0	0	0	0	0	0	0	0	0	0	0	0	0	0	0	0	0	0
ACGTAGACTCTTAC-Uninfected	Uninfected	0	0	0	0	0	0	0	0	0	0	0	0	0	0	0	0	0	0
ACGTAGACTGAACC-Uninfected	Uninfected	0	0	0	0	0	0	0	0	0	0	0	0	0	0	0	0	0	0
ACGTCAGAAGTGCT-Uninfected	Uninfected	0	0	0	0	0	0	0	0	0	0	0	0	0	0	0	0	0	0
ACGTCAGAGCTTAG-Uninfected	Uninfected	0	0	0	0	0	0	0	0	0	0	0	0	0	0	0	0	0	0
ACGTCAGAGTAGCT-Uninfected	Uninfected	0	0	0	0	0	0	0	0	0	0	0	0	0	0	0	0	0	0
ACGTCCTGCATTCT-Uninfected	Uninfected	0	0	0	0	0	0	0	0	0	0	0	0	0	0	0	0	0	0
ACGTCCTGCTTGGA-Uninfected	Uninfected	0	0	0	0	0	0	0	0	0	0	0	0	0	0	0	0	0	0
ACGTCCTGGACGTT-Uninfected	Uninfected	0	0	0	0	0	0	0	0	0	0	0	0	0	0	0	0	0	0
ACGTCCTGGCCCTT-Uninfected	Uninfected	0	0	0	0	0	0	0	0	0	0	0	0	0	0	0	0	0	0
ACGTCGCTAAGGGC-Uninfected	Uninfected	0	0	0	0	0	0	0	0	0	0	0	0	0	0	0	0	0	0
ACGTCGCTCCTTTA-Uninfected	Uninfected	0	0	0	0	0	0	0	0	0	0	0	0	0	0	0	0	0	0
ACGTCGCTGCCTTC-Uninfected	Uninfected	0	0	0	0	0	0	0	0	0	0	0	0	0	0	0	0	0	0
ACGTCGCTGTTTCT-Uninfected	Uninfected	0	0	0	0	0	0	0	0	0	0	0	0	0	0	0	0	0	0
ACGTGATGCACACA-Uninfected	Uninfected	0	0	0	0	0	0	0	0	0	0	0	0	0	0	0	0	0	0
ACGTGCCTAACGTC-Uninfected	Uninfected	0	0	0	0	0	0	0	0	0	0	0	0	0	0	0	0	0	0
ACGTGCCTACCCAA-Uninfected	Uninfected	0	0	0	0	0	0	0	0	0	0	0	0	0	0	0	0	0	0
ACGTGCCTGAATCC-Uninfected	Uninfected	0	0	0	0	0	0	0	0	0	0	0	0	0	0	0	0	0	0
ACGTGCCTTCACCC-Uninfected	Uninfected	0	0	0	0	0	0	0	0	0	0	0	0	0	0	0	0	0	0
ACGTTACTAGAGGC-Uninfected	Uninfected	0	0	0	0	0	0	0	0	0	0	0	0	0	0	0	0	0	0
ACGTTACTGTGTAC-Uninfected	Uninfected	0	0	0	0	0	0	0	0	0	0	0	0	0	0	0	0	0	0
ACGTTGGACCGATA-Uninfected	Uninfected	0	0	0	0	0	0	0	0	0	0	0	0	0	0	0	0	0	0
ACGTTGGAGTAAAG-Uninfected	Uninfected	0	0	0	0	0	0	0	0	0	0	0	0	0	0	0	0	0	0
ACGTTTACGAATGA-Uninfected	Uninfected	0	0	0	0	0	0	0	0	0	0	0	0	0	0	0	0	0	0
ACGTTTACTATGCG-Uninfected	Uninfected	0	0	0	0	0	0	0	0	0	0	0	0	0	0	0	0	0	0
ACTAAAACCTGTTT-Uninfected	Uninfected	0	0	0	0	0	0	0	0	0	0	0	0	0	0	0	0	0	0
ACTAAAACGGGATG-Uninfected	Uninfected	0	0	0	0	0	0	0	0	0	0	0	0	0	0	0	0	0	0
ACTAAAACTTCTCA-Uninfected	Uninfected	0	0	0	0	0	0	0	0	0	0	0	0	0	0	0	0	0	0
ACTACGGACTGATG-Uninfected	Uninfected	0	0	0	0	0	0	0	0	0	0	0	0	0	0	0	0	0	0
ACTACGGAGCTGAT-Uninfected	Uninfected	0	0	0	0	0	0	0	0	0	0	0	0	0	0	0	0	0	0
ACTACGGAGGCATT-Uninfected	Uninfected	0	0	0	0	0	0	0	0	0	0	0	0	0	0	0	0	0	0
ACTACGGATCTAGG-Uninfected	Uninfected	0	0	0	0	0	0	0	0	0	0	0	0	0	0	0	0	0	0
ACTACTACCCAGTA-Uninfected	Uninfected	0	0	0	0	0	0	0	0	0	0	0	0	0	0	0	0	0	0
ACTACTACTGCTAG-Uninfected	Uninfected	0	0	0	0	0	0	0	0	0	0	0	0	0	0	0	0	0	0
ACTACTACTGTCGA-Uninfected	Uninfected	0	0	0	0	0	0	0	0	0	0	0	0	0	0	0	0	0	0
ACTAGGTGCCTATT-Uninfected	Uninfected	0	0	0	0	0	0	0	0	0	0	0	0	0	0	0	0	0	0
ACTAGGTGCTCAAG-Uninfected	Uninfected	0	0	0	0	0	0	0	0	0	0	0	0	0	0	0	0	0	0
ACTAGGTGTCTAGG-Uninfected	Uninfected	0	0	0	0	0	0	0	0	0	0	0	0	0	0	0	0	0	0
ACTATCACAACGAA-Uninfected	Uninfected	0	0	0	0	0	0	0	0	0	0	0	0	0	0	0	0	0	0
ACTATCACCCCTAC-Uninfected	Uninfected	0	0	0	0	0	0	0	0	0	0	0	0	0	0	0	0	0	0
ACTATCACTAAAGG-Uninfected	Uninfected	0	0	0	0	0	0	0	0	0	0	0	0	0	0	0	0	0	0
ACTATCACTGCACA-Uninfected	Uninfected	0	0	0	0	0	0	0	0	0	0	0	0	0	0	0	0	0	0
ACTCAGGAGACGGA-Uninfected	Uninfected	0	0	0	0	0	0	0	0	0	0	0	0	0	0	0	0	0	0
ACTCCCGAACCCTC-Uninfected	Uninfected	0	0	0	0	0	0	0	0	0	0	0	0	0	0	0	0	0	0
ACTCCCGAAGTGTC-Uninfected	Uninfected	0	0	0	0	0	0	0	0	0	0	0	0	0	0	0	0	0	0
ACTCCCGACGAACT-Uninfected	Uninfected	0	0	0	0	0	0	0	0	0	0	0	0	0	0	0	0	0	0
ACTCCCGACTACTT-Uninfected	Uninfected	0	0	0	0	0	0	0	0	0	0	0	0	0	0	0	0	0	0
ACTCCCGATGTCAG-Uninfected	Uninfected	0	0	0	0	0	0	0	0	0	0	0	0	0	0	0	0	0	0
ACTCCTCTGGACAG-Uninfected	Uninfected	0	0	0	0	0	0	0	0	0	0	0	0	0	0	0	0	0	0
ACTCCTCTTAGAGA-Uninfected	Uninfected	0	0	0	0	0	0	0	0	0	0	0	0	0	0	0	0	0	0
ACTCGAGAACACGT-Uninfected	Uninfected	0	0	0	0	0	0	0	0	0	0	0	0	0	0	0	0	0	0
ACTCGAGATCCTAT-Uninfected	Uninfected	0	0	0	0	0	0	0	0	0	0	0	0	0	0	0	0	0	0
ACTCGCACCCTGAA-Uninfected	Uninfected	0	0	0	0	0	0	0	0	0	0	0	0	0	0	0	0	0	0
ACTCGCACGAACCT-Uninfected	Uninfected	0	0	0	0	0	0	0	0	0	0	0	0	0	0	0	0	0	0
ACTCGCACGTTGAC-Uninfected	Uninfected	0	0	0	0	0	0	0	0	0	0	0	0	0	0	0	0	0	0
ACTCGCACTCTTAC-Uninfected	Uninfected	0	0	0	0	0	0	0	0	0	0	0	0	0	0	0	0	0	0
ACTCTCCTTCTTAC-Uninfected	Uninfected	0	0	0	0	0	0	0	0	0	0	0	0	0	0	0	0	0	0
ACTGAGACTAGAGA-Uninfected	Uninfected	0	0	0	0	0	0	0	0	0	0	0	0	0	0	0	0	0	0
ACTGCCACCATCAG-Uninfected	Uninfected	0	0	0	0	0	0	0	0	0	0	0	0	0	0	0	0	0	0
ACTGCCACGACGTT-Uninfected	Uninfected	0	0	0	0	0	0	0	0	0	0	0	0	0	0	0	0	0	0
ACTGCCACGGAGGT-Uninfected	Uninfected	0	0	0	0	0	0	0	0	0	0	0	0	0	0	0	0	0	0
ACTGCCTGAGTCAC-Uninfected	Uninfected	0	0	0	0	0	0	0	0	0	0	0	0	0	0	0	0	0	0
ACTGCCTGATGCTG-Uninfected	Uninfected	0	0	0	0	0	0	0	0	0	0	0	0	0	0	0	0	0	0
ACTGCCTGCAGTCA-Uninfected	Uninfected	0	0	0	0	0	0	0	0	0	0	0	0	0	0	0	0	0	0
ACTGCCTGCTCTAT-Uninfected	Uninfected	0	0	0	0	0	0	0	0	0	0	0	0	0	0	0	0	0	0
ACTGCCTGTCCGTC-Uninfected	Uninfected	0	0	0	0	0	0	0	0	0	0	0	0	0	0	0	0	0	0
ACTGCCTGTTTCAC-Uninfected	Uninfected	0	0	0	0	0	0	0	0	0	0	0	0	0	0	0	0	0	0
ACTGGCCTACTGTG-Uninfected	Uninfected	0	0	0	0	0	0	0	0	0	0	0	0	0	0	0	0	0	0
ACTGGCCTCCTATT-Uninfected	Uninfected	0	0	0	0	0	0	0	0	0	0	0	0	0	0	0	0	0	0
ACTGGCCTGGACGA-Uninfected	Uninfected	0	0	0	0	0	0	0	0	0	0	0	0	0	0	0	0	0	0
ACTGTGGAAAAACG-Uninfected	Uninfected	0	0	0	0	0	0	0	0	0	0	0	0	0	0	0	0	0	0
ACTGTGGAAGAGTA-Uninfected	Uninfected	0	0	0	0	0	0	0	0	0	0	0	0	0	0	0	0	0	0
ACTGTGGAGTAGGG-Uninfected	Uninfected	0	0	0	0	0	0	0	0	0	0	0	0	0	0	0	0	0	0
ACTGTTACACGCTA-Uninfected	Uninfected	0	0	0	0	0	0	0	0	0	0	0	0	0	0	0	0	0	0
ACTGTTACCCCAAA-Uninfected	Uninfected	0	0	0	0	0	0	0	0	0	0	0	0	0	0	0	0	0	0
ACTGTTACGCCATA-Uninfected	Uninfected	0	0	0	0	0	0	0	0	0	0	0	0	0	0	0	0	0	0
ACTGTTACGCGAGA-Uninfected	Uninfected	0	0	0	0	0	0	0	0	0	0	0	0	0	0	0	0	0	0
ACTTAAGAGGGCAA-Uninfected	Uninfected	0	0	0	0	0	0	0	0	0	0	0	0	0	0	0	0	0	0
ACTTAAGATGTGCA-Uninfected	Uninfected	0	0	0	0	0	0	0	0	0	0	0	0	0	0	0	0	0	0
ACTTAGCTGTTCAG-Uninfected	Uninfected	0	0	0	0	0	0	0	0	0	0	0	0	0	0	0	0	0	0
ACTTCAACATACCG-Uninfected	Uninfected	0	0	0	0	0	0	0	0	0	0	0	0	0	0	0	0	0	0
ACTTCAACCCGTAA-Uninfected	Uninfected	0	0	0	0	0	0	0	0	0	0	0	0	0	0	0	0	0	0
ACTTCAACTGGAGG-Uninfected	Uninfected	0	0	0	0	0	0	0	0	0	0	0	0	0	0	0	0	0	0
ACTTCCCTAGCGTT-Uninfected	Uninfected	0	0	0	0	0	0	0	0	0	0	0	0	0	0	0	0	0	0
ACTTCTGAGAAACA-Uninfected	Uninfected	0	0	0	0	0	0	0	0	0	0	0	0	0	0	0	0	0	0
ACTTCTGATGCCAA-Uninfected	Uninfected	0	0	0	0	0	0	0	0	0	0	0	0	0	0	0	0	0	0
ACTTGACTATTGGC-Uninfected	Uninfected	0	0	0	0	0	0	0	0	0	0	0	0	0	0	0	0	0	0
ACTTGACTCCTAAG-Uninfected	Uninfected	0	0	0	0	0	0	0	0	0	0	0	0	0	0	0	0	0	0
ACTTGACTGGTGTT-Uninfected	Uninfected	0	0	0	0	0	0	0	0	0	0	0	0	0	0	0	0	0	0
ACTTGACTTCTCAT-Uninfected	Uninfected	0	0	0	0	0	0	0	0	0	0	0	0	0	0	0	0	0	0
ACTTGACTTGATGC-Uninfected	Uninfected	0	0	0	0	0	0	0	0	0	0	0	0	0	0	0	0	0	0
ACTTGGGAACCCAA-Uninfected	Uninfected	0	0	0	0	0	0	0	0	0	0	0	0	0	0	0	0	0	0
ACTTGGGAGGTGTT-Uninfected	Uninfected	0	0	0	0	0	0	0	0	0	0	0	0	0	0	0	0	0	0
ACTTGGGATATTCC-Uninfected	Uninfected	0	0	0	0	0	0	0	0	0	0	0	0	0	0	0	0	0	0
ACTTGTACTACTCT-Uninfected	Uninfected	0	0	0	0	0	0	0	0	0	0	0	0	0	0	0	0	0	0
ACTTGTACTGGAGG-Uninfected	Uninfected	0	0	0	0	0	0	0	0	0	0	0	0	0	0	0	0	0	0
ACTTGTACTGGATC-Uninfected	Uninfected	0	0	0	0	0	0	0	0	0	0	0	0	0	0	0	0	0	0
ACTTGTACTTACTC-Uninfected	Uninfected	0	0	0	0	0	0	0	0	0	0	0	0	0	0	0	0	0	0
ACTTTGTGACGTTG-Uninfected	Uninfected	0	0	0	0	0	0	0	0	0	0	0	0	0	0	0	0	0	0
ACTTTGTGGTGTAC-Uninfected	Uninfected	0	0	0	0	0	0	0	0	0	0	0	0	0	0	0	0	0	0
ACTTTGTGTCTTAC-Uninfected	Uninfected	0	0	0	0	0	0	0	0	0	0	0	0	0	0	0	0	0	0
ACTTTGTGTTCCGC-Uninfected	Uninfected	0	0	0	0	0	0	0	0	0	0	0	0	0	0	0	0	0	0
AGAAACGAAGGAGC-Uninfected	Uninfected	0	0	0	0	0	0	0	0	0	0	0	0	0	0	0	0	0	0
AGAAACGACCTTGC-Uninfected	Uninfected	0	0	0	0	0	0	0	0	0	0	0	0	0	0	0	0	0	0
AGAAACGAGAGCAG-Uninfected	Uninfected	0	0	0	0	0	0	0	0	0	0	0	0	0	0	0	0	0	0
AGAAACGATCCTTA-Uninfected	Uninfected	0	0	0	0	0	0	0	0	0	0	0	0	0	0	0	0	0	0
AGAAAGTGAATCGC-Uninfected	Uninfected	0	0	0	0	0	0	0	0	0	0	0	0	0	0	0	0	0	0
AGAAAGTGCACCAA-Uninfected	Uninfected	0	0	0	0	0	0	0	0	0	0	0	0	0	0	0	0	0	0
AGAAAGTGGACGAG-Uninfected	Uninfected	0	0	0	0	0	0	0	0	0	0	0	0	0	0	0	0	0	0
AGAAAGTGTGTCTT-Uninfected	Uninfected	0	0	0	0	0	0	0	0	0	0	0	0	0	0	0	0	0	0
AGAACAGACCAGTA-Uninfected	Uninfected	0	0	0	0	0	0	0	0	0	0	0	0	0	0	0	0	0	0
AGAACAGATTCATC-Uninfected	Uninfected	0	0	0	0	0	0	0	0	0	0	0	0	0	0	0	0	0	0
AGAACGCTAATGCC-Uninfected	Uninfected	0	0	0	0	0	0	0	0	0	0	0	0	0	0	0	0	0	0
AGAACGCTAGCTAC-Uninfected	Uninfected	0	0	0	0	0	0	0	0	0	0	0	0	0	0	0	0	0	0
AGAACGCTCTCGCT-Uninfected	Uninfected	0	0	0	0	0	0	0	0	0	0	0	0	0	0	0	0	0	0
AGAACGCTGGGAGT-Uninfected	Uninfected	0	0	0	0	0	0	0	0	0	0	0	0	0	0	0	0	0	0
AGAAGATGAATCGC-Uninfected	Uninfected	0	0	0	0	0	0	0	0	0	0	0	0	0	0	0	0	0	0
AGAAGATGACTAGC-Uninfected	Uninfected	0	0	0	0	0	0	0	0	0	0	0	0	0	0	0	0	0	0
AGAAGATGCAGTCA-Uninfected	Uninfected	0	0	0	0	0	0	0	0	0	0	0	0	0	0	0	0	0	0
AGAAGATGGGAGTG-Uninfected	Uninfected	0	0	0	0	0	0	0	0	0	0	0	0	0	0	0	0	0	0
AGAAGATGGTGCAT-Uninfected	Uninfected	0	0	0	0	0	0	0	0	0	0	0	0	0	0	0	0	0	0
AGAAGATGTCGACA-Uninfected	Uninfected	0	0	0	0	0	0	0	0	0	0	0	0	0	0	0	0	0	0
AGAATACTGAGGAC-Uninfected	Uninfected	0	0	0	0	0	0	0	0	0	0	0	0	0	0	0	0	0	0
AGAATACTGTTCGA-Uninfected	Uninfected	0	0	0	0	0	0	0	0	0	0	0	0	0	0	0	0	0	0
AGAATGGACCTGTC-Uninfected	Uninfected	0	0	0	0	0	0	0	0	0	0	0	0	0	0	0	0	0	0
AGAATGGACTACGA-Uninfected	Uninfected	0	0	0	0	0	0	0	0	0	0	0	0	0	0	0	0	0	0
AGAATTTGACGTGT-Uninfected	Uninfected	0	0	0	0	0	0	0	0	0	0	0	0	0	0	0	0	0	0
AGAATTTGAGTCTG-Uninfected	Uninfected	0	0	0	0	0	0	0	0	0	0	0	0	0	0	0	0	0	0
AGAATTTGCGCCTT-Uninfected	Uninfected	0	0	0	0	0	0	0	0	0	0	0	0	0	0	0	0	0	0
AGAATTTGGGGTGA-Uninfected	Uninfected	0	0	0	0	0	0	0	0	0	0	0	0	0	0	0	0	0	0
AGAATTTGTACTTC-Uninfected	Uninfected	0	0	0	0	0	0	0	0	0	0	0	0	0	0	0	0	0	0
AGACACACTCTAGG-Uninfected	Uninfected	0	0	0	0	0	0	0	0	0	0	0	0	0	0	0	0	0	0
AGACACTGCACACA-Uninfected	Uninfected	0	0	0	0	0	0	0	0	0	0	0	0	0	0	0	0	0	0
AGACACTGGCCATA-Uninfected	Uninfected	0	0	0	0	0	0	0	0	0	0	0	0	0	0	0	0	0	0
AGACACTGTCCCGT-Uninfected	Uninfected	0	0	0	0	0	0	0	0	0	0	0	0	0	0	0	0	0	0
AGACACTGTGAGCT-Uninfected	Uninfected	0	0	0	0	0	0	0	0	0	0	0	0	0	0	0	0	0	0
AGACCTGACCTTCG-Uninfected	Uninfected	0	0	0	0	0	0	0	0	0	0	0	0	0	0	0	0	0	0
AGACCTGAGTTCTT-Uninfected	Uninfected	0	0	0	0	0	0	0	0	0	0	0	0	0	0	0	0	0	0
AGACGTACCCGCTT-Uninfected	Uninfected	0	0	0	0	0	0	0	0	0	0	0	0	0	0	0	0	0	0
AGACGTACCGCTAA-Uninfected	Uninfected	0	0	0	0	0	0	0	0	0	0	0	0	0	0	0	0	0	0
AGACGTACGGACGA-Uninfected	Uninfected	0	0	0	0	0	0	0	0	0	0	0	0	0	0	0	0	0	0
AGACTCGAAAGCAA-Uninfected	Uninfected	0	0	0	0	0	0	0	0	0	0	0	0	0	0	0	0	0	0
AGACTCGAGCTTAG-Uninfected	Uninfected	0	0	0	0	0	0	0	0	0	0	0	0	0	0	0	0	0	0
AGACTCGAGGACTT-Uninfected	Uninfected	0	0	0	0	0	0	0	0	0	0	0	0	0	0	0	0	0	0
AGACTCGAGGCAAG-Uninfected	Uninfected	0	0	0	0	0	0	0	0	0	0	0	0	0	0	0	0	0	0
AGACTCGAGGTGAG-Uninfected	Uninfected	0	0	0	0	0	0	0	0	0	0	0	0	0	0	0	0	0	0
AGACTGACACTCAG-Uninfected	Uninfected	0	0	0	0	0	0	0	0	0	0	0	0	0	0	0	0	0	0
AGACTGACCATTGG-Uninfected	Uninfected	0	0	0	0	0	0	0	0	0	0	0	0	0	0	0	0	0	0
AGACTGACCGCATA-Uninfected	Uninfected	0	0	0	0	0	0	0	0	0	0	0	0	0	0	0	0	0	0
AGACTGACGAATAG-Uninfected	Uninfected	0	0	0	0	0	0	0	0	0	0	0	0	0	0	0	0	0	0
AGACTGACGACACT-Uninfected	Uninfected	0	0	0	0	0	0	0	0	0	0	0	0	0	0	0	0	0	0
AGACTTCTGATGAA-Uninfected	Uninfected	0	0	0	0	0	0	0	0	0	0	0	0	0	0	0	0	0	0
AGACTTCTGGCAAG-Uninfected	Uninfected	0	0	0	0	0	0	0	0	0	0	0	0	0	0	0	0	0	0
AGACTTCTTCCGAA-Uninfected	Uninfected	0	0	0	0	0	0	0	0	0	0	0	0	0	0	0	0	0	0
AGACTTCTTCGTGA-Uninfected	Uninfected	0	0	0	0	0	0	0	0	0	0	0	0	0	0	0	0	0	0
AGAGAAACAAACGA-Uninfected	Uninfected	0	0	0	0	0	0	0	0	0	0	0	0	0	0	0	0	0	0
AGAGAAACAGTAGA-Uninfected	Uninfected	0	0	0	0	0	0	0	0	0	0	0	0	0	0	0	0	0	0
AGAGAAACATCAGC-Uninfected	Uninfected	0	0	0	0	0	0	0	0	0	0	0	0	0	0	0	0	0	0
AGAGAAACTGACTG-Uninfected	Uninfected	0	0	0	0	0	0	0	0	0	0	0	0	0	0	0	0	0	0
AGAGAATGCGCATA-Uninfected	Uninfected	0	0	0	0	0	0	0	0	0	0	0	0	0	0	0	0	0	0
AGAGAATGTCCTCG-Uninfected	Uninfected	0	0	0	0	0	0	0	0	0	0	0	0	0	0	0	0	0	0
AGAGAATGTGAGCT-Uninfected	Uninfected	0	0	0	0	0	0	0	0	0	0	0	0	0	0	0	0	0	0
AGAGATGAATCGAC-Uninfected	Uninfected	0	0	0	0	0	0	0	0	0	0	0	0	0	0	0	0	0	0
AGAGATGAGGGCAA-Uninfected	Uninfected	0	0	0	0	0	0	0	0	0	0	0	0	0	0	0	0	0	0
AGAGATGATGCACA-Uninfected	Uninfected	0	0	0	0	0	0	0	0	0	0	0	0	0	0	0	0	0	0
AGAGCGGAAAGCCT-Uninfected	Uninfected	0	0	0	0	0	0	0	0	0	0	0	0	0	0	0	0	0	0
AGAGCGGATAGAAG-Uninfected	Uninfected	0	0	0	0	0	0	0	0	0	0	0	0	0	0	0	0	0	0
AGAGCTACACCATG-Uninfected	Uninfected	0	0	0	0	0	0	0	0	0	0	0	0	0	0	0	0	0	0
AGAGCTACATGCTG-Uninfected	Uninfected	0	0	0	0	0	0	0	0	0	0	0	0	0	0	0	0	0	0
AGAGCTACCAATCG-Uninfected	Uninfected	0	0	0	0	0	0	0	0	0	0	0	0	0	0	0	0	0	0
AGAGCTACCTGACA-Uninfected	Uninfected	0	0	0	0	0	0	0	0	0	0	0	0	0	0	0	0	0	0
AGAGCTACTTCCCG-Uninfected	Uninfected	0	0	0	0	0	0	0	0	0	0	0	0	0	0	0	0	0	0
AGAGGTCTACGGAG-Uninfected	Uninfected	0	0	0	0	0	0	0	0	0	0	0	0	0	0	0	0	0	0
AGAGGTCTAGTGCT-Uninfected	Uninfected	0	0	0	0	0	0	0	0	0	0	0	0	0	0	0	0	0	0
AGAGGTCTTGGTAC-Uninfected	Uninfected	0	0	0	0	0	0	0	0	0	0	0	0	0	0	0	0	0	0
AGAGTCACACGGAG-Uninfected	Uninfected	0	0	0	0	0	0	0	0	0	0	0	0	0	0	0	0	0	0
AGAGTCACTCCTGC-Uninfected	Uninfected	0	0	0	0	0	0	0	0	0	0	0	0	0	0	0	0	0	0
AGAGTCTGCCCTCA-Uninfected	Uninfected	0	0	0	0	0	0	0	0	0	0	0	0	0	0	0	0	0	0
AGAGTCTGCTTATC-Uninfected	Uninfected	0	0	0	0	0	0	0	0	0	0	0	0	0	0	0	0	0	0
AGAGTCTGTGACCA-Uninfected	Uninfected	0	0	0	0	0	0	0	0	0	0	0	0	0	0	0	0	0	0
AGAGTCTGTTGGCA-Uninfected	Uninfected	0	0	0	0	0	0	0	0	0	0	0	0	0	0	0	0	0	0
AGAGTGCTCGGAGA-Uninfected	Uninfected	0	0	0	0	0	0	0	0	0	0	0	0	0	0	0	0	0	0
AGAGTGCTGTTAGC-Uninfected	Uninfected	0	0	0	0	0	0	0	0	0	0	0	0	0	0	0	0	0	0
AGATATACACAGTC-Uninfected	Uninfected	0	0	0	0	0	0	0	0	0	0	0	0	0	0	0	0	0	0
AGATATACCGGTAT-Uninfected	Uninfected	0	0	0	0	0	0	0	0	0	0	0	0	0	0	0	0	0	0
AGATATACGAAACA-Uninfected	Uninfected	0	0	0	0	0	0	0	0	0	0	0	0	0	0	0	0	0	0
AGATCGTGATGGTC-Uninfected	Uninfected	0	0	0	0	0	0	0	0	0	0	0	0	0	0	0	0	0	0
AGATCGTGCTTACT-Uninfected	Uninfected	0	0	0	0	0	0	0	0	0	0	0	0	0	0	0	0	0	0
AGATCTCTAAGGCG-Uninfected	Uninfected	0	0	0	0	0	0	0	0	0	0	0	0	0	0	0	0	0	0
AGATCTCTTCGTTT-Uninfected	Uninfected	0	0	0	0	0	0	0	0	0	0	0	0	0	0	0	0	0	0
AGATTAACAAGATG-Uninfected	Uninfected	0	0	0	0	0	0	0	0	0	0	0	0	0	0	0	0	0	0
AGATTAACACGTTG-Uninfected	Uninfected	0	0	0	0	0	0	0	0	0	0	0	0	0	0	0	0	0	0
AGATTAACACTTTC-Uninfected	Uninfected	0	0	0	0	0	0	0	0	0	0	0	0	0	0	0	0	0	0
AGATTAACATCGAC-Uninfected	Uninfected	0	0	0	0	0	0	0	0	0	0	0	0	0	0	0	0	0	0
AGATTAACCGAGAG-Uninfected	Uninfected	0	0	0	0	0	0	0	0	0	0	0	0	0	0	0	0	0	0
AGATTAACCTAGAC-Uninfected	Uninfected	0	0	0	0	0	0	0	0	0	0	0	0	0	0	0	0	0	0
AGATTAACCTTCCG-Uninfected	Uninfected	0	0	0	0	0	0	0	0	0	0	0	0	0	0	0	0	0	0
AGATTCCTCACTAG-Uninfected	Uninfected	0	0	0	0	0	0	0	0	0	0	0	0	0	0	0	0	0	0
AGCAAAGAAGCTAC-Uninfected	Uninfected	0	0	0	0	0	0	0	0	0	0	0	0	0	0	0	0	0	0
AGCAAAGAGAAAGT-Uninfected	Uninfected	0	0	0	0	0	0	0	0	0	0	0	0	0	0	0	0	0	0
AGCAAAGATCGACA-Uninfected	Uninfected	0	0	0	0	0	0	0	0	0	0	0	0	0	0	0	0	0	0
AGCAAAGATTGTGG-Uninfected	Uninfected	0	0	0	0	0	0	0	0	0	0	0	0	0	0	0	0	0	0
AGCAACACACGCAT-Uninfected	Uninfected	0	0	0	0	0	0	0	0	0	0	0	0	0	0	0	0	0	0
AGCAACACACGCTA-Uninfected	Uninfected	0	0	0	0	0	0	0	0	0	0	0	0	0	0	0	0	0	0
AGCAACACCTTGTT-Uninfected	Uninfected	0	0	0	0	0	0	0	0	0	0	0	0	0	0	0	0	0	0
AGCAACACTGCCTC-Uninfected	Uninfected	0	0	0	0	0	0	0	0	0	0	0	0	0	0	0	0	0	0
AGCAAGCTAGTTCG-Uninfected	Uninfected	0	0	0	0	0	0	0	0	0	0	0	0	0	0	0	0	0	0
AGCAAGCTTGGTGT-Uninfected	Uninfected	0	0	0	0	0	0	0	0	0	0	0	0	0	0	0	0	0	0
AGCACAACGATAAG-Uninfected	Uninfected	0	0	0	0	0	0	0	0	0	0	0	0	0	0	0	0	0	0
AGCATCGAATGCTG-Uninfected	Uninfected	0	0	0	0	0	0	0	0	0	0	0	0	0	0	0	0	0	0
AGCATCGATTGAGC-Uninfected	Uninfected	0	0	0	0	0	0	0	0	0	0	0	0	0	0	0	0	0	0
AGCATGACACGCTA-Uninfected	Uninfected	0	0	0	0	0	0	0	0	0	0	0	0	0	0	0	0	0	0
AGCATGACCAACTG-Uninfected	Uninfected	0	0	0	0	0	0	0	0	0	0	0	0	0	0	0	0	0	0
AGCATGACGTACAC-Uninfected	Uninfected	0	0	0	0	0	0	0	0	0	0	0	0	0	0	0	0	0	0
AGCATTCTAGCGGA-Uninfected	Uninfected	0	0	0	0	0	0	0	0	0	0	0	0	0	0	0	0	0	0
AGCATTCTTCGCTC-Uninfected	Uninfected	0	0	0	0	0	0	0	0	0	0	0	0	0	0	0	0	0	0
AGCCAATGAACGAA-Uninfected	Uninfected	0	0	0	0	0	0	0	0	0	0	0	0	0	0	0	0	0	0
AGCCAATGACGGGA-Uninfected	Uninfected	0	0	0	0	0	0	0	0	0	0	0	0	0	0	0	0	0	0
AGCCAATGAGAGAT-Uninfected	Uninfected	0	0	0	0	0	0	0	0	0	0	0	0	0	0	0	0	0	0
AGCCAATGCTGCTC-Uninfected	Uninfected	0	0	0	0	0	0	0	0	0	0	0	0	0	0	0	0	0	0
AGCCAATGGCTTAG-Uninfected	Uninfected	0	0	0	0	0	0	0	0	0	0	0	0	0	0	0	0	0	0
AGCCACCTCCTTTA-Uninfected	Uninfected	0	0	0	0	0	0	0	0	0	0	0	0	0	0	0	0	0	0
AGCCACCTCTGGAT-Uninfected	Uninfected	0	0	0	0	0	0	0	0	0	0	0	0	0	0	0	0	0	0
AGCCACCTGCCTTC-Uninfected	Uninfected	0	0	0	0	0	0	0	0	0	0	0	0	0	0	0	0	0	0
AGCCGGACCCGAAT-Uninfected	Uninfected	0	0	0	0	0	0	0	0	0	0	0	0	0	0	0	0	0	0
AGCCGGACCTGGAT-Uninfected	Uninfected	0	0	0	0	0	0	0	0	0	0	0	0	0	0	0	0	0	0
AGCCGGTGCAAGCT-Uninfected	Uninfected	0	0	0	0	0	0	0	0	0	0	0	0	0	0	0	0	0	0
AGCCGGTGGGTCAT-Uninfected	Uninfected	0	0	0	0	0	0	0	0	0	0	0	0	0	0	0	0	0	0
AGCCGGTGTAGAAG-Uninfected	Uninfected	0	0	0	0	0	0	0	0	0	0	0	0	0	0	0	0	0	0
AGCCGTCTACGTGT-Uninfected	Uninfected	0	0	0	0	0	0	0	0	0	0	0	0	0	0	0	0	0	0
AGCCGTCTTGTGCA-Uninfected	Uninfected	0	0	0	0	0	0	0	0	0	0	0	0	0	0	0	0	0	0
AGCCGTCTTTTGGG-Uninfected	Uninfected	0	0	0	0	0	0	0	0	0	0	0	0	0	0	0	0	0	0
AGCCTCACCCCGTT-Uninfected	Uninfected	0	0	0	0	0	0	0	0	0	0	0	0	0	0	0	0	0	0
AGCCTCACCCTTGC-Uninfected	Uninfected	0	0	0	0	0	0	0	0	0	0	0	0	0	0	0	0	0	0
AGCCTCTGAAAAGC-Uninfected	Uninfected	0	0	0	0	0	0	0	0	0	0	0	0	0	0	0	0	0	0
AGCCTCTGCTCAGA-Uninfected	Uninfected	0	0	0	0	0	0	0	0	0	0	0	0	0	0	0	0	0	0
AGCGAACTACTGGT-Uninfected	Uninfected	0	0	0	0	0	0	0	0	0	0	0	0	0	0	0	0	0	0
AGCGAACTCCCTCA-Uninfected	Uninfected	0	0	0	0	0	0	0	0	0	0	0	0	0	0	0	0	0	0
AGCGAACTCTGCTC-Uninfected	Uninfected	0	0	0	0	0	0	0	0	0	0	0	0	0	0	0	0	0	0
AGCGAACTTTGGTG-Uninfected	Uninfected	0	0	0	0	0	0	0	0	0	0	0	0	0	0	0	0	0	0
AGCGATACAGCTCA-Uninfected	Uninfected	0	0	0	0	0	0	0	0	0	0	0	0	0	0	0	0	0	0
AGCGATACCCTCGT-Uninfected	Uninfected	0	0	0	0	0	0	0	0	0	0	0	0	0	0	0	0	0	0
AGCGATACTCTCGC-Uninfected	Uninfected	0	0	0	0	0	0	0	0	0	0	0	0	0	0	0	0	0	0
AGCGCCGACCTCCA-Uninfected	Uninfected	0	0	0	0	0	0	0	0	0	0	0	0	0	0	0	0	0	0
AGCGCTCTATTGGC-Uninfected	Uninfected	0	0	0	0	0	0	0	0	0	0	0	0	0	0	0	0	0	0
AGCGCTCTGTCAAC-Uninfected	Uninfected	0	0	0	0	0	0	0	0	0	0	0	0	0	0	0	0	0	0
AGCGGCTGGGACTT-Uninfected	Uninfected	0	0	0	0	0	0	0	0	0	0	0	0	0	0	0	0	0	0
AGCGGGCTAGCTCA-Uninfected	Uninfected	0	0	0	0	0	0	0	0	0	0	0	0	0	0	0	0	0	0
AGCGTAACAATGCC-Uninfected	Uninfected	0	0	0	0	0	0	0	0	0	0	0	0	0	0	0	0	0	0
AGCGTAACCCGCTT-Uninfected	Uninfected	0	0	0	0	0	0	0	0	0	0	0	0	0	0	0	0	0	0
AGCGTAACTGCACA-Uninfected	Uninfected	0	0	0	0	0	0	0	0	0	0	0	0	0	0	0	0	0	0
AGCTCGCTAAGAAC-Uninfected	Uninfected	0	0	0	0	0	0	0	0	0	0	0	0	0	0	0	0	0	0
AGCTCGCTATGCTG-Uninfected	Uninfected	0	0	0	0	0	0	0	0	0	0	0	0	0	0	0	0	0	0
AGCTCGCTTCTATC-Uninfected	Uninfected	0	0	0	0	0	0	0	0	0	0	0	0	0	0	0	0	0	0
AGCTCGCTTGCATG-Uninfected	Uninfected	0	0	0	0	0	0	0	0	0	0	0	0	0	0	0	0	0	0
AGCTGAACAGTCTG-Uninfected	Uninfected	0	0	0	0	0	0	0	0	0	0	0	0	0	0	0	0	0	0
AGCTGAACGGAGTG-Uninfected	Uninfected	0	0	0	0	0	0	0	0	0	0	0	0	0	0	0	0	0	0
AGCTGAACTCCTCG-Uninfected	Uninfected	0	0	0	0	0	0	0	0	0	0	0	0	0	0	0	0	0	0
AGCTGCCTCTCTAT-Uninfected	Uninfected	0	0	0	0	0	0	0	0	0	0	0	0	0	0	0	0	0	0
AGCTGTGAACACCA-Uninfected	Uninfected	0	0	0	0	0	0	0	0	0	0	0	0	0	0	0	0	0	0
AGCTGTGAACTCTT-Uninfected	Uninfected	0	0	0	0	0	0	0	0	0	0	0	0	0	0	0	0	0	0
AGCTGTGAATGCTG-Uninfected	Uninfected	0	0	0	0	0	0	0	0	0	0	0	0	0	0	0	0	0	0
AGCTTACTTGACTG-Uninfected	Uninfected	0	0	0	0	0	0	0	0	0	0	0	0	0	0	0	0	0	0
AGCTTTACTCTCGC-Uninfected	Uninfected	0	0	0	0	0	0	0	0	0	0	0	0	0	0	0	0	0	0
AGGAAATGTCAGAC-Uninfected	Uninfected	0	0	0	0	0	0	0	0	0	0	0	0	0	0	0	0	0	0
AGGAACCTACACTG-Uninfected	Uninfected	0	0	0	0	0	0	0	0	0	0	0	0	0	0	0	0	0	0
AGGAACCTCCTCCA-Uninfected	Uninfected	0	0	0	0	0	0	0	0	0	0	0	0	0	0	0	0	0	0
AGGAACCTTCTCTA-Uninfected	Uninfected	0	0	0	0	0	0	0	0	0	0	0	0	0	0	0	0	0	0
AGGACACTGATAGA-Uninfected	Uninfected	0	0	0	0	0	0	0	0	0	0	0	0	0	0	0	0	0	0
AGGACTTGACTGTG-Uninfected	Uninfected	0	0	0	0	0	0	0	0	0	0	0	0	0	0	0	0	0	0
AGGAGTCTAGAAGT-Uninfected	Uninfected	0	0	0	0	0	0	0	0	0	0	0	0	0	0	0	0	0	0
AGGATGCTCGCCTT-Uninfected	Uninfected	0	0	0	0	0	0	0	0	0	0	0	0	0	0	0	0	0	0
AGGATGCTGCTCCT-Uninfected	Uninfected	0	0	0	0	0	0	0	0	0	0	0	0	0	0	0	0	0	0
AGGATGCTGTAGCT-Uninfected	Uninfected	0	0	0	0	0	0	0	0	0	0	0	0	0	0	0	0	0	0
AGGCAACTTTGTCT-Uninfected	Uninfected	0	0	0	0	0	0	0	0	0	0	0	0	0	0	0	0	0	0
AGGCAGGACACACA-Uninfected	Uninfected	0	0	0	0	0	0	0	0	0	0	0	0	0	0	0	0	0	0
AGGCAGGACCTCAC-Uninfected	Uninfected	0	0	0	0	0	0	0	0	0	0	0	0	0	0	0	0	0	0
AGGCAGGAGCCTTC-Uninfected	Uninfected	0	0	0	0	0	0	0	0	0	0	0	0	0	0	0	0	0	0
AGGCAGGATGCTGA-Uninfected	Uninfected	0	0	0	0	0	0	0	0	0	0	0	0	0	0	0	0	0	0
AGGCAGGATTCATC-Uninfected	Uninfected	0	0	0	0	0	0	0	0	0	0	0	0	0	0	0	0	0	0
AGGCAGGATTTGTC-Uninfected	Uninfected	0	0	0	0	0	0	0	0	0	0	0	0	0	0	0	0	0	0
AGGCCTCTACCCTC-Uninfected	Uninfected	0	0	0	0	0	0	0	0	0	0	0	0	0	0	0	0	0	0
AGGCCTCTCCTACC-Uninfected	Uninfected	0	0	0	0	0	0	0	0	0	0	0	0	0	0	0	0	0	0
AGGCCTCTCGTAAC-Uninfected	Uninfected	0	0	0	0	0	0	0	0	0	0	0	0	0	0	0	0	0	0
AGGCCTCTCGTACA-Uninfected	Uninfected	0	0	0	0	0	0	0	0	0	0	0	0	0	0	0	0	0	0
AGGCTAACCTCGCT-Uninfected	Uninfected	0	0	0	0	0	0	0	0	0	0	0	0	0	0	0	0	0	0
AGGCTAACCTCTCG-Uninfected	Uninfected	0	0	0	0	0	0	0	0	0	0	0	0	0	0	0	0	0	0
AGGCTAACGTTCTT-Uninfected	Uninfected	0	0	0	0	0	0	0	0	0	0	0	0	0	0	0	0	0	0
AGGGACGATACTCT-Uninfected	Uninfected	0	0	0	0	0	0	0	0	0	0	0	0	0	0	0	0	0	0
AGGGAGTGTCCAAG-Uninfected	Uninfected	0	0	0	0	0	0	0	0	0	0	0	0	0	0	0	0	0	0
AGGGCCACAAGGGC-Uninfected	Uninfected	0	0	0	0	0	0	0	0	0	0	0	0	0	0	0	0	0	0
AGGGCCACTAACCG-Uninfected	Uninfected	0	0	0	0	0	0	0	0	0	0	0	0	0	0	0	0	0	0
AGGGCCTGGAAGGC-Uninfected	Uninfected	0	0	0	0	0	0	0	0	0	0	0	0	0	0	0	0	0	0
AGGGCGCTAGCGGA-Uninfected	Uninfected	0	0	0	0	0	0	0	0	0	0	0	0	0	0	0	0	0	0
AGGGCGCTGAGATA-Uninfected	Uninfected	0	0	0	0	0	0	0	0	0	0	0	0	0	0	0	0	0	0
AGGGCGCTTAGTCG-Uninfected	Uninfected	0	0	0	0	0	0	0	0	0	0	0	0	0	0	0	0	0	0
AGGGTGGAATCAGC-Uninfected	Uninfected	0	0	0	0	0	0	0	0	0	0	0	0	0	0	0	0	0	0
AGGGTTTGCCCTCA-Uninfected	Uninfected	0	0	0	0	0	0	0	0	0	0	0	0	0	0	0	0	0	0
AGGGTTTGCTCTTA-Uninfected	Uninfected	0	0	0	0	0	0	0	0	0	0	0	0	0	0	0	0	0	0
AGGGTTTGGAATAG-Uninfected	Uninfected	0	0	0	0	0	0	0	0	0	0	0	0	0	0	0	0	0	0
AGGTACACCGGAGA-Uninfected	Uninfected	0	0	0	0	0	0	0	0	0	0	0	0	0	0	0	0	0	0
AGGTACACCTTGGA-Uninfected	Uninfected	0	0	0	0	0	0	0	0	0	0	0	0	0	0	0	0	0	0
AGGTACACTAGCGT-Uninfected	Uninfected	0	0	0	0	0	0	0	0	0	0	0	0	0	0	0	0	0	0
AGGTACACTTGCTT-Uninfected	Uninfected	0	0	0	0	0	0	0	0	0	0	0	0	0	0	0	0	0	0
AGGTACTGCTGTAG-Uninfected	Uninfected	0	0	0	0	0	0	0	0	0	0	0	0	0	0	0	0	0	0
AGGTACTGCTTGAG-Uninfected	Uninfected	0	0	0	0	0	0	0	0	0	0	0	0	0	0	0	0	0	0
AGGTACTGGTACCA-Uninfected	Uninfected	0	0	0	0	0	0	0	0	0	0	0	0	0	0	0	0	0	0
AGGTACTGTGCTGA-Uninfected	Uninfected	0	0	0	0	0	0	0	0	0	0	0	0	0	0	0	0	0	0
AGGTACTGTGTGCA-Uninfected	Uninfected	0	0	0	0	0	0	0	0	0	0	0	0	0	0	0	0	0	0
AGGTACTGTTGACG-Uninfected	Uninfected	0	0	0	0	0	0	0	0	0	0	0	0	0	0	0	0	0	0
AGGTCATGCATCAG-Uninfected	Uninfected	0	0	0	0	0	0	0	0	0	0	0	0	0	0	0	0	0	0
AGGTCATGCGAGTT-Uninfected	Uninfected	0	0	0	0	0	0	0	0	0	0	0	0	0	0	0	0	0	0
AGGTCATGTAGACC-Uninfected	Uninfected	0	0	0	0	0	0	0	0	0	0	0	0	0	0	0	0	0	0
AGGTCTGAAGTAGA-Uninfected	Uninfected	0	0	0	0	0	0	0	0	0	0	0	0	0	0	0	0	0	0
AGGTCTGAATCGGT-Uninfected	Uninfected	0	0	0	0	0	0	0	0	0	0	0	0	0	0	0	0	0	0
AGGTCTGAGTATGC-Uninfected	Uninfected	0	0	0	0	0	0	0	0	0	0	0	0	0	0	0	0	0	0
AGGTCTGATCTTCA-Uninfected	Uninfected	0	0	0	0	0	0	0	0	0	0	0	0	0	0	0	0	0	0
AGGTGGGATCTGGA-Uninfected	Uninfected	0	0	0	0	0	0	0	0	0	0	0	0	0	0	0	0	0	0
AGGTGTTGAAACGA-Uninfected	Uninfected	0	0	0	0	0	0	0	0	0	0	0	0	0	0	0	0	0	0
AGGTGTTGTGGATC-Uninfected	Uninfected	0	0	0	0	0	0	0	0	0	0	0	0	0	0	0	0	0	0
AGGTTCGACATGCA-Uninfected	Uninfected	0	0	0	0	0	0	0	0	0	0	0	0	0	0	0	0	0	0
AGGTTCGATTTCTG-Uninfected	Uninfected	0	0	0	0	0	0	0	0	0	0	0	0	0	0	0	0	0	0
AGGTTGTGCTCTCG-Uninfected	Uninfected	0	0	0	0	0	0	0	0	0	0	0	0	0	0	0	0	0	0
AGTAAGGAAACCTG-Uninfected	Uninfected	0	0	0	0	0	0	0	0	0	0	0	0	0	0	0	0	0	0
AGTAAGGACTACCC-Uninfected	Uninfected	0	0	0	0	0	0	0	0	0	0	0	0	0	0	0	0	0	0
AGTAAGGACTCGCT-Uninfected	Uninfected	0	0	0	0	0	0	0	0	0	0	0	0	0	0	0	0	0	0
AGTAAGGAGAGACG-Uninfected	Uninfected	0	0	0	0	0	0	0	0	0	0	0	0	0	0	0	0	0	0
AGTAAGGAGGTTCA-Uninfected	Uninfected	0	0	0	0	0	0	0	0	0	0	0	0	0	0	0	0	0	0
AGTAAGGATCTTTG-Uninfected	Uninfected	0	0	0	0	0	0	0	0	0	0	0	0	0	0	0	0	0	0
AGTAATACACCACA-Uninfected	Uninfected	0	0	0	0	0	0	0	0	0	0	0	0	0	0	0	0	0	0
AGTAATACCTGGTA-Uninfected	Uninfected	0	0	0	0	0	0	0	0	0	0	0	0	0	0	0	0	0	0
AGTAATACGTGTTG-Uninfected	Uninfected	0	0	0	0	0	0	0	0	0	0	0	0	0	0	0	0	0	0
AGTAATTGAACCAC-Uninfected	Uninfected	0	0	0	0	0	0	0	0	0	0	0	0	0	0	0	0	0	0
AGTAATTGACTGGT-Uninfected	Uninfected	0	0	0	0	0	0	0	0	0	0	0	0	0	0	0	0	0	0
AGTAATTGCTGGAT-Uninfected	Uninfected	0	0	0	0	0	0	0	0	0	0	0	0	0	0	0	0	0	0
AGTAATTGGAGACG-Uninfected	Uninfected	0	0	0	0	0	0	0	0	0	0	0	0	0	0	0	0	0	0
AGTAATTGTGCTCC-Uninfected	Uninfected	0	0	0	0	0	0	0	0	0	0	0	0	0	0	0	0	0	0
AGTACGTGAAAGCA-Uninfected	Uninfected	0	0	0	0	0	0	0	0	0	0	0	0	0	0	0	0	0	0
AGTACGTGCGAGAG-Uninfected	Uninfected	0	0	0	0	0	0	0	0	0	0	0	0	0	0	0	0	0	0
AGTACTCTCTGCTC-Uninfected	Uninfected	0	0	0	0	0	0	0	0	0	0	0	0	0	0	0	0	0	0
AGTACTCTGTATGC-Uninfected	Uninfected	0	0	0	0	0	0	0	0	0	0	0	0	0	0	0	0	0	0
AGTAGAGATTCTCA-Uninfected	Uninfected	0	0	0	0	0	0	0	0	0	0	0	0	0	0	0	0	0	0
AGTAGGCTACGGAG-Uninfected	Uninfected	0	0	0	0	0	0	0	0	0	0	0	0	0	0	0	0	0	0
AGTAGGCTGCCAAT-Uninfected	Uninfected	0	0	0	0	0	0	0	0	0	0	0	0	0	0	0	0	0	0
AGTATAACCTTGCC-Uninfected	Uninfected	0	0	0	0	0	0	0	0	0	0	0	0	0	0	0	0	0	0
AGTATAACTACGCA-Uninfected	Uninfected	0	0	0	0	0	0	0	0	0	0	0	0	0	0	0	0	0	0
AGTATCCTCTGATG-Uninfected	Uninfected	0	0	0	0	0	0	0	0	0	0	0	0	0	0	0	0	0	0
AGTCACGACGCATA-Uninfected	Uninfected	0	0	0	0	0	0	0	0	0	0	0	0	0	0	0	0	0	0
AGTCACGACTCGAA-Uninfected	Uninfected	0	0	0	0	0	0	0	0	0	0	0	0	0	0	0	0	0	0
AGTCAGACCTCTAT-Uninfected	Uninfected	0	0	0	0	0	0	0	0	0	0	0	0	0	0	0	0	0	0
AGTCAGACTTTCGT-Uninfected	Uninfected	0	0	0	0	0	0	0	0	0	0	0	0	0	0	0	0	0	0
AGTCCAGAGCGATT-Uninfected	Uninfected	0	0	0	0	0	0	0	0	0	0	0	0	0	0	0	0	0	0
AGTCCAGATCCTGC-Uninfected	Uninfected	0	0	0	0	0	0	0	0	0	0	0	0	0	0	0	0	0	0
AGTCGAACAAGATG-Uninfected	Uninfected	0	0	0	0	0	0	0	0	0	0	0	0	0	0	0	0	0	0
AGTCGCCTGTGTTG-Uninfected	Uninfected	0	0	0	0	0	0	0	0	0	0	0	0	0	0	0	0	0	0
AGTCGCCTGTTCTT-Uninfected	Uninfected	0	0	0	0	0	0	0	0	0	0	0	0	0	0	0	0	0	0
AGTCGCCTTAAGCC-Uninfected	Uninfected	0	0	0	0	0	0	0	0	0	0	0	0	0	0	0	0	0	0
AGTCGCCTTAGAGA-Uninfected	Uninfected	0	0	0	0	0	0	0	0	0	0	0	0	0	0	0	0	0	0
AGTCTACTCCAACA-Uninfected	Uninfected	0	0	0	0	0	0	0	0	0	0	0	0	0	0	0	0	0	0
AGTCTACTTACAGC-Uninfected	Uninfected	0	0	0	0	0	0	0	0	0	0	0	0	0	0	0	0	0	0
AGTCTTACCCACAA-Uninfected	Uninfected	0	0	0	0	0	0	0	0	0	0	0	0	0	0	0	0	0	0
AGTCTTACCCATAG-Uninfected	Uninfected	0	0	0	0	0	0	0	0	0	0	0	0	0	0	0	0	0	0
AGTCTTACTGTGCA-Uninfected	Uninfected	0	0	0	0	0	0	0	0	0	0	0	0	0	0	0	0	0	0
AGTGAAGAGCGTAT-Uninfected	Uninfected	0	0	0	0	0	0	0	0	0	0	0	0	0	0	0	0	0	0
AGTGAAGATGCCCT-Uninfected	Uninfected	0	0	0	0	0	0	0	0	0	0	0	0	0	0	0	0	0	0
AGTGAAGATGTTCT-Uninfected	Uninfected	0	0	0	0	0	0	0	0	0	0	0	0	0	0	0	0	0	0
AGTGACACAGCTCA-Uninfected	Uninfected	0	0	0	0	0	0	0	0	0	0	0	0	0	0	0	0	0	0
AGTGACACCACTAG-Uninfected	Uninfected	0	0	0	0	0	0	0	0	0	0	0	0	0	0	0	0	0	0
AGTGACACCGTTAG-Uninfected	Uninfected	0	0	0	0	0	0	0	0	0	0	0	0	0	0	0	0	0	0
AGTGACTGCCGTAA-Uninfected	Uninfected	0	0	0	0	0	0	0	0	0	0	0	0	0	0	0	0	0	0
AGTGACTGGTTCAG-Uninfected	Uninfected	0	0	0	0	0	0	0	0	0	0	0	0	0	0	0	0	0	0
AGTGACTGGTTGGT-Uninfected	Uninfected	0	0	0	0	0	0	0	0	0	0	0	0	0	0	0	0	0	0
AGTGACTGGTTTCT-Uninfected	Uninfected	0	0	0	0	0	0	0	0	0	0	0	0	0	0	0	0	0	0
AGTGACTGTCATTC-Uninfected	Uninfected	0	0	0	0	0	0	0	0	0	0	0	0	0	0	0	0	0	0
AGTGCAACTTGCGA-Uninfected	Uninfected	0	0	0	0	0	0	0	0	0	0	0	0	0	0	0	0	0	0
AGTGTGACGCGTAT-Uninfected	Uninfected	0	0	0	0	0	0	0	0	0	0	0	0	0	0	0	0	0	0
AGTGTGACGTCTTT-Uninfected	Uninfected	0	0	0	0	0	0	0	0	0	0	0	0	0	0	0	0	0	0
AGTGTTCTACACCA-Uninfected	Uninfected	0	0	0	0	0	0	0	0	0	0	0	0	0	0	0	0	0	0
AGTGTTCTCTGGAT-Uninfected	Uninfected	0	0	0	0	0	0	0	0	0	0	0	0	0	0	0	0	0	0
AGTGTTCTTGGTTG-Uninfected	Uninfected	0	0	0	0	0	0	0	0	0	0	0	0	0	0	0	0	0	0
AGTGTTCTTGTCCC-Uninfected	Uninfected	0	0	0	0	0	0	0	0	0	0	0	0	0	0	0	0	0	0
AGTTAAACTACTGG-Uninfected	Uninfected	0	0	0	0	0	0	0	0	0	0	0	0	0	0	0	0	0	0
AGTTAAACTTCCAT-Uninfected	Uninfected	0	0	0	0	0	0	0	0	0	0	0	0	0	0	0	0	0	0
AGTTATGACTCGCT-Uninfected	Uninfected	0	0	0	0	0	0	0	0	0	0	0	0	0	0	0	0	0	0
AGTTATGACTTTAC-Uninfected	Uninfected	0	0	0	0	0	0	0	0	0	0	0	0	0	0	0	0	0	0
AGTTATGAGACGGA-Uninfected	Uninfected	0	0	0	0	0	0	0	0	0	0	0	0	0	0	0	0	0	0
AGTTATGATACTGG-Uninfected	Uninfected	0	0	0	0	0	0	0	0	0	0	0	0	0	0	0	0	0	0
AGTTCTACAGCAAA-Uninfected	Uninfected	0	0	0	0	0	0	0	0	0	0	0	0	0	0	0	0	0	0
AGTTCTACCAGAGG-Uninfected	Uninfected	0	0	0	0	0	0	0	0	0	0	0	0	0	0	0	0	0	0
AGTTCTACGTTACG-Uninfected	Uninfected	0	0	0	0	0	0	0	0	0	0	0	0	0	0	0	0	0	0
AGTTCTTGAGTCGT-Uninfected	Uninfected	0	0	0	0	0	0	0	0	0	0	0	0	0	0	0	0	0	0
AGTTCTTGGAGAGC-Uninfected	Uninfected	0	0	0	0	0	0	0	0	0	0	0	0	0	0	0	0	0	0
AGTTGTCTAAAGCA-Uninfected	Uninfected	0	0	0	0	0	0	0	0	0	0	0	0	0	0	0	0	0	0
AGTTGTCTCTTACT-Uninfected	Uninfected	0	0	0	0	0	0	0	0	0	0	0	0	0	0	0	0	0	0
AGTTTAGAAGGGTG-Uninfected	Uninfected	0	0	0	0	0	0	0	0	0	0	0	0	0	0	0	0	0	0
AGTTTAGATGTGCA-Uninfected	Uninfected	0	0	0	0	0	0	0	0	0	0	0	0	0	0	0	0	0	0
AGTTTAGATTGGCA-Uninfected	Uninfected	0	0	0	0	0	0	0	0	0	0	0	0	0	0	0	0	0	0
AGTTTCACATCTCT-Uninfected	Uninfected	0	0	0	0	0	0	0	0	0	0	0	0	0	0	0	0	0	0
AGTTTCACCATGAC-Uninfected	Uninfected	0	0	0	0	0	0	0	0	0	0	0	0	0	0	0	0	0	0
AGTTTGCTGTAGCT-Uninfected	Uninfected	0	0	0	0	0	0	0	0	0	0	0	0	0	0	0	0	0	0
AGTTTGCTTGGATC-Uninfected	Uninfected	0	0	0	0	0	0	0	0	0	0	0	0	0	0	0	0	0	0
ATAACATGGACTAC-Uninfected	Uninfected	0	0	0	0	0	0	0	0	0	0	0	0	0	0	0	0	0	0
ATAACCCTACCAGT-Uninfected	Uninfected	0	0	0	0	0	0	0	0	0	0	0	0	0	0	0	0	0	0
ATAACCCTAGCCAT-Uninfected	Uninfected	0	0	0	0	0	0	0	0	0	0	0	0	0	0	0	0	0	0
ATAACCCTTTTACC-Uninfected	Uninfected	0	0	0	0	0	0	0	0	0	0	0	0	0	0	0	0	0	0
ATAAGTACAGAGAT-Uninfected	Uninfected	0	0	0	0	0	0	0	0	0	0	0	0	0	0	0	0	0	0
ATAAGTTGCACACA-Uninfected	Uninfected	0	0	0	0	0	0	0	0	0	0	0	0	0	0	0	0	0	0
ATAAGTTGGGCGAA-Uninfected	Uninfected	0	0	0	0	0	0	0	0	0	0	0	0	0	0	0	0	0	0
ATAATCGAACCTTT-Uninfected	Uninfected	0	0	0	0	0	0	0	0	0	0	0	0	0	0	0	0	0	0
ATAATCGACGACTA-Uninfected	Uninfected	0	0	0	0	0	0	0	0	0	0	0	0	0	0	0	0	0	0
ATAATCGACTATGG-Uninfected	Uninfected	0	0	0	0	0	0	0	0	0	0	0	0	0	0	0	0	0	0
ATAATCGATATCTC-Uninfected	Uninfected	0	0	0	0	0	0	0	0	0	0	0	0	0	0	0	0	0	0
ATAATCGATGTGAC-Uninfected	Uninfected	0	0	0	0	0	0	0	0	0	0	0	0	0	0	0	0	0	0
ATAATGACCCCTCA-Uninfected	Uninfected	0	0	0	0	0	0	0	0	0	0	0	0	0	0	0	0	0	0
ATACAATGCATCAG-Uninfected	Uninfected	0	0	0	0	0	0	0	0	0	0	0	0	0	0	0	0	0	0
ATACAATGCTACCC-Uninfected	Uninfected	0	0	0	0	0	0	0	0	0	0	0	0	0	0	0	0	0	0
ATACAATGGGTCAT-Uninfected	Uninfected	0	0	0	0	0	0	0	0	0	0	0	0	0	0	0	0	0	0
ATACACCTAATCGC-Uninfected	Uninfected	0	0	0	0	0	0	0	0	0	0	0	0	0	0	0	0	0	0
ATACACCTTAACCG-Uninfected	Uninfected	0	0	0	0	0	0	0	0	0	0	0	0	0	0	0	0	0	0
ATACACCTTACGCA-Uninfected	Uninfected	0	0	0	0	0	0	0	0	0	0	0	0	0	0	0	0	0	0
ATACACCTTTCAGG-Uninfected	Uninfected	0	0	0	0	0	0	0	0	0	0	0	0	0	0	0	0	0	0
ATACCACTCCCAAA-Uninfected	Uninfected	0	0	0	0	0	0	0	0	0	0	0	0	0	0	0	0	0	0
ATACCACTCTCGAA-Uninfected	Uninfected	0	0	0	0	0	0	0	0	0	0	0	0	0	0	0	0	0	0
ATACCACTTGGAAA-Uninfected	Uninfected	0	0	0	0	0	0	0	0	0	0	0	0	0	0	0	0	0	0
ATACCACTTTCTTG-Uninfected	Uninfected	0	0	0	0	0	0	0	0	0	0	0	0	0	0	0	0	0	0
ATACCGGACCTACC-Uninfected	Uninfected	0	0	0	0	0	0	0	0	0	0	0	0	0	0	0	0	0	0
ATACCGGAGTTTGG-Uninfected	Uninfected	0	0	0	0	0	0	0	0	0	0	0	0	0	0	0	0	0	0
ATACCGGATGGTAC-Uninfected	Uninfected	0	0	0	0	0	0	0	0	0	0	0	0	0	0	0	0	0	0
ATACCTACCTGAAC-Uninfected	Uninfected	0	0	0	0	0	0	0	0	0	0	0	0	0	0	0	0	0	0
ATACCTTGAACTGC-Uninfected	Uninfected	0	0	0	0	0	0	0	0	0	0	0	0	0	0	0	0	0	0
ATACGGACAAGGGC-Uninfected	Uninfected	0	0	0	0	0	0	0	0	0	0	0	0	0	0	0	0	0	0
ATACGGACGCCAAT-Uninfected	Uninfected	0	0	0	0	0	0	0	0	0	0	0	0	0	0	0	0	0	0
ATACGGACGTTGTG-Uninfected	Uninfected	0	0	0	0	0	0	0	0	0	0	0	0	0	0	0	0	0	0
ATACGGACTCGACA-Uninfected	Uninfected	0	0	0	0	0	0	0	0	0	0	0	0	0	0	0	0	0	0
ATACGTCTAGTCGT-Uninfected	Uninfected	0	0	0	0	0	0	0	0	0	0	0	0	0	0	0	0	0	0
ATACGTCTATGCCA-Uninfected	Uninfected	0	0	0	0	0	0	0	0	0	0	0	0	0	0	0	0	0	0
ATACGTCTGAAACA-Uninfected	Uninfected	0	0	0	0	0	0	0	0	0	0	0	0	0	0	0	0	0	0
ATACTCTGGTTGCA-Uninfected	Uninfected	0	0	0	0	0	0	0	0	0	0	0	0	0	0	0	0	0	0
ATAGAACTACGGAG-Uninfected	Uninfected	0	0	0	0	0	0	0	0	0	0	0	0	0	0	0	0	0	0
ATAGAACTGCGTTA-Uninfected	Uninfected	0	0	0	0	0	0	0	0	0	0	0	0	0	0	0	0	0	0
ATAGATACGCTAAC-Uninfected	Uninfected	0	0	0	0	0	0	0	0	0	0	0	0	0	0	0	0	0	0
ATAGATTGACTTTC-Uninfected	Uninfected	0	0	0	0	0	0	0	0	0	0	0	0	0	0	0	0	0	0
ATAGCCGAATACCG-Uninfected	Uninfected	0	0	0	0	0	0	0	0	0	0	0	0	0	0	0	0	0	0
ATAGCCGAGATGAA-Uninfected	Uninfected	0	0	0	0	0	0	0	0	0	0	0	0	0	0	0	0	0	0
ATAGCGTGAAGATG-Uninfected	Uninfected	0	0	0	0	0	0	0	0	0	0	0	0	0	0	0	0	0	0
ATAGCGTGACTTTC-Uninfected	Uninfected	0	0	0	0	0	0	0	0	0	0	0	0	0	0	0	0	0	0
ATAGCGTGTCACGA-Uninfected	Uninfected	0	0	0	0	0	0	0	0	0	0	0	0	0	0	0	0	0	0
ATAGCTCTCAGAGG-Uninfected	Uninfected	0	0	0	0	0	0	0	0	0	0	0	0	0	0	0	0	0	0
ATAGCTCTGAATCC-Uninfected	Uninfected	0	0	0	0	0	0	0	0	0	0	0	0	0	0	0	0	0	0
ATAGCTCTTCGCCT-Uninfected	Uninfected	0	0	0	0	0	0	0	0	0	0	0	0	0	0	0	0	0	0
ATAGCTCTTGTCGA-Uninfected	Uninfected	0	0	0	0	0	0	0	0	0	0	0	0	0	0	0	0	0	0
ATAGGAGAACGACT-Uninfected	Uninfected	0	0	0	0	0	0	0	0	0	0	0	0	0	0	0	0	0	0
ATAGGAGACTTAGG-Uninfected	Uninfected	0	0	0	0	0	0	0	0	0	0	0	0	0	0	0	0	0	0
ATAGGAGAGCGTAT-Uninfected	Uninfected	0	0	0	0	0	0	0	0	0	0	0	0	0	0	0	0	0	0
ATAGGAGATTCCCG-Uninfected	Uninfected	0	0	0	0	0	0	0	0	0	0	0	0	0	0	0	0	0	0
ATAGGAGATTCTTG-Uninfected	Uninfected	0	0	0	0	0	0	0	0	0	0	0	0	0	0	0	0	0	0
ATAGGCTGCTTGAG-Uninfected	Uninfected	0	0	0	0	0	0	0	0	0	0	0	0	0	0	0	0	0	0
ATAGTCCTACGACT-Uninfected	Uninfected	0	0	0	0	0	0	0	0	0	0	0	0	0	0	0	0	0	0
ATAGTCCTGGTACT-Uninfected	Uninfected	0	0	0	0	0	0	0	0	0	0	0	0	0	0	0	0	0	0
ATAGTTGAACAGTC-Uninfected	Uninfected	0	0	0	0	0	0	0	0	0	0	0	0	0	0	0	0	0	0
ATAGTTGAGAGGCA-Uninfected	Uninfected	0	0	0	0	0	0	0	0	0	0	0	0	0	0	0	0	0	0
ATAGTTGATGACTG-Uninfected	Uninfected	0	0	0	0	0	0	0	0	0	0	0	0	0	0	0	0	0	0
ATATACGAGAGGGT-Uninfected	Uninfected	0	0	0	0	0	0	0	0	0	0	0	0	0	0	0	0	0	0
ATATACGAGCAGAG-Uninfected	Uninfected	0	0	0	0	0	0	0	0	0	0	0	0	0	0	0	0	0	0
ATATACGATATCGG-Uninfected	Uninfected	0	0	0	0	0	0	0	0	0	0	0	0	0	0	0	0	0	0
ATATACGATTGGCA-Uninfected	Uninfected	0	0	0	0	0	0	0	0	0	0	0	0	0	0	0	0	0	0
ATATAGTGGCTGTA-Uninfected	Uninfected	0	0	0	0	0	0	0	0	0	0	0	0	0	0	0	0	0	0
ATATGAACCGTAAC-Uninfected	Uninfected	0	0	0	0	0	0	0	0	0	0	0	0	0	0	0	0	0	0
ATATGCCTCACACA-Uninfected	Uninfected	0	0	0	0	0	0	0	0	0	0	0	0	0	0	0	0	0	0
ATATGCCTCAGATC-Uninfected	Uninfected	0	0	0	0	0	0	0	0	0	0	0	0	0	0	0	0	0	0
ATATGCCTCTCGCT-Uninfected	Uninfected	0	0	0	0	0	0	0	0	0	0	0	0	0	0	0	0	0	0
ATCAAATGCGAGTT-Uninfected	Uninfected	0	0	0	0	0	0	0	0	0	0	0	0	0	0	0	0	0	0
ATCAAATGCGTAGT-Uninfected	Uninfected	0	0	0	0	0	0	0	0	0	0	0	0	0	0	0	0	0	0
ATCAACCTACCAGT-Uninfected	Uninfected	0	0	0	0	0	0	0	0	0	0	0	0	0	0	0	0	0	0
ATCAACCTATGTGC-Uninfected	Uninfected	0	0	0	0	0	0	0	0	0	0	0	0	0	0	0	0	0	0
ATCAACCTCTGAGT-Uninfected	Uninfected	0	0	0	0	0	0	0	0	0	0	0	0	0	0	0	0	0	0
ATCACACTCATCAG-Uninfected	Uninfected	0	0	0	0	0	0	0	0	0	0	0	0	0	0	0	0	0	0
ATCACGGAGCGTAT-Uninfected	Uninfected	0	0	0	0	0	0	0	0	0	0	0	0	0	0	0	0	0	0
ATCACTACCGTTAG-Uninfected	Uninfected	0	0	0	0	0	0	0	0	0	0	0	0	0	0	0	0	0	0
ATCACTACGTTGAC-Uninfected	Uninfected	0	0	0	0	0	0	0	0	0	0	0	0	0	0	0	0	0	0
ATCACTACTGCCAA-Uninfected	Uninfected	0	0	0	0	0	0	0	0	0	0	0	0	0	0	0	0	0	0
ATCACTACTTTCGT-Uninfected	Uninfected	0	0	0	0	0	0	0	0	0	0	0	0	0	0	0	0	0	0
ATCACTTGGCTCCT-Uninfected	Uninfected	0	0	0	0	0	0	0	0	0	0	0	0	0	0	0	0	0	0
ATCACTTGGGTGAG-Uninfected	Uninfected	0	0	0	0	0	0	0	0	0	0	0	0	0	0	0	0	0	0
ATCACTTGGTACGT-Uninfected	Uninfected	0	0	0	0	0	0	0	0	0	0	0	0	0	0	0	0	0	0
ATCACTTGTCCTTA-Uninfected	Uninfected	0	0	0	0	0	0	0	0	0	0	0	0	0	0	0	0	0	0
ATCACTTGTGAACC-Uninfected	Uninfected	0	0	0	0	0	0	0	0	0	0	0	0	0	0	0	0	0	0
ATCAGGTGAGTACC-Uninfected	Uninfected	0	0	0	0	0	0	0	0	0	0	0	0	0	0	0	0	0	0
ATCAGGTGGGACAG-Uninfected	Uninfected	0	0	0	0	0	0	0	0	0	0	0	0	0	0	0	0	0	0
ATCAGGTGGGGAGT-Uninfected	Uninfected	0	0	0	0	0	0	0	0	0	0	0	0	0	0	0	0	0	0
ATCAGGTGTCTCTA-Uninfected	Uninfected	0	0	0	0	0	0	0	0	0	0	0	0	0	0	0	0	0	0
ATCATCTGACACCA-Uninfected	Uninfected	0	0	0	0	0	0	0	0	0	0	0	0	0	0	0	0	0	0
ATCATCTGCACCAA-Uninfected	Uninfected	0	0	0	0	0	0	0	0	0	0	0	0	0	0	0	0	0	0
ATCATGCTCATGAC-Uninfected	Uninfected	0	0	0	0	0	0	0	0	0	0	0	0	0	0	0	0	0	0
ATCATGCTCGTTAG-Uninfected	Uninfected	0	0	0	0	0	0	0	0	0	0	0	0	0	0	0	0	0	0
ATCATGCTCTGCAA-Uninfected	Uninfected	0	0	0	0	0	0	0	0	0	0	0	0	0	0	0	0	0	0
ATCCAGGATGAGGG-Uninfected	Uninfected	0	0	0	0	0	0	0	0	0	0	0	0	0	0	0	0	0	0
ATCCGCACACGACT-Uninfected	Uninfected	0	0	0	0	0	0	0	0	0	0	0	0	0	0	0	0	0	0
ATCCGCACACGTAC-Uninfected	Uninfected	0	0	0	0	0	0	0	0	0	0	0	0	0	0	0	0	0	0
ATCCGCACGGGCAA-Uninfected	Uninfected	0	0	0	0	0	0	0	0	0	0	0	0	0	0	0	0	0	0
ATCCTAACAGAAGT-Uninfected	Uninfected	0	0	0	0	0	0	0	0	0	0	0	0	0	0	0	0	0	0
ATCGAGTGCCGCTT-Uninfected	Uninfected	0	0	0	0	0	0	0	0	0	0	0	0	0	0	0	0	0	0
ATCGAGTGGCGGAA-Uninfected	Uninfected	0	0	0	0	0	0	0	0	0	0	0	0	0	0	0	0	0	0
ATCGCCACGGACTT-Uninfected	Uninfected	0	0	0	0	0	0	0	0	0	0	0	0	0	0	0	0	0	0
ATCGCCACGTGTAC-Uninfected	Uninfected	0	0	0	0	0	0	0	0	0	0	0	0	0	0	0	0	0	0
ATCGCCTGAGTCTG-Uninfected	Uninfected	0	0	0	0	0	0	0	0	0	0	0	0	0	0	0	0	0	0
ATCGCGCTGCTACA-Uninfected	Uninfected	0	0	0	0	0	0	0	0	0	0	0	0	0	0	0	0	0	0
ATCGGAACCGAGAG-Uninfected	Uninfected	0	0	0	0	0	0	0	0	0	0	0	0	0	0	0	0	0	0
ATCGGAACTCACCC-Uninfected	Uninfected	0	0	0	0	0	0	0	0	0	0	0	0	0	0	0	0	0	0
ATCGGTGAGTTAGC-Uninfected	Uninfected	0	0	0	0	0	0	0	0	0	0	0	0	0	0	0	0	0	0
ATCGGTGATAGAGA-Uninfected	Uninfected	0	0	0	0	0	0	0	0	0	0	0	0	0	0	0	0	0	0
ATCGTTTGGGTCAT-Uninfected	Uninfected	0	0	0	0	0	0	0	0	0	0	0	0	0	0	0	0	0	0
ATCTACACCAGCTA-Uninfected	Uninfected	0	0	0	0	0	0	0	0	0	0	0	0	0	0	0	0	0	0
ATCTACACCCCTAC-Uninfected	Uninfected	0	0	0	0	0	0	0	0	0	0	0	0	0	0	0	0	0	0
ATCTACTGCCTTCG-Uninfected	Uninfected	0	0	0	0	0	0	0	0	0	0	0	0	0	0	0	0	0	0
ATCTACTGGAAACA-Uninfected	Uninfected	0	0	0	0	0	0	0	0	0	0	0	0	0	0	0	0	0	0
ATCTACTGTCCCAC-Uninfected	Uninfected	0	0	0	0	0	0	0	0	0	0	0	0	0	0	0	0	0	0
ATCTCAACACGCAT-Uninfected	Uninfected	0	0	0	0	0	0	0	0	0	0	0	0	0	0	0	0	0	0
ATCTCAACCCTTGC-Uninfected	Uninfected	0	0	0	0	0	0	0	0	0	0	0	0	0	0	0	0	0	0
ATCTCAACGGTAGG-Uninfected	Uninfected	0	0	0	0	0	0	0	0	0	0	0	0	0	0	0	0	0	0
ATCTGACTAGGTCT-Uninfected	Uninfected	0	0	0	0	0	0	0	0	0	0	0	0	0	0	0	0	0	0
ATCTGACTCGGAGA-Uninfected	Uninfected	0	0	0	0	0	0	0	0	0	0	0	0	0	0	0	0	0	0
ATCTGACTTGACCA-Uninfected	Uninfected	0	0	0	0	0	0	0	0	0	0	0	0	0	0	0	0	0	0
ATCTGGGAAGTCAC-Uninfected	Uninfected	0	0	0	0	0	0	0	0	0	0	0	0	0	0	0	0	0	0
ATCTGGGAATTCCT-Uninfected	Uninfected	0	0	0	0	0	0	0	0	0	0	0	0	0	0	0	0	0	0
ATCTGTTGCACTGA-Uninfected	Uninfected	0	0	0	0	0	0	0	0	0	0	0	0	0	0	0	0	0	0
ATCTGTTGTTGGTG-Uninfected	Uninfected	0	0	0	0	0	0	0	0	0	0	0	0	0	0	0	0	0	0
ATCTTGACATACCG-Uninfected	Uninfected	0	0	0	0	0	0	0	0	0	0	0	0	0	0	0	0	0	0
ATCTTGACCAGCTA-Uninfected	Uninfected	0	0	0	0	0	0	0	0	0	0	0	0	0	0	0	0	0	0
ATCTTGACCTGTTT-Uninfected	Uninfected	0	0	0	0	0	0	0	0	0	0	0	0	0	0	0	0	0	0
ATCTTGACCTTCGC-Uninfected	Uninfected	0	0	0	0	0	0	0	0	0	0	0	0	0	0	0	0	0	0
ATCTTGACGTGCTA-Uninfected	Uninfected	0	0	0	0	0	0	0	0	0	0	0	0	0	0	0	0	0	0
ATCTTGACTCTCGC-Uninfected	Uninfected	0	0	0	0	0	0	0	0	0	0	0	0	0	0	0	0	0	0
ATCTTGACTGGTAC-Uninfected	Uninfected	0	0	0	0	0	0	0	0	0	0	0	0	0	0	0	0	0	0
ATCTTTCTCGCCTT-Uninfected	Uninfected	0	0	0	0	0	0	0	0	0	0	0	0	0	0	0	0	0	0
ATGAAACTACTCTT-Uninfected	Uninfected	0	0	0	0	0	0	0	0	0	0	0	0	0	0	0	0	0	0
ATGAAACTTGCTAG-Uninfected	Uninfected	0	0	0	0	0	0	0	0	0	0	0	0	0	0	0	0	0	0
ATGAAACTTGTCTT-Uninfected	Uninfected	0	0	0	0	0	0	0	0	0	0	0	0	0	0	0	0	0	0
ATGAAGGAAGAGGC-Uninfected	Uninfected	0	0	0	0	0	0	0	0	0	0	0	0	0	0	0	0	0	0
ATGAAGGAATCGGT-Uninfected	Uninfected	0	0	0	0	0	0	0	0	0	0	0	0	0	0	0	0	0	0
ATGAAGGACATTCT-Uninfected	Uninfected	0	0	0	0	0	0	0	0	0	0	0	0	0	0	0	0	0	0
ATGAAGGATCCTAT-Uninfected	Uninfected	0	0	0	0	0	0	0	0	0	0	0	0	0	0	0	0	0	0
ATGAAGGATGAGAA-Uninfected	Uninfected	0	0	0	0	0	0	0	0	0	0	0	0	0	0	0	0	0	0
ATGACGTGCAGTTG-Uninfected	Uninfected	0	0	0	0	0	0	0	0	0	0	0	0	0	0	0	0	0	0
ATGACGTGCGAGAG-Uninfected	Uninfected	0	0	0	0	0	0	0	0	0	0	0	0	0	0	0	0	0	0
ATGACGTGTTCCAT-Uninfected	Uninfected	0	0	0	0	0	0	0	0	0	0	0	0	0	0	0	0	0	0
ATGAGAGACAGGAG-Uninfected	Uninfected	0	0	0	0	0	0	0	0	0	0	0	0	0	0	0	0	0	0
ATGAGAGAGAACTC-Uninfected	Uninfected	0	0	0	0	0	0	0	0	0	0	0	0	0	0	0	0	0	0
ATGAGAGAGGACGA-Uninfected	Uninfected	0	0	0	0	0	0	0	0	0	0	0	0	0	0	0	0	0	0
ATGAGCACAAACGA-Uninfected	Uninfected	0	0	0	0	0	0	0	0	0	0	0	0	0	0	0	0	0	0
ATGAGCACATTCTC-Uninfected	Uninfected	0	0	0	0	0	0	0	0	0	0	0	0	0	0	0	0	0	0
ATGAGCACGTACAC-Uninfected	Uninfected	0	0	0	0	0	0	0	0	0	0	0	0	0	0	0	0	0	0
ATGATAACACCTGA-Uninfected	Uninfected	0	0	0	0	0	0	0	0	0	0	0	0	0	0	0	0	0	0
ATGATAACTGTAGC-Uninfected	Uninfected	0	0	0	0	0	0	0	0	0	0	0	0	0	0	0	0	0	0
ATGATATGAGCATC-Uninfected	Uninfected	0	0	0	0	0	0	0	0	0	0	0	0	0	0	0	0	0	0
ATGATATGCCCAAA-Uninfected	Uninfected	0	0	0	0	0	0	0	0	0	0	0	0	0	0	0	0	0	0
ATGATATGGAACTC-Uninfected	Uninfected	0	0	0	0	0	0	0	0	0	0	0	0	0	0	0	0	0	0
ATGCACGAAGATCC-Uninfected	Uninfected	0	0	0	0	0	0	0	0	0	0	0	0	0	0	0	0	0	0
ATGCACGACGATAC-Uninfected	Uninfected	0	0	0	0	0	0	0	0	0	0	0	0	0	0	0	0	0	0
ATGCACGACTTCCG-Uninfected	Uninfected	0	0	0	0	0	0	0	0	0	0	0	0	0	0	0	0	0	0
ATGCACGAGGATCT-Uninfected	Uninfected	0	0	0	0	0	0	0	0	0	0	0	0	0	0	0	0	0	0
ATGCACGATGTGGT-Uninfected	Uninfected	0	0	0	0	0	0	0	0	0	0	0	0	0	0	0	0	0	0
ATGCAGACGAGACG-Uninfected	Uninfected	0	0	0	0	0	0	0	0	0	0	0	0	0	0	0	0	0	0
ATGCAGACGGATTC-Uninfected	Uninfected	0	0	0	0	0	0	0	0	0	0	0	0	0	0	0	0	0	0
ATGCAGTGGATGAA-Uninfected	Uninfected	0	0	0	0	0	0	0	0	0	0	0	0	0	0	0	0	0	0
ATGCAGTGGTTTGG-Uninfected	Uninfected	0	0	0	0	0	0	0	0	0	0	0	0	0	0	0	0	0	0
ATGCAGTGTGATGC-Uninfected	Uninfected	0	0	0	0	0	0	0	0	0	0	0	0	0	0	0	0	0	0
ATGCCAGAAAACAG-Uninfected	Uninfected	0	0	0	0	0	0	0	0	0	0	0	0	0	0	0	0	0	0
ATGCCAGACCTAAG-Uninfected	Uninfected	0	0	0	0	0	0	0	0	0	0	0	0	0	0	0	0	0	0
ATGCCGCTAGAGTA-Uninfected	Uninfected	0	0	0	0	0	0	0	0	0	0	0	0	0	0	0	0	0	0
ATGCCGCTGTCCTC-Uninfected	Uninfected	0	0	0	0	0	0	0	0	0	0	0	0	0	0	0	0	0	0
ATGCCGCTGTGAGG-Uninfected	Uninfected	0	0	0	0	0	0	0	0	0	0	0	0	0	0	0	0	0	0
ATGCGATGTCCTCG-Uninfected	Uninfected	0	0	0	0	0	0	0	0	0	0	0	0	0	0	0	0	0	0
ATGCGATGTCGACA-Uninfected	Uninfected	0	0	0	0	0	0	0	0	0	0	0	0	0	0	0	0	0	0
ATGCGCCTCTTGTT-Uninfected	Uninfected	0	0	0	0	0	0	0	0	0	0	0	0	0	0	0	0	0	0
ATGCTTTGGTCATG-Uninfected	Uninfected	0	0	0	0	0	0	0	0	0	0	0	0	0	0	0	0	0	0
ATGCTTTGTGTCCC-Uninfected	Uninfected	0	0	0	0	0	0	0	0	0	0	0	0	0	0	0	0	0	0
ATGCTTTGTTCTCA-Uninfected	Uninfected	0	0	0	0	0	0	0	0	0	0	0	0	0	0	0	0	0	0
ATGGGTACGCAGTT-Uninfected	Uninfected	0	0	0	0	0	0	0	0	0	0	0	0	0	0	0	0	0	0
ATGGGTACTAAGGA-Uninfected	Uninfected	0	0	0	0	0	0	0	0	0	0	0	0	0	0	0	0	0	0
ATGGTGACTGGAAA-Uninfected	Uninfected	0	0	0	0	0	0	0	0	0	0	0	0	0	0	0	0	0	0
ATGGTGACTTGACG-Uninfected	Uninfected	0	0	0	0	0	0	0	0	0	0	0	0	0	0	0	0	0	0
ATGTAAACACTACG-Uninfected	Uninfected	0	0	0	0	0	0	0	0	0	0	0	0	0	0	0	0	0	0
ATGTAAACCTCAGA-Uninfected	Uninfected	0	0	0	0	0	0	0	0	0	0	0	0	0	0	0	0	0	0
ATGTAAACCTCGAA-Uninfected	Uninfected	0	0	0	0	0	0	0	0	0	0	0	0	0	0	0	0	0	0
ATGTAAACGGGACA-Uninfected	Uninfected	0	0	0	0	0	0	0	0	0	0	0	0	0	0	0	0	0	0
ATGTAAACTCAAGC-Uninfected	Uninfected	0	0	0	0	0	0	0	0	0	0	0	0	0	0	0	0	0	0
ATGTACCTAAACAG-Uninfected	Uninfected	0	0	0	0	0	0	0	0	0	0	0	0	0	0	0	0	0	0
ATGTACCTCCTTAT-Uninfected	Uninfected	0	0	0	0	0	0	0	0	0	0	0	0	0	0	0	0	0	0
ATGTACCTGCATAC-Uninfected	Uninfected	0	0	0	0	0	0	0	0	0	0	0	0	0	0	0	0	0	0
ATGTACCTGGTGTT-Uninfected	Uninfected	0	0	0	0	0	0	0	0	0	0	0	0	0	0	0	0	0	0
ATGTACCTGTCTTT-Uninfected	Uninfected	0	0	0	0	0	0	0	0	0	0	0	0	0	0	0	0	0	0
ATGTACCTTGAAGA-Uninfected	Uninfected	0	0	0	0	0	0	0	0	0	0	0	0	0	0	0	0	0	0
ATGTCACTCATCAG-Uninfected	Uninfected	0	0	0	0	0	0	0	0	0	0	0	0	0	0	0	0	0	0
ATGTCACTCTTGTT-Uninfected	Uninfected	0	0	0	0	0	0	0	0	0	0	0	0	0	0	0	0	0	0
ATGTCACTGTTGTG-Uninfected	Uninfected	0	0	0	0	0	0	0	0	0	0	0	0	0	0	0	0	0	0
ATGTCACTTTGGCA-Uninfected	Uninfected	0	0	0	0	0	0	0	0	0	0	0	0	0	0	0	0	0	0
ATGTCGGACATTCT-Uninfected	Uninfected	0	0	0	0	0	0	0	0	0	0	0	0	0	0	0	0	0	0
ATGTCGGATCTAGG-Uninfected	Uninfected	0	0	0	0	0	0	0	0	0	0	0	0	0	0	0	0	0	0
ATGTTAGAAGTAGA-Uninfected	Uninfected	0	0	0	0	0	0	0	0	0	0	0	0	0	0	0	0	0	0
ATGTTAGACAACCA-Uninfected	Uninfected	0	0	0	0	0	0	0	0	0	0	0	0	0	0	0	0	0	0
ATGTTAGAGGAACG-Uninfected	Uninfected	0	0	0	0	0	0	0	0	0	0	0	0	0	0	0	0	0	0
ATGTTAGATGGAGG-Uninfected	Uninfected	0	0	0	0	0	0	0	0	0	0	0	0	0	0	0	0	0	0
ATGTTCACCTTTAC-Uninfected	Uninfected	0	0	0	0	0	0	0	0	0	0	0	0	0	0	0	0	0	0
ATGTTCACGAGGGT-Uninfected	Uninfected	0	0	0	0	0	0	0	0	0	0	0	0	0	0	0	0	0	0
ATGTTCACTGGCAT-Uninfected	Uninfected	0	0	0	0	0	0	0	0	0	0	0	0	0	0	0	0	0	0
ATGTTGCTCACTTT-Uninfected	Uninfected	0	0	0	0	0	0	0	0	0	0	0	0	0	0	0	0	0	0
ATGTTGCTCCATGA-Uninfected	Uninfected	0	0	0	0	0	0	0	0	0	0	0	0	0	0	0	0	0	0
ATGTTGCTCTTATC-Uninfected	Uninfected	0	0	0	0	0	0	0	0	0	0	0	0	0	0	0	0	0	0
ATGTTGCTGGTATC-Uninfected	Uninfected	0	0	0	0	0	0	0	0	0	0	0	0	0	0	0	0	0	0
ATGTTGCTTACGCA-Uninfected	Uninfected	0	0	0	0	0	0	0	0	0	0	0	0	0	0	0	0	0	0
ATGTTGCTTTGCAG-Uninfected	Uninfected	0	0	0	0	0	0	0	0	0	0	0	0	0	0	0	0	0	0
ATTAACGACGACTA-Uninfected	Uninfected	0	0	0	0	0	0	0	0	0	0	0	0	0	0	0	0	0	0
ATTAAGACCTTCTA-Uninfected	Uninfected	0	0	0	0	0	0	0	0	0	0	0	0	0	0	0	0	0	0
ATTACCACACCCTC-Uninfected	Uninfected	0	0	0	0	0	0	0	0	0	0	0	0	0	0	0	0	0	0
ATTACCACATCACG-Uninfected	Uninfected	0	0	0	0	0	0	0	0	0	0	0	0	0	0	0	0	0	0
ATTACCACCTCAGA-Uninfected	Uninfected	0	0	0	0	0	0	0	0	0	0	0	0	0	0	0	0	0	0
ATTACCACGAAGGC-Uninfected	Uninfected	0	0	0	0	0	0	0	0	0	0	0	0	0	0	0	0	0	0
ATTACCACTCTTCA-Uninfected	Uninfected	0	0	0	0	0	0	0	0	0	0	0	0	0	0	0	0	0	0
ATTACCACTTAGGC-Uninfected	Uninfected	0	0	0	0	0	0	0	0	0	0	0	0	0	0	0	0	0	0
ATTAGATGGGGTGA-Uninfected	Uninfected	0	0	0	0	0	0	0	0	0	0	0	0	0	0	0	0	0	0
ATTAGTGACTTGCC-Uninfected	Uninfected	0	0	0	0	0	0	0	0	0	0	0	0	0	0	0	0	0	0
ATTAGTGATTGCTT-Uninfected	Uninfected	0	0	0	0	0	0	0	0	0	0	0	0	0	0	0	0	0	0
ATTATGGAAAGCCT-Uninfected	Uninfected	0	0	0	0	0	0	0	0	0	0	0	0	0	0	0	0	0	0
ATTATGGAGGTAAA-Uninfected	Uninfected	0	0	0	0	0	0	0	0	0	0	0	0	0	0	0	0	0	0
ATTATGGATTCTTG-Uninfected	Uninfected	0	0	0	0	0	0	0	0	0	0	0	0	0	0	0	0	0	0
ATTCAAGAACGACT-Uninfected	Uninfected	0	0	0	0	0	0	0	0	0	0	0	0	0	0	0	0	0	0
ATTCAAGACTCTAT-Uninfected	Uninfected	0	0	0	0	0	0	0	0	0	0	0	0	0	0	0	0	0	0
ATTCAAGAGTCGTA-Uninfected	Uninfected	0	0	0	0	0	0	0	0	0	0	0	0	0	0	0	0	0	0
ATTCAAGATAGAAG-Uninfected	Uninfected	0	0	0	0	0	0	0	0	0	0	0	0	0	0	0	0	0	0
ATTCAGCTAGCGGA-Uninfected	Uninfected	0	0	0	0	0	0	0	0	0	0	0	0	0	0	0	0	0	0
ATTCAGCTGTTGGT-Uninfected	Uninfected	0	0	0	0	0	0	0	0	0	0	0	0	0	0	0	0	0	0
ATTCCATGGGAAAT-Uninfected	Uninfected	0	0	0	0	0	0	0	0	0	0	0	0	0	0	0	0	0	0
ATTCGACTGCGTTA-Uninfected	Uninfected	0	0	0	0	0	0	0	0	0	0	0	0	0	0	0	0	0	0
ATTCGGGAACGGGA-Uninfected	Uninfected	0	0	0	0	0	0	0	0	0	0	0	0	0	0	0	0	0	0
ATTCGGGAAGCTCA-Uninfected	Uninfected	0	0	0	0	0	0	0	0	0	0	0	0	0	0	0	0	0	0
ATTCGGGACCAATG-Uninfected	Uninfected	0	0	0	0	0	0	0	0	0	0	0	0	0	0	0	0	0	0
ATTCGGGATGCCAA-Uninfected	Uninfected	0	0	0	0	0	0	0	0	0	0	0	0	0	0	0	0	0	0
ATTCGGGATTTGGG-Uninfected	Uninfected	0	0	0	0	0	0	0	0	0	0	0	0	0	0	0	0	0	0
ATTCTGACGAACTC-Uninfected	Uninfected	0	0	0	0	0	0	0	0	0	0	0	0	0	0	0	0	0	0
ATTCTTCTACCAAC-Uninfected	Uninfected	0	0	0	0	0	0	0	0	0	0	0	0	0	0	0	0	0	0
ATTGAAACTGTCGA-Uninfected	Uninfected	0	0	0	0	0	0	0	0	0	0	0	0	0	0	0	0	0	0
ATTGAATGGGTCTA-Uninfected	Uninfected	0	0	0	0	0	0	0	0	0	0	0	0	0	0	0	0	0	0
ATTGAATGGTGTTG-Uninfected	Uninfected	0	0	0	0	0	0	0	0	0	0	0	0	0	0	0	0	0	0
ATTGAATGGTTTCT-Uninfected	Uninfected	0	0	0	0	0	0	0	0	0	0	0	0	0	0	0	0	0	0
ATTGAATGTACAGC-Uninfected	Uninfected	0	0	0	0	0	0	0	0	0	0	0	0	0	0	0	0	0	0
ATTGAATGTCACCC-Uninfected	Uninfected	0	0	0	0	0	0	0	0	0	0	0	0	0	0	0	0	0	0
ATTGATGAAGGGTG-Uninfected	Uninfected	0	0	0	0	0	0	0	0	0	0	0	0	0	0	0	0	0	0
ATTGATGACTACGA-Uninfected	Uninfected	0	0	0	0	0	0	0	0	0	0	0	0	0	0	0	0	0	0
ATTGATGAGTGCAT-Uninfected	Uninfected	0	0	0	0	0	0	0	0	0	0	0	0	0	0	0	0	0	0
ATTGATGAGTTTCT-Uninfected	Uninfected	0	0	0	0	0	0	0	0	0	0	0	0	0	0	0	0	0	0
ATTGCGGAAGTCTG-Uninfected	Uninfected	0	0	0	0	0	0	0	0	0	0	0	0	0	0	0	0	0	0
ATTGCGGAGAGGTG-Uninfected	Uninfected	0	0	0	0	0	0	0	0	0	0	0	0	0	0	0	0	0	0
ATTGCGGAGTCATG-Uninfected	Uninfected	0	0	0	0	0	0	0	0	0	0	0	0	0	0	0	0	0	0
ATTGCGGATGCACA-Uninfected	Uninfected	0	0	0	0	0	0	0	0	0	0	0	0	0	0	0	0	0	0
ATTGCTACAAGCCT-Uninfected	Uninfected	0	0	0	0	0	0	0	0	0	0	0	0	0	0	0	0	0	0
ATTGCTACTCTATC-Uninfected	Uninfected	0	0	0	0	0	0	0	0	0	0	0	0	0	0	0	0	0	0
ATTGCTTGAGAGAT-Uninfected	Uninfected	0	0	0	0	0	0	0	0	0	0	0	0	0	0	0	0	0	0
ATTGCTTGAGTACC-Uninfected	Uninfected	0	0	0	0	0	0	0	0	0	0	0	0	0	0	0	0	0	0
ATTGCTTGCCTTCG-Uninfected	Uninfected	0	0	0	0	0	0	0	0	0	0	0	0	0	0	0	0	0	0
ATTGCTTGTTCACT-Uninfected	Uninfected	0	0	0	0	0	0	0	0	0	0	0	0	0	0	0	0	0	0
ATTGGGTGACACCA-Uninfected	Uninfected	0	0	0	0	0	0	0	0	0	0	0	0	0	0	0	0	0	0
ATTGGGTGTCGCAA-Uninfected	Uninfected	0	0	0	0	0	0	0	0	0	0	0	0	0	0	0	0	0	0
ATTGGTCTTACAGC-Uninfected	Uninfected	0	0	0	0	0	0	0	0	0	0	0	0	0	0	0	0	0	0
ATTGTAGAACACAC-Uninfected	Uninfected	0	0	0	0	0	0	0	0	0	0	0	0	0	0	0	0	0	0
ATTGTAGACCTGTC-Uninfected	Uninfected	0	0	0	0	0	0	0	0	0	0	0	0	0	0	0	0	0	0
ATTGTAGATTGAGC-Uninfected	Uninfected	0	0	0	0	0	0	0	0	0	0	0	0	0	0	0	0	0	0
ATTGTCTGTACGCA-Uninfected	Uninfected	0	0	0	0	0	0	0	0	0	0	0	0	0	0	0	0	0	0
ATTTAGGAACAGCT-Uninfected	Uninfected	0	0	0	0	0	0	0	0	0	0	0	0	0	0	0	0	0	0
ATTTAGGACAACTG-Uninfected	Uninfected	0	0	0	0	0	0	0	0	0	0	0	0	0	0	0	0	0	0
ATTTAGGACAGTCA-Uninfected	Uninfected	0	0	0	0	0	0	0	0	0	0	0	0	0	0	0	0	0	0
ATTTAGGACATTCT-Uninfected	Uninfected	0	0	0	0	0	0	0	0	0	0	0	0	0	0	0	0	0	0
ATTTAGGATCAGTG-Uninfected	Uninfected	0	0	0	0	0	0	0	0	0	0	0	0	0	0	0	0	0	0
ATTTAGGATCGCCT-Uninfected	Uninfected	0	0	0	0	0	0	0	0	0	0	0	0	0	0	0	0	0	0
ATTTAGGATTATCC-Uninfected	Uninfected	0	0	0	0	0	0	0	0	0	0	0	0	0	0	0	0	0	0
ATTTCCGACCTTAT-Uninfected	Uninfected	0	0	0	0	0	0	0	0	0	0	0	0	0	0	0	0	0	0
ATTTCCGATCTATC-Uninfected	Uninfected	0	0	0	0	0	0	0	0	0	0	0	0	0	0	0	0	0	0
ATTTCCGATGTTCT-Uninfected	Uninfected	0	0	0	0	0	0	0	0	0	0	0	0	0	0	0	0	0	0
ATTTCGTGTATCGG-Uninfected	Uninfected	0	0	0	0	0	0	0	0	0	0	0	0	0	0	0	0	0	0
ATTTCTCTATGTCG-Uninfected	Uninfected	0	0	0	0	0	0	0	0	0	0	0	0	0	0	0	0	0	0
ATTTCTCTCGAATC-Uninfected	Uninfected	0	0	0	0	0	0	0	0	0	0	0	0	0	0	0	0	0	0
ATTTCTCTTCCAGA-Uninfected	Uninfected	0	0	0	0	0	0	0	0	0	0	0	0	0	0	0	0	0	0
ATTTCTCTTGGTCA-Uninfected	Uninfected	0	0	0	0	0	0	0	0	0	0	0	0	0	0	0	0	0	0
ATTTGCACAAGCCT-Uninfected	Uninfected	0	0	0	0	0	0	0	0	0	0	0	0	0	0	0	0	0	0
ATTTGCACAGATGA-Uninfected	Uninfected	0	0	0	0	0	0	0	0	0	0	0	0	0	0	0	0	0	0
ATTTGCACGAGATA-Uninfected	Uninfected	0	0	0	0	0	0	0	0	0	0	0	0	0	0	0	0	0	0
CAAACTCTAAGGTA-Uninfected	Uninfected	0	0	0	0	0	0	0	0	0	0	0	0	0	0	0	0	0	0
CAAACTCTACACCA-Uninfected	Uninfected	0	0	0	0	0	0	0	0	0	0	0	0	0	0	0	0	0	0
CAAACTCTGTATGC-Uninfected	Uninfected	0	0	0	0	0	0	0	0	0	0	0	0	0	0	0	0	0	0
CAAAGCACGGGATG-Uninfected	Uninfected	0	0	0	0	0	0	0	0	0	0	0	0	0	0	0	0	0	0
CAAAGCACTCTCCG-Uninfected	Uninfected	0	0	0	0	0	0	0	0	0	0	0	0	0	0	0	0	0	0
CAAAGCACTGTCCC-Uninfected	Uninfected	0	0	0	0	0	0	0	0	0	0	0	0	0	0	0	0	0	0
CAAAGCTGCGTTAG-Uninfected	Uninfected	0	0	0	0	0	0	0	0	0	0	0	0	0	0	0	0	0	0
CAAAGCTGGGGAGT-Uninfected	Uninfected	0	0	0	0	0	0	0	0	0	0	0	0	0	0	0	0	0	0
CAAAGCTGGTGTCA-Uninfected	Uninfected	0	0	0	0	0	0	0	0	0	0	0	0	0	0	0	0	0	0
CAAATATGAAGAGT-Uninfected	Uninfected	0	0	0	0	0	0	0	0	0	0	0	0	0	0	0	0	0	0
CAAATATGACGTAC-Uninfected	Uninfected	0	0	0	0	0	0	0	0	0	0	0	0	0	0	0	0	0	0
CAAATATGCTATTC-Uninfected	Uninfected	0	0	0	0	0	0	0	0	0	0	0	0	0	0	0	0	0	0
CAAATATGTCCTCG-Uninfected	Uninfected	0	0	0	0	0	0	0	0	0	0	0	0	0	0	0	0	0	0
CAAATATGTCTTTG-Uninfected	Uninfected	0	0	0	0	0	0	0	0	0	0	0	0	0	0	0	0	0	0
CAAATTGACATCAG-Uninfected	Uninfected	0	0	0	0	0	0	0	0	0	0	0	0	0	0	0	0	0	0
CAAATTGATGGTTG-Uninfected	Uninfected	0	0	0	0	0	0	0	0	0	0	0	0	0	0	0	0	0	0
CAAATTGATTTGCT-Uninfected	Uninfected	0	0	0	0	0	0	0	0	0	0	0	0	0	0	0	0	0	0
CAACAGACGTCTAG-Uninfected	Uninfected	0	0	0	0	0	0	0	0	0	0	0	0	0	0	0	0	0	0
CAACAGACTGTTCT-Uninfected	Uninfected	0	0	0	0	0	0	0	0	0	0	0	0	0	0	0	0	0	0
CAACCAGATAACCG-Uninfected	Uninfected	0	0	0	0	0	0	0	0	0	0	0	0	0	0	0	0	0	0
CAACCGCTAGCACT-Uninfected	Uninfected	0	0	0	0	0	0	0	0	0	0	0	0	0	0	0	0	0	0
CAACCGCTAGGTTC-Uninfected	Uninfected	0	0	0	0	0	0	0	0	0	0	0	0	0	0	0	0	0	0
CAACCGCTAGTTCG-Uninfected	Uninfected	0	0	0	0	0	0	0	0	0	0	0	0	0	0	0	0	0	0
CAACCGCTCATGCA-Uninfected	Uninfected	0	0	0	0	0	0	0	0	0	0	0	0	0	0	0	0	0	0
CAACCGCTTCTATC-Uninfected	Uninfected	0	0	0	0	0	0	0	0	0	0	0	0	0	0	0	0	0	0
CAACGAACATCGGT-Uninfected	Uninfected	0	0	0	0	0	0	0	0	0	0	0	0	0	0	0	0	0	0
CAACGAACGCTTAG-Uninfected	Uninfected	0	0	0	0	0	0	0	0	0	0	0	0	0	0	0	0	0	0
CAACGAACTAACCG-Uninfected	Uninfected	0	0	0	0	0	0	0	0	0	0	0	0	0	0	0	0	0	0
CAACGAACTCCAGA-Uninfected	Uninfected	0	0	0	0	0	0	0	0	0	0	0	0	0	0	0	0	0	0
CAACGAACTCTCCG-Uninfected	Uninfected	0	0	0	0	0	0	0	0	0	0	0	0	0	0	0	0	0	0
CAACGATGAAAGTG-Uninfected	Uninfected	0	0	0	0	0	0	0	0	0	0	0	0	0	0	0	0	0	0
CAACGATGAGCAAA-Uninfected	Uninfected	0	0	0	0	0	0	0	0	0	0	0	0	0	0	0	0	0	0
CAACGATGCTTGAG-Uninfected	Uninfected	0	0	0	0	0	0	0	0	0	0	0	0	0	0	0	0	0	0
CAACGATGTGAACC-Uninfected	Uninfected	0	0	0	0	0	0	0	0	0	0	0	0	0	0	0	0	0	0
CAACGTGAAGCCAT-Uninfected	Uninfected	0	0	0	0	0	0	0	0	0	0	0	0	0	0	0	0	0	0
CAACGTGAGCATCA-Uninfected	Uninfected	0	0	0	0	0	0	0	0	0	0	0	0	0	0	0	0	0	0
CAAGACACGGATTC-Uninfected	Uninfected	0	0	0	0	0	0	0	0	0	0	0	0	0	0	0	0	0	0
CAAGACTGGAATCC-Uninfected	Uninfected	0	0	0	0	0	0	0	0	0	0	0	0	0	0	0	0	0	0
CAAGCATGACGTGT-Uninfected	Uninfected	0	0	0	0	0	0	0	0	0	0	0	0	0	0	0	0	0	0
CAAGCATGGCATCA-Uninfected	Uninfected	0	0	0	0	0	0	0	0	0	0	0	0	0	0	0	0	0	0
CAAGCCCTGTTCAG-Uninfected	Uninfected	0	0	0	0	0	0	0	0	0	0	0	0	0	0	0	0	0	0
CAAGCCCTTCTTTG-Uninfected	Uninfected	0	0	0	0	0	0	0	0	0	0	0	0	0	0	0	0	0	0
CAAGCTGACAGAAA-Uninfected	Uninfected	0	0	0	0	0	0	0	0	0	0	0	0	0	0	0	0	0	0
CAAGCTGATCTTAC-Uninfected	Uninfected	0	0	0	0	0	0	0	0	0	0	0	0	0	0	0	0	0	0
CAAGCTGATGGAGG-Uninfected	Uninfected	0	0	0	0	0	0	0	0	0	0	0	0	0	0	0	0	0	0
CAAGGACTACTGTG-Uninfected	Uninfected	0	0	0	0	0	0	0	0	0	0	0	0	0	0	0	0	0	0
CAAGGACTAGAATG-Uninfected	Uninfected	0	0	0	0	0	0	0	0	0	0	0	0	0	0	0	0	0	0
CAAGGACTCCACAA-Uninfected	Uninfected	0	0	0	0	0	0	0	0	0	0	0	0	0	0	0	0	0	0
CAAGGACTCGGAGA-Uninfected	Uninfected	0	0	0	0	0	0	0	0	0	0	0	0	0	0	0	0	0	0
CAAGGACTTTGGCA-Uninfected	Uninfected	0	0	0	0	0	0	0	0	0	0	0	0	0	0	0	0	0	0
CAAGGTTGAACCGT-Uninfected	Uninfected	0	0	0	0	0	0	0	0	0	0	0	0	0	0	0	0	0	0
CAAGGTTGCCGATA-Uninfected	Uninfected	0	0	0	0	0	0	0	0	0	0	0	0	0	0	0	0	0	0
CAAGGTTGCCTCAC-Uninfected	Uninfected	0	0	0	0	0	0	0	0	0	0	0	0	0	0	0	0	0	0
CAAGGTTGTAGAGA-Uninfected	Uninfected	0	0	0	0	0	0	0	0	0	0	0	0	0	0	0	0	0	0
CAAGTCGACCGTTC-Uninfected	Uninfected	0	0	0	0	0	0	0	0	0	0	0	0	0	0	0	0	0	0
CAAGTCGAGGGTGA-Uninfected	Uninfected	0	0	0	0	0	0	0	0	0	0	0	0	0	0	0	0	0	0
CAAGTCGATCCCAC-Uninfected	Uninfected	0	0	0	0	0	0	0	0	0	0	0	0	0	0	0	0	0	0
CAAGTCGATCGCAA-Uninfected	Uninfected	0	0	0	0	0	0	0	0	0	0	0	0	0	0	0	0	0	0
CAATAAACACACGT-Uninfected	Uninfected	0	0	0	0	0	0	0	0	0	0	0	0	0	0	0	0	0	0
CAATAAACACCTGA-Uninfected	Uninfected	0	0	0	0	0	0	0	0	0	0	0	0	0	0	0	0	0	0
CAATAAACCTTGTT-Uninfected	Uninfected	0	0	0	0	0	0	0	0	0	0	0	0	0	0	0	0	0	0
CAATAAACTTTCAC-Uninfected	Uninfected	0	0	0	0	0	0	0	0	0	0	0	0	0	0	0	0	0	0
CAATAATGCATACG-Uninfected	Uninfected	0	0	0	0	0	0	0	0	0	0	0	0	0	0	0	0	0	0
CAATAATGCTAGAC-Uninfected	Uninfected	0	0	0	0	0	0	0	0	0	0	0	0	0	0	0	0	0	0
CAATAATGGTCCTC-Uninfected	Uninfected	0	0	0	0	0	0	0	0	0	0	0	0	0	0	0	0	0	0
CAATAATGTTTCAC-Uninfected	Uninfected	0	0	0	0	0	0	0	0	0	0	0	0	0	0	0	0	0	0
CAATATGACACTCC-Uninfected	Uninfected	0	0	0	0	0	0	0	0	0	0	0	0	0	0	0	0	0	0
CAATATGACGAACT-Uninfected	Uninfected	0	0	0	0	0	0	0	0	0	0	0	0	0	0	0	0	0	0
CAATATGAGAGCTT-Uninfected	Uninfected	0	0	0	0	0	0	0	0	0	0	0	0	0	0	0	0	0	0
CAATATGATCCAGA-Uninfected	Uninfected	0	0	0	0	0	0	0	0	0	0	0	0	0	0	0	0	0	0
CAATGGACACCATG-Uninfected	Uninfected	0	0	0	0	0	0	0	0	0	0	0	0	0	0	0	0	0	0
CAATGGACGCAAGG-Uninfected	Uninfected	0	0	0	0	0	0	0	0	0	0	0	0	0	0	0	0	0	0
CAATGGACTAGACC-Uninfected	Uninfected	0	0	0	0	0	0	0	0	0	0	0	0	0	0	0	0	0	0
CAATGGACTCATTC-Uninfected	Uninfected	0	0	0	0	0	0	0	0	0	0	0	0	0	0	0	0	0	0
CAATTCACAACAGA-Uninfected	Uninfected	0	0	0	0	0	0	0	0	0	0	0	0	0	0	0	0	0	0
CAATTCACCCAGTA-Uninfected	Uninfected	0	0	0	0	0	0	0	0	0	0	0	0	0	0	0	0	0	0
CAATTCACCTGAGT-Uninfected	Uninfected	0	0	0	0	0	0	0	0	0	0	0	0	0	0	0	0	0	0
CAATTCTGCTCCCA-Uninfected	Uninfected	0	0	0	0	0	0	0	0	0	0	0	0	0	0	0	0	0	0
CACAACGACCAAGT-Uninfected	Uninfected	0	0	0	0	0	0	0	0	0	0	0	0	0	0	0	0	0	0
CACAACGACCTATT-Uninfected	Uninfected	0	0	0	0	0	0	0	0	0	0	0	0	0	0	0	0	0	0
CACAACGATCACGA-Uninfected	Uninfected	0	0	0	0	0	0	0	0	0	0	0	0	0	0	0	0	0	0
CACAACGATGTGGT-Uninfected	Uninfected	0	0	0	0	0	0	0	0	0	0	0	0	0	0	0	0	0	0
CACAGAACATCGGT-Uninfected	Uninfected	0	0	0	0	0	0	0	0	0	0	0	0	0	0	0	0	0	0
CACAGAACGTATGC-Uninfected	Uninfected	0	0	0	0	0	0	0	0	0	0	0	0	0	0	0	0	0	0
CACAGATGAAGTGA-Uninfected	Uninfected	0	0	0	0	0	0	0	0	0	0	0	0	0	0	0	0	0	0
CACAGATGATTCTC-Uninfected	Uninfected	0	0	0	0	0	0	0	0	0	0	0	0	0	0	0	0	0	0
CACAGATGTTCTAC-Uninfected	Uninfected	0	0	0	0	0	0	0	0	0	0	0	0	0	0	0	0	0	0
CACAGCCTCGCAAT-Uninfected	Uninfected	0	0	0	0	0	0	0	0	0	0	0	0	0	0	0	0	0	0
CACAGTGAACCTAG-Uninfected	Uninfected	0	0	0	0	0	0	0	0	0	0	0	0	0	0	0	0	0	0
CACAGTGACTACTT-Uninfected	Uninfected	0	0	0	0	0	0	0	0	0	0	0	0	0	0	0	0	0	0
CACATACTAAGCCT-Uninfected	Uninfected	0	0	0	0	0	0	0	0	0	0	0	0	0	0	0	0	0	0
CACATACTATTCGG-Uninfected	Uninfected	0	0	0	0	0	0	0	0	0	0	0	0	0	0	0	0	0	0
CACATACTGAAACA-Uninfected	Uninfected	0	0	0	0	0	0	0	0	0	0	0	0	0	0	0	0	0	0
CACATACTGGATTC-Uninfected	Uninfected	0	0	0	0	0	0	0	0	0	0	0	0	0	0	0	0	0	0
CACATACTGGGATG-Uninfected	Uninfected	0	0	0	0	0	0	0	0	0	0	0	0	0	0	0	0	0	0
CACATGGAAGTCAC-Uninfected	Uninfected	0	0	0	0	0	0	0	0	0	0	0	0	0	0	0	0	0	0
CACATGGATCCAGA-Uninfected	Uninfected	0	0	0	0	0	0	0	0	0	0	0	0	0	0	0	0	0	0
CACCACTGAAAAGC-Uninfected	Uninfected	0	0	0	0	0	0	0	0	0	0	0	0	0	0	0	0	0	0
CACCACTGCACCAA-Uninfected	Uninfected	0	0	0	0	0	0	0	0	0	0	0	0	0	0	0	0	0	0
CACCACTGTGGAAA-Uninfected	Uninfected	0	0	0	0	0	0	0	0	0	0	0	0	0	0	0	0	0	0
CACCCATGACTCAG-Uninfected	Uninfected	0	0	0	0	0	0	0	0	0	0	0	0	0	0	0	0	0	0
CACCCATGATGCCA-Uninfected	Uninfected	0	0	0	0	0	0	0	0	0	0	0	0	0	0	0	0	0	0
CACCCATGGCTTCC-Uninfected	Uninfected	0	0	0	0	0	0	0	0	0	0	0	0	0	0	0	0	0	0
CACCCATGGTATGC-Uninfected	Uninfected	0	0	0	0	0	0	0	0	0	0	0	0	0	0	0	0	0	0
CACCGGGACTGCTC-Uninfected	Uninfected	0	0	0	0	0	0	0	0	0	0	0	0	0	0	0	0	0	0
CACCGGGATGTCAG-Uninfected	Uninfected	0	0	0	0	0	0	0	0	0	0	0	0	0	0	0	0	0	0
CACCGTACACCCAA-Uninfected	Uninfected	0	0	0	0	0	0	0	0	0	0	0	0	0	0	0	0	0	0
CACCGTACTAAAGG-Uninfected	Uninfected	0	0	0	0	0	0	0	0	0	0	0	0	0	0	0	0	0	0
CACCGTACTCTTCA-Uninfected	Uninfected	0	0	0	0	0	0	0	0	0	0	0	0	0	0	0	0	0	0
CACCGTTGGTTGAC-Uninfected	Uninfected	0	0	0	0	0	0	0	0	0	0	0	0	0	0	0	0	0	0
CACCGTTGTACTTC-Uninfected	Uninfected	0	0	0	0	0	0	0	0	0	0	0	0	0	0	0	0	0	0
CACCGTTGTTTCGT-Uninfected	Uninfected	0	0	0	0	0	0	0	0	0	0	0	0	0	0	0	0	0	0
CACCTGACACCTAG-Uninfected	Uninfected	0	0	0	0	0	0	0	0	0	0	0	0	0	0	0	0	0	0
CACGAAACGCTAAC-Uninfected	Uninfected	0	0	0	0	0	0	0	0	0	0	0	0	0	0	0	0	0	0
CACGAAACTATGCG-Uninfected	Uninfected	0	0	0	0	0	0	0	0	0	0	0	0	0	0	0	0	0	0
CACGAAACTATGGC-Uninfected	Uninfected	0	0	0	0	0	0	0	0	0	0	0	0	0	0	0	0	0	0
CACGACCTCGCAAT-Uninfected	Uninfected	0	0	0	0	0	0	0	0	0	0	0	0	0	0	0	0	0	0
CACGACCTGAGCAG-Uninfected	Uninfected	0	0	0	0	0	0	0	0	0	0	0	0	0	0	0	0	0	0
CACGATGAACCGAT-Uninfected	Uninfected	0	0	0	0	0	0	0	0	0	0	0	0	0	0	0	0	0	0
CACGATGACGAACT-Uninfected	Uninfected	0	0	0	0	0	0	0	0	0	0	0	0	0	0	0	0	0	0
CACGATGAGCGATT-Uninfected	Uninfected	0	0	0	0	0	0	0	0	0	0	0	0	0	0	0	0	0	0
CACGGGACTGTAGC-Uninfected	Uninfected	0	0	0	0	0	0	0	0	0	0	0	0	0	0	0	0	0	0
CACGGGTGTCGATG-Uninfected	Uninfected	0	0	0	0	0	0	0	0	0	0	0	0	0	0	0	0	0	0
CACTAACTCACTGA-Uninfected	Uninfected	0	0	0	0	0	0	0	0	0	0	0	0	0	0	0	0	0	0
CACTAACTCCCTTG-Uninfected	Uninfected	0	0	0	0	0	0	0	0	0	0	0	0	0	0	0	0	0	0
CACTAACTGGCGAA-Uninfected	Uninfected	0	0	0	0	0	0	0	0	0	0	0	0	0	0	0	0	0	0
CACTAACTTGGCAT-Uninfected	Uninfected	0	0	0	0	0	0	0	0	0	0	0	0	0	0	0	0	0	0
CACTAGGAAGTGCT-Uninfected	Uninfected	0	0	0	0	0	0	0	0	0	0	0	0	0	0	0	0	0	0
CACTAGGACTCGAA-Uninfected	Uninfected	0	0	0	0	0	0	0	0	0	0	0	0	0	0	0	0	0	0
CACTAGGATGTTCT-Uninfected	Uninfected	0	0	0	0	0	0	0	0	0	0	0	0	0	0	0	0	0	0
CACTATACCTTAGG-Uninfected	Uninfected	0	0	0	0	0	0	0	0	0	0	0	0	0	0	0	0	0	0
CACTATACGTTCAG-Uninfected	Uninfected	0	0	0	0	0	0	0	0	0	0	0	0	0	0	0	0	0	0
CACTCCGACATCAG-Uninfected	Uninfected	0	0	0	0	0	0	0	0	0	0	0	0	0	0	0	0	0	0
CACTCCGACTTGAG-Uninfected	Uninfected	0	0	0	0	0	0	0	0	0	0	0	0	0	0	0	0	0	0
CACTCCGAGCGTTA-Uninfected	Uninfected	0	0	0	0	0	0	0	0	0	0	0	0	0	0	0	0	0	0
CACTCCGATCTCCG-Uninfected	Uninfected	0	0	0	0	0	0	0	0	0	0	0	0	0	0	0	0	0	0
CACTCCGATTAGGC-Uninfected	Uninfected	0	0	0	0	0	0	0	0	0	0	0	0	0	0	0	0	0	0
CACTCTCTCCGCTT-Uninfected	Uninfected	0	0	0	0	0	0	0	0	0	0	0	0	0	0	0	0	0	0
CACTCTCTGTGTCA-Uninfected	Uninfected	0	0	0	0	0	0	0	0	0	0	0	0	0	0	0	0	0	0
CACTGCACAACTGC-Uninfected	Uninfected	0	0	0	0	0	0	0	0	0	0	0	0	0	0	0	0	0	0
CACTGCACAGTAGA-Uninfected	Uninfected	0	0	0	0	0	0	0	0	0	0	0	0	0	0	0	0	0	0
CACTGCACTACTTC-Uninfected	Uninfected	0	0	0	0	0	0	0	0	0	0	0	0	0	0	0	0	0	0
CACTGCACTCAGGT-Uninfected	Uninfected	0	0	0	0	0	0	0	0	0	0	0	0	0	0	0	0	0	0
CACTGCTGGGGCAA-Uninfected	Uninfected	0	0	0	0	0	0	0	0	0	0	0	0	0	0	0	0	0	0
CACTGCTGGTGTTG-Uninfected	Uninfected	0	0	0	0	0	0	0	0	0	0	0	0	0	0	0	0	0	0
CACTTAACCATGAC-Uninfected	Uninfected	0	0	0	0	0	0	0	0	0	0	0	0	0	0	0	0	0	0
CACTTATGAGAGTA-Uninfected	Uninfected	0	0	0	0	0	0	0	0	0	0	0	0	0	0	0	0	0	0
CACTTATGCCAAGT-Uninfected	Uninfected	0	0	0	0	0	0	0	0	0	0	0	0	0	0	0	0	0	0
CACTTATGCTTCGC-Uninfected	Uninfected	0	0	0	0	0	0	0	0	0	0	0	0	0	0	0	0	0	0
CACTTTGACTGTTT-Uninfected	Uninfected	0	0	0	0	0	0	0	0	0	0	0	0	0	0	0	0	0	0
CACTTTGAGAGCAG-Uninfected	Uninfected	0	0	0	0	0	0	0	0	0	0	0	0	0	0	0	0	0	0
CAGAAGCTCACTGA-Uninfected	Uninfected	0	0	0	0	0	0	0	0	0	0	0	0	0	0	0	0	0	0
CAGACAACACCCTC-Uninfected	Uninfected	0	0	0	0	0	0	0	0	0	0	0	0	0	0	0	0	0	0
CAGACAACGTCACA-Uninfected	Uninfected	0	0	0	0	0	0	0	0	0	0	0	0	0	0	0	0	0	0
CAGACAACTGGATC-Uninfected	Uninfected	0	0	0	0	0	0	0	0	0	0	0	0	0	0	0	0	0	0
CAGACATGCACTTT-Uninfected	Uninfected	0	0	0	0	0	0	0	0	0	0	0	0	0	0	0	0	0	0
CAGACATGCGTCTC-Uninfected	Uninfected	0	0	0	0	0	0	0	0	0	0	0	0	0	0	0	0	0	0
CAGACATGCTCAAG-Uninfected	Uninfected	0	0	0	0	0	0	0	0	0	0	0	0	0	0	0	0	0	0
CAGACATGGTTCGA-Uninfected	Uninfected	0	0	0	0	0	0	0	0	0	0	0	0	0	0	0	0	0	0
CAGACCCTACCAGT-Uninfected	Uninfected	0	0	0	0	0	0	0	0	0	0	0	0	0	0	0	0	0	0
CAGACCCTTGCTAG-Uninfected	Uninfected	0	0	0	0	0	0	0	0	0	0	0	0	0	0	0	0	0	0
CAGACTGAGGCAAG-Uninfected	Uninfected	0	0	0	0	0	0	0	0	0	0	0	0	0	0	0	0	0	0
CAGACTGATGCTTT-Uninfected	Uninfected	0	0	0	0	0	0	0	0	0	0	0	0	0	0	0	0	0	0
CAGAGGGAACCTAG-Uninfected	Uninfected	0	0	0	0	0	0	0	0	0	0	0	0	0	0	0	0	0	0
CAGAGGGATATGGC-Uninfected	Uninfected	0	0	0	0	0	0	0	0	0	0	0	0	0	0	0	0	0	0
CAGATCGAAAGGGC-Uninfected	Uninfected	0	0	0	0	0	0	0	0	0	0	0	0	0	0	0	0	0	0
CAGATCGACCCTAC-Uninfected	Uninfected	0	0	0	0	0	0	0	0	0	0	0	0	0	0	0	0	0	0
CAGATGACAGTAGA-Uninfected	Uninfected	0	0	0	0	0	0	0	0	0	0	0	0	0	0	0	0	0	0
CAGATGACATCAGC-Uninfected	Uninfected	0	0	0	0	0	0	0	0	0	0	0	0	0	0	0	0	0	0
CAGCAATGGTGCAT-Uninfected	Uninfected	0	0	0	0	0	0	0	0	0	0	0	0	0	0	0	0	0	0
CAGCAATGTCATTC-Uninfected	Uninfected	0	0	0	0	0	0	0	0	0	0	0	0	0	0	0	0	0	0
CAGCACCTAAACAG-Uninfected	Uninfected	0	0	0	0	0	0	0	0	0	0	0	0	0	0	0	0	0	0
CAGCACCTCCTTTA-Uninfected	Uninfected	0	0	0	0	0	0	0	0	0	0	0	0	0	0	0	0	0	0
CAGCACCTCGACAT-Uninfected	Uninfected	0	0	0	0	0	0	0	0	0	0	0	0	0	0	0	0	0	0
CAGCACCTTTCACT-Uninfected	Uninfected	0	0	0	0	0	0	0	0	0	0	0	0	0	0	0	0	0	0
CAGCATGACTTCCG-Uninfected	Uninfected	0	0	0	0	0	0	0	0	0	0	0	0	0	0	0	0	0	0
CAGCCTACCAACTG-Uninfected	Uninfected	0	0	0	0	0	0	0	0	0	0	0	0	0	0	0	0	0	0
CAGCCTTGCTCTAT-Uninfected	Uninfected	0	0	0	0	0	0	0	0	0	0	0	0	0	0	0	0	0	0
CAGCGGACCTGTTT-Uninfected	Uninfected	0	0	0	0	0	0	0	0	0	0	0	0	0	0	0	0	0	0
CAGCGGACTGATGC-Uninfected	Uninfected	0	0	0	0	0	0	0	0	0	0	0	0	0	0	0	0	0	0
CAGCGTCTGTGTAC-Uninfected	Uninfected	0	0	0	0	0	0	0	0	0	0	0	0	0	0	0	0	0	0
CAGCTAGAAGTGTC-Uninfected	Uninfected	0	0	0	0	0	0	0	0	0	0	0	0	0	0	0	0	0	0
CAGCTAGACTCCAC-Uninfected	Uninfected	0	0	0	0	0	0	0	0	0	0	0	0	0	0	0	0	0	0
CAGCTAGACTCCCA-Uninfected	Uninfected	0	0	0	0	0	0	0	0	0	0	0	0	0	0	0	0	0	0
CAGCTAGAGACGAG-Uninfected	Uninfected	0	0	0	0	0	0	0	0	0	0	0	0	0	0	0	0	0	0
CAGCTCACCCAATG-Uninfected	Uninfected	0	0	0	0	0	0	0	0	0	0	0	0	0	0	0	0	0	0
CAGCTCACTCTTCA-Uninfected	Uninfected	0	0	0	0	0	0	0	0	0	0	0	0	0	0	0	0	0	0
CAGCTCACTGCAGT-Uninfected	Uninfected	0	0	0	0	0	0	0	0	0	0	0	0	0	0	0	0	0	0
CAGCTCTGGTCATG-Uninfected	Uninfected	0	0	0	0	0	0	0	0	0	0	0	0	0	0	0	0	0	0
CAGCTCTGTGTCGA-Uninfected	Uninfected	0	0	0	0	0	0	0	0	0	0	0	0	0	0	0	0	0	0
CAGCTCTGTTGGTG-Uninfected	Uninfected	0	0	0	0	0	0	0	0	0	0	0	0	0	0	0	0	0	0
CAGGAACTCGAGAG-Uninfected	Uninfected	0	0	0	0	0	0	0	0	0	0	0	0	0	0	0	0	0	0
CAGGCCGAACGTAC-Uninfected	Uninfected	0	0	0	0	0	0	0	0	0	0	0	0	0	0	0	0	0	0
CAGGCCGAGCTATG-Uninfected	Uninfected	0	0	0	0	0	0	0	0	0	0	0	0	0	0	0	0	0	0
CAGGGCACCAGTCA-Uninfected	Uninfected	0	0	0	0	0	0	0	0	0	0	0	0	0	0	0	0	0	0
CAGGGCACGTGCAT-Uninfected	Uninfected	0	0	0	0	0	0	0	0	0	0	0	0	0	0	0	0	0	0
CAGGGCACTCACGA-Uninfected	Uninfected	0	0	0	0	0	0	0	0	0	0	0	0	0	0	0	0	0	0
CAGGGCACTCTTCA-Uninfected	Uninfected	0	0	0	0	0	0	0	0	0	0	0	0	0	0	0	0	0	0
CAGGTAACAAGATG-Uninfected	Uninfected	0	0	0	0	0	0	0	0	0	0	0	0	0	0	0	0	0	0
CAGGTAACGAGGGT-Uninfected	Uninfected	0	0	0	0	0	0	0	0	0	0	0	0	0	0	0	0	0	0
CAGGTAACGCGTAT-Uninfected	Uninfected	0	0	0	0	0	0	0	0	0	0	0	0	0	0	0	0	0	0
CAGGTTGATGAGAA-Uninfected	Uninfected	0	0	0	0	0	0	0	0	0	0	0	0	0	0	0	0	0	0
CAGTCAGATCGCTC-Uninfected	Uninfected	0	0	0	0	0	0	0	0	0	0	0	0	0	0	0	0	0	0
CAGTCAGATGTCCC-Uninfected	Uninfected	0	0	0	0	0	0	0	0	0	0	0	0	0	0	0	0	0	0
CAGTGATGAAGCAA-Uninfected	Uninfected	0	0	0	0	0	0	0	0	0	0	0	0	0	0	0	0	0	0
CAGTGATGGCAAGG-Uninfected	Uninfected	0	0	0	0	0	0	0	0	0	0	0	0	0	0	0	0	0	0
CAGTGATGTACGAC-Uninfected	Uninfected	0	0	0	0	0	0	0	0	0	0	0	0	0	0	0	0	0	0
CAGTGATGTTCTTG-Uninfected	Uninfected	0	0	0	0	0	0	0	0	0	0	0	0	0	0	0	0	0	0
CAGTGTGAAGTCGT-Uninfected	Uninfected	0	0	0	0	0	0	0	0	0	0	0	0	0	0	0	0	0	0
CAGTGTGACGCATA-Uninfected	Uninfected	0	0	0	0	0	0	0	0	0	0	0	0	0	0	0	0	0	0
CAGTGTGATGTGAC-Uninfected	Uninfected	0	0	0	0	0	0	0	0	0	0	0	0	0	0	0	0	0	0
CAGTTACTCAGTCA-Uninfected	Uninfected	0	0	0	0	0	0	0	0	0	0	0	0	0	0	0	0	0	0
CAGTTACTGGTACT-Uninfected	Uninfected	0	0	0	0	0	0	0	0	0	0	0	0	0	0	0	0	0	0
CAGTTACTTGACCA-Uninfected	Uninfected	0	0	0	0	0	0	0	0	0	0	0	0	0	0	0	0	0	0
CAGTTACTTGCAGT-Uninfected	Uninfected	0	0	0	0	0	0	0	0	0	0	0	0	0	0	0	0	0	0
CAGTTGGAAGCCAT-Uninfected	Uninfected	0	0	0	0	0	0	0	0	0	0	0	0	0	0	0	0	0	0
CAGTTGGACCTCAC-Uninfected	Uninfected	0	0	0	0	0	0	0	0	0	0	0	0	0	0	0	0	0	0
CAGTTGGAGTAGGG-Uninfected	Uninfected	0	0	0	0	0	0	0	0	0	0	0	0	0	0	0	0	0	0
CAGTTTACACGTAC-Uninfected	Uninfected	0	0	0	0	0	0	0	0	0	0	0	0	0	0	0	0	0	0
CATAAAACCACAAC-Uninfected	Uninfected	0	0	0	0	0	0	0	0	0	0	0	0	0	0	0	0	0	0
CATAAAACGGAGTG-Uninfected	Uninfected	0	0	0	0	0	0	0	0	0	0	0	0	0	0	0	0	0	0
CATAAAACGTACAC-Uninfected	Uninfected	0	0	0	0	0	0	0	0	0	0	0	0	0	0	0	0	0	0
CATAAAACTCAGGT-Uninfected	Uninfected	0	0	0	0	0	0	0	0	0	0	0	0	0	0	0	0	0	0
CATAAAACTTCTAC-Uninfected	Uninfected	0	0	0	0	0	0	0	0	0	0	0	0	0	0	0	0	0	0
CATAAATGCGATAC-Uninfected	Uninfected	0	0	0	0	0	0	0	0	0	0	0	0	0	0	0	0	0	0
CATAAATGGCCCTT-Uninfected	Uninfected	0	0	0	0	0	0	0	0	0	0	0	0	0	0	0	0	0	0
CATAACCTAGGAGC-Uninfected	Uninfected	0	0	0	0	0	0	0	0	0	0	0	0	0	0	0	0	0	0
CATAACCTCGTGAT-Uninfected	Uninfected	0	0	0	0	0	0	0	0	0	0	0	0	0	0	0	0	0	0
CATAACCTGCCCTT-Uninfected	Uninfected	0	0	0	0	0	0	0	0	0	0	0	0	0	0	0	0	0	0
CATACTACATAAGG-Uninfected	Uninfected	0	0	0	0	0	0	0	0	0	0	0	0	0	0	0	0	0	0
CATACTACGCATAC-Uninfected	Uninfected	0	0	0	0	0	0	0	0	0	0	0	0	0	0	0	0	0	0
CATACTACGCTCCT-Uninfected	Uninfected	0	0	0	0	0	0	0	0	0	0	0	0	0	0	0	0	0	0
CATACTACGGGATG-Uninfected	Uninfected	0	0	0	0	0	0	0	0	0	0	0	0	0	0	0	0	0	0
CATACTACTCTTAC-Uninfected	Uninfected	0	0	0	0	0	0	0	0	0	0	0	0	0	0	0	0	0	0
CATACTACTGAGGG-Uninfected	Uninfected	0	0	0	0	0	0	0	0	0	0	0	0	0	0	0	0	0	0
CATACTTGAACCGT-Uninfected	Uninfected	0	0	0	0	0	0	0	0	0	0	0	0	0	0	0	0	0	0
CATACTTGACACGT-Uninfected	Uninfected	0	0	0	0	0	0	0	0	0	0	0	0	0	0	0	0	0	0
CATACTTGAGAACA-Uninfected	Uninfected	0	0	0	0	0	0	0	0	0	0	0	0	0	0	0	0	0	0
CATACTTGCTCAAG-Uninfected	Uninfected	0	0	0	0	0	0	0	0	0	0	0	0	0	0	0	0	0	0
CATACTTGGGTGTT-Uninfected	Uninfected	0	0	0	0	0	0	0	0	0	0	0	0	0	0	0	0	0	0
CATACTTGTGCACA-Uninfected	Uninfected	0	0	0	0	0	0	0	0	0	0	0	0	0	0	0	0	0	0
CATAGTCTGTGTAC-Uninfected	Uninfected	0	0	0	0	0	0	0	0	0	0	0	0	0	0	0	0	0	0
CATATAGACAGGAG-Uninfected	Uninfected	0	0	0	0	0	0	0	0	0	0	0	0	0	0	0	0	0	0
CATATAGACCGAAT-Uninfected	Uninfected	0	0	0	0	0	0	0	0	0	0	0	0	0	0	0	0	0	0
CATATAGATTCTGT-Uninfected	Uninfected	0	0	0	0	0	0	0	0	0	0	0	0	0	0	0	0	0	0
CATCAACTCTGGAT-Uninfected	Uninfected	0	0	0	0	0	0	0	0	0	0	0	0	0	0	0	0	0	0
CATCAGGACTGCAA-Uninfected	Uninfected	0	0	0	0	0	0	0	0	0	0	0	0	0	0	0	0	0	0
CATCAGGAGAGGTG-Uninfected	Uninfected	0	0	0	0	0	0	0	0	0	0	0	0	0	0	0	0	0	0
CATCAGGATGAGGG-Uninfected	Uninfected	0	0	0	0	0	0	0	0	0	0	0	0	0	0	0	0	0	0
CATCAGGATGTTCT-Uninfected	Uninfected	0	0	0	0	0	0	0	0	0	0	0	0	0	0	0	0	0	0
CATCATACCGACAT-Uninfected	Uninfected	0	0	0	0	0	0	0	0	0	0	0	0	0	0	0	0	0	0
CATCATACTAGAAG-Uninfected	Uninfected	0	0	0	0	0	0	0	0	0	0	0	0	0	0	0	0	0	0
CATCCCGACCCGTT-Uninfected	Uninfected	0	0	0	0	0	0	0	0	0	0	0	0	0	0	0	0	0	0
CATCCCGACCTTGC-Uninfected	Uninfected	0	0	0	0	0	0	0	0	0	0	0	0	0	0	0	0	0	0
CATCCCGATAAGCC-Uninfected	Uninfected	0	0	0	0	0	0	0	0	0	0	0	0	0	0	0	0	0	0
CATCGCTGGCTATG-Uninfected	Uninfected	0	0	0	0	0	0	0	0	0	0	0	0	0	0	0	0	0	0
CATCGCTGGGTTTG-Uninfected	Uninfected	0	0	0	0	0	0	0	0	0	0	0	0	0	0	0	0	0	0
CATCGCTGGTTACG-Uninfected	Uninfected	0	0	0	0	0	0	0	0	0	0	0	0	0	0	0	0	0	0
CATCGCTGTGTCAG-Uninfected	Uninfected	0	0	0	0	0	0	0	0	0	0	0	0	0	0	0	0	0	0
CATCGGCTATTGGC-Uninfected	Uninfected	0	0	0	0	0	0	0	0	0	0	0	0	0	0	0	0	0	0
CATCTCCTCTAGAC-Uninfected	Uninfected	0	0	0	0	0	0	0	0	0	0	0	0	0	0	0	0	0	0
CATCTCCTGTATCG-Uninfected	Uninfected	0	0	0	0	0	0	0	0	0	0	0	0	0	0	0	0	0	0
CATCTCCTTGAGCT-Uninfected	Uninfected	0	0	0	0	0	0	0	0	0	0	0	0	0	0	0	0	0	0
CATCTTGATAACGC-Uninfected	Uninfected	0	0	0	0	0	0	0	0	0	0	0	0	0	0	0	0	0	0
CATGAGACGACGGA-Uninfected	Uninfected	0	0	0	0	0	0	0	0	0	0	0	0	0	0	0	0	0	0
CATGAGACGGACTT-Uninfected	Uninfected	0	0	0	0	0	0	0	0	0	0	0	0	0	0	0	0	0	0
CATGAGACTCAAGC-Uninfected	Uninfected	0	0	0	0	0	0	0	0	0	0	0	0	0	0	0	0	0	0
CATGCCACCCATGA-Uninfected	Uninfected	0	0	0	0	0	0	0	0	0	0	0	0	0	0	0	0	0	0
CATGCCACGGTCAT-Uninfected	Uninfected	0	0	0	0	0	0	0	0	0	0	0	0	0	0	0	0	0	0
CATGCCACGTTTCT-Uninfected	Uninfected	0	0	0	0	0	0	0	0	0	0	0	0	0	0	0	0	0	0
CATGCCACTTCTAC-Uninfected	Uninfected	0	0	0	0	0	0	0	0	0	0	0	0	0	0	0	0	0	0
CATGCGCTCCGCTT-Uninfected	Uninfected	0	0	0	0	0	0	0	0	0	0	0	0	0	0	0	0	0	0
CATGCGCTCGAGTT-Uninfected	Uninfected	0	0	0	0	0	0	0	0	0	0	0	0	0	0	0	0	0	0
CATGGATGATTCGG-Uninfected	Uninfected	0	0	0	0	0	0	0	0	0	0	0	0	0	0	0	0	0	0
CATGGATGCTGGTA-Uninfected	Uninfected	0	0	0	0	0	0	0	0	0	0	0	0	0	0	0	0	0	0
CATGGATGTGCATG-Uninfected	Uninfected	0	0	0	0	0	0	0	0	0	0	0	0	0	0	0	0	0	0
CATGGCCTACACCA-Uninfected	Uninfected	0	0	0	0	0	0	0	0	0	0	0	0	0	0	0	0	0	0
CATGGCCTCGTGTA-Uninfected	Uninfected	0	0	0	0	0	0	0	0	0	0	0	0	0	0	0	0	0	0
CATGTACTCAAGCT-Uninfected	Uninfected	0	0	0	0	0	0	0	0	0	0	0	0	0	0	0	0	0	0
CATGTACTTCTCTA-Uninfected	Uninfected	0	0	0	0	0	0	0	0	0	0	0	0	0	0	0	0	0	0
CATGTACTTTTCGT-Uninfected	Uninfected	0	0	0	0	0	0	0	0	0	0	0	0	0	0	0	0	0	0
CATGTTACTTCCGC-Uninfected	Uninfected	0	0	0	0	0	0	0	0	0	0	0	0	0	0	0	0	0	0
CATGTTTGAAGGGC-Uninfected	Uninfected	0	0	0	0	0	0	0	0	0	0	0	0	0	0	0	0	0	0
CATGTTTGACGTAC-Uninfected	Uninfected	0	0	0	0	0	0	0	0	0	0	0	0	0	0	0	0	0	0
CATGTTTGGCATAC-Uninfected	Uninfected	0	0	0	0	0	0	0	0	0	0	0	0	0	0	0	0	0	0
CATTACACAAGTGA-Uninfected	Uninfected	0	0	0	0	0	0	0	0	0	0	0	0	0	0	0	0	0	0
CATTACACGCGTAT-Uninfected	Uninfected	0	0	0	0	0	0	0	0	0	0	0	0	0	0	0	0	0	0
CATTACACTTCGGA-Uninfected	Uninfected	0	0	0	0	0	0	0	0	0	0	0	0	0	0	0	0	0	0
CATTAGCTACACGT-Uninfected	Uninfected	0	0	0	0	0	0	0	0	0	0	0	0	0	0	0	0	0	0
CATTAGCTCCAGTA-Uninfected	Uninfected	0	0	0	0	0	0	0	0	0	0	0	0	0	0	0	0	0	0
CATTAGCTCGATAC-Uninfected	Uninfected	0	0	0	0	0	0	0	0	0	0	0	0	0	0	0	0	0	0
CATTAGCTGCTGTA-Uninfected	Uninfected	0	0	0	0	0	0	0	0	0	0	0	0	0	0	0	0	0	0
CATTCCCTAGTAGA-Uninfected	Uninfected	0	0	0	0	0	0	0	0	0	0	0	0	0	0	0	0	0	0
CATTCCCTCAACTG-Uninfected	Uninfected	0	0	0	0	0	0	0	0	0	0	0	0	0	0	0	0	0	0
CATTCCCTGGGACA-Uninfected	Uninfected	0	0	0	0	0	0	0	0	0	0	0	0	0	0	0	0	0	0
CATTGACTACACTG-Uninfected	Uninfected	0	0	0	0	0	0	0	0	0	0	0	0	0	0	0	0	0	0
CATTGACTGGAGGT-Uninfected	Uninfected	0	0	0	0	0	0	0	0	0	0	0	0	0	0	0	0	0	0
CATTGACTTATCTC-Uninfected	Uninfected	0	0	0	0	0	0	0	0	0	0	0	0	0	0	0	0	0	0
CATTGGGATCTGGA-Uninfected	Uninfected	0	0	0	0	0	0	0	0	0	0	0	0	0	0	0	0	0	0
CATTGTACAGCTAC-Uninfected	Uninfected	0	0	0	0	0	0	0	0	0	0	0	0	0	0	0	0	0	0
CATTGTACATTCTC-Uninfected	Uninfected	0	0	0	0	0	0	0	0	0	0	0	0	0	0	0	0	0	0
CATTGTACCCTCAC-Uninfected	Uninfected	0	0	0	0	0	0	0	0	0	0	0	0	0	0	0	0	0	0
CATTGTTGCCAAGT-Uninfected	Uninfected	0	0	0	0	0	0	0	0	0	0	0	0	0	0	0	0	0	0
CATTGTTGGAATCC-Uninfected	Uninfected	0	0	0	0	0	0	0	0	0	0	0	0	0	0	0	0	0	0
CATTTCGAACGTAC-Uninfected	Uninfected	0	0	0	0	0	0	0	0	0	0	0	0	0	0	0	0	0	0
CATTTCGATCACCC-Uninfected	Uninfected	0	0	0	0	0	0	0	0	0	0	0	0	0	0	0	0	0	0
CATTTCGATCGTTT-Uninfected	Uninfected	0	0	0	0	0	0	0	0	0	0	0	0	0	0	0	0	0	0
CATTTGACCTGTTT-Uninfected	Uninfected	0	0	0	0	0	0	0	0	0	0	0	0	0	0	0	0	0	0
CATTTGACGTACAC-Uninfected	Uninfected	0	0	0	0	0	0	0	0	0	0	0	0	0	0	0	0	0	0
CATTTGACGTTCGA-Uninfected	Uninfected	0	0	0	0	0	0	0	0	0	0	0	0	0	0	0	0	0	0
CATTTGTGAGGGTG-Uninfected	Uninfected	0	0	0	0	0	0	0	0	0	0	0	0	0	0	0	0	0	0
CATTTGTGCTAAGC-Uninfected	Uninfected	0	0	0	0	0	0	0	0	0	0	0	0	0	0	0	0	0	0
CCAACCTGAGAGGC-Uninfected	Uninfected	0	0	0	0	0	0	0	0	0	0	0	0	0	0	0	0	0	0
CCAACCTGCCAGTA-Uninfected	Uninfected	0	0	0	0	0	0	0	0	0	0	0	0	0	0	0	0	0	0
CCAACCTGCTCCCA-Uninfected	Uninfected	0	0	0	0	0	0	0	0	0	0	0	0	0	0	0	0	0	0
CCAACCTGTCGCTC-Uninfected	Uninfected	0	0	0	0	0	0	0	0	0	0	0	0	0	0	0	0	0	0
CCAAGAACATCGAC-Uninfected	Uninfected	0	0	0	0	0	0	0	0	0	0	0	0	0	0	0	0	0	0
CCAAGAACTGCTCC-Uninfected	Uninfected	0	0	0	0	0	0	0	0	0	0	0	0	0	0	0	0	0	0
CCAAGAACTGTCTT-Uninfected	Uninfected	0	0	0	0	0	0	0	0	0	0	0	0	0	0	0	0	0	0
CCAAGATGAAACAG-Uninfected	Uninfected	0	0	0	0	0	0	0	0	0	0	0	0	0	0	0	0	0	0
CCAAGATGAGCTCA-Uninfected	Uninfected	0	0	0	0	0	0	0	0	0	0	0	0	0	0	0	0	0	0
CCAAGATGTATCTC-Uninfected	Uninfected	0	0	0	0	0	0	0	0	0	0	0	0	0	0	0	0	0	0
CCAAGTGACGCTAA-Uninfected	Uninfected	0	0	0	0	0	0	0	0	0	0	0	0	0	0	0	0	0	0
CCAAGTGACTTGAG-Uninfected	Uninfected	0	0	0	0	0	0	0	0	0	0	0	0	0	0	0	0	0	0
CCAATGGACCTTGC-Uninfected	Uninfected	0	0	0	0	0	0	0	0	0	0	0	0	0	0	0	0	0	0
CCAATGGACTGGAT-Uninfected	Uninfected	0	0	0	0	0	0	0	0	0	0	0	0	0	0	0	0	0	0
CCAATGGAGGCGAA-Uninfected	Uninfected	0	0	0	0	0	0	0	0	0	0	0	0	0	0	0	0	0	0
CCAATGGAGTAAGA-Uninfected	Uninfected	0	0	0	0	0	0	0	0	0	0	0	0	0	0	0	0	0	0
CCAATTTGGCCATA-Uninfected	Uninfected	0	0	0	0	0	0	0	0	0	0	0	0	0	0	0	0	0	0
CCACCATGAGCGTT-Uninfected	Uninfected	0	0	0	0	0	0	0	0	0	0	0	0	0	0	0	0	0	0
CCACCATGGTACGT-Uninfected	Uninfected	0	0	0	0	0	0	0	0	0	0	0	0	0	0	0	0	0	0
CCACCATGTATTCC-Uninfected	Uninfected	0	0	0	0	0	0	0	0	0	0	0	0	0	0	0	0	0	0
CCACGGGACAGAAA-Uninfected	Uninfected	0	0	0	0	0	0	0	0	0	0	0	0	0	0	0	0	0	0
CCACGGGATAAAGG-Uninfected	Uninfected	0	0	0	0	0	0	0	0	0	0	0	0	0	0	0	0	0	0
CCACTGACACGTGT-Uninfected	Uninfected	0	0	0	0	0	0	0	0	0	0	0	0	0	0	0	0	0	0
CCACTGACAGCATC-Uninfected	Uninfected	0	0	0	0	0	0	0	0	0	0	0	0	0	0	0	0	0	0
CCACTGACTAGCCA-Uninfected	Uninfected	0	0	0	0	0	0	0	0	0	0	0	0	0	0	0	0	0	0
CCACTGACTCGTGA-Uninfected	Uninfected	0	0	0	0	0	0	0	0	0	0	0	0	0	0	0	0	0	0
CCACTGTGAGTGCT-Uninfected	Uninfected	0	0	0	0	0	0	0	0	0	0	0	0	0	0	0	0	0	0
CCACTGTGGGAGTG-Uninfected	Uninfected	0	0	0	0	0	0	0	0	0	0	0	0	0	0	0	0	0	0
CCACTTCTAGAAGT-Uninfected	Uninfected	0	0	0	0	0	0	0	0	0	0	0	0	0	0	0	0	0	0
CCACTTCTTGACTG-Uninfected	Uninfected	0	0	0	0	0	0	0	0	0	0	0	0	0	0	0	0	0	0
CCAGAAACACTCTT-Uninfected	Uninfected	0	0	0	0	0	0	0	0	0	0	0	0	0	0	0	0	0	0
CCAGAAACAGCGTT-Uninfected	Uninfected	0	0	0	0	0	0	0	0	0	0	0	0	0	0	0	0	0	0
CCAGAAACCGTTAG-Uninfected	Uninfected	0	0	0	0	0	0	0	0	0	0	0	0	0	0	0	0	0	0
CCAGAAACTAGAAG-Uninfected	Uninfected	0	0	0	0	0	0	0	0	0	0	0	0	0	0	0	0	0	0
CCAGACCTCTGAGT-Uninfected	Uninfected	0	0	0	0	0	0	0	0	0	0	0	0	0	0	0	0	0	0
CCAGACCTTCTTTG-Uninfected	Uninfected	0	0	0	0	0	0	0	0	0	0	0	0	0	0	0	0	0	0
CCAGATGAAGCAAA-Uninfected	Uninfected	0	0	0	0	0	0	0	0	0	0	0	0	0	0	0	0	0	0
CCAGATGACTCCCA-Uninfected	Uninfected	0	0	0	0	0	0	0	0	0	0	0	0	0	0	0	0	0	0
CCAGCACTATACCG-Uninfected	Uninfected	0	0	0	0	0	0	0	0	0	0	0	0	0	0	0	0	0	0
CCAGCACTGAATCC-Uninfected	Uninfected	0	0	0	0	0	0	0	0	0	0	0	0	0	0	0	0	0	0
CCAGCACTGAATGA-Uninfected	Uninfected	0	0	0	0	0	0	0	0	0	0	0	0	0	0	0	0	0	0
CCAGCGGACATTTC-Uninfected	Uninfected	0	0	0	0	0	0	0	0	0	0	0	0	0	0	0	0	0	0
CCAGCGGAGTAGGG-Uninfected	Uninfected	0	0	0	0	0	0	0	0	0	0	0	0	0	0	0	0	0	0
CCAGCGGATAACCG-Uninfected	Uninfected	0	0	0	0	0	0	0	0	0	0	0	0	0	0	0	0	0	0
CCAGCGGATCTCCG-Uninfected	Uninfected	0	0	0	0	0	0	0	0	0	0	0	0	0	0	0	0	0	0
CCAGCTACCCCTCA-Uninfected	Uninfected	0	0	0	0	0	0	0	0	0	0	0	0	0	0	0	0	0	0
CCAGCTACCTCTTA-Uninfected	Uninfected	0	0	0	0	0	0	0	0	0	0	0	0	0	0	0	0	0	0
CCAGCTACGTACGT-Uninfected	Uninfected	0	0	0	0	0	0	0	0	0	0	0	0	0	0	0	0	0	0
CCAGCTACTGAGCT-Uninfected	Uninfected	0	0	0	0	0	0	0	0	0	0	0	0	0	0	0	0	0	0
CCAGGTCTAGCGTT-Uninfected	Uninfected	0	0	0	0	0	0	0	0	0	0	0	0	0	0	0	0	0	0
CCAGGTCTATGACC-Uninfected	Uninfected	0	0	0	0	0	0	0	0	0	0	0	0	0	0	0	0	0	0
CCAGGTCTGAGGAC-Uninfected	Uninfected	0	0	0	0	0	0	0	0	0	0	0	0	0	0	0	0	0	0
CCAGTCACGAGACG-Uninfected	Uninfected	0	0	0	0	0	0	0	0	0	0	0	0	0	0	0	0	0	0
CCAGTCACGGTAGG-Uninfected	Uninfected	0	0	0	0	0	0	0	0	0	0	0	0	0	0	0	0	0	0
CCAGTCACGTGAGG-Uninfected	Uninfected	0	0	0	0	0	0	0	0	0	0	0	0	0	0	0	0	0	0
CCAGTCACTGGTTG-Uninfected	Uninfected	0	0	0	0	0	0	0	0	0	0	0	0	0	0	0	0	0	0
CCAGTCACTTCATC-Uninfected	Uninfected	0	0	0	0	0	0	0	0	0	0	0	0	0	0	0	0	0	0
CCAGTCTGCCAAGT-Uninfected	Uninfected	0	0	0	0	0	0	0	0	0	0	0	0	0	0	0	0	0	0
CCAGTCTGGCTACA-Uninfected	Uninfected	0	0	0	0	0	0	0	0	0	0	0	0	0	0	0	0	0	0
CCAGTGCTCACAAC-Uninfected	Uninfected	0	0	0	0	0	0	0	0	0	0	0	0	0	0	0	0	0	0
CCAGTGCTGGTAAA-Uninfected	Uninfected	0	0	0	0	0	0	0	0	0	0	0	0	0	0	0	0	0	0
CCATAGGAACCAAC-Uninfected	Uninfected	0	0	0	0	0	0	0	0	0	0	0	0	0	0	0	0	0	0
CCATAGGAAGCGTT-Uninfected	Uninfected	0	0	0	0	0	0	0	0	0	0	0	0	0	0	0	0	0	0
CCATAGGACACTTT-Uninfected	Uninfected	0	0	0	0	0	0	0	0	0	0	0	0	0	0	0	0	0	0
CCATAGGATGGGAG-Uninfected	Uninfected	0	0	0	0	0	0	0	0	0	0	0	0	0	0	0	0	0	0
CCATATACCATGAC-Uninfected	Uninfected	0	0	0	0	0	0	0	0	0	0	0	0	0	0	0	0	0	0
CCATATACGGAGGT-Uninfected	Uninfected	0	0	0	0	0	0	0	0	0	0	0	0	0	0	0	0	0	0
CCATCCGACTCGCT-Uninfected	Uninfected	0	0	0	0	0	0	0	0	0	0	0	0	0	0	0	0	0	0
CCATCCGATGGAAA-Uninfected	Uninfected	0	0	0	0	0	0	0	0	0	0	0	0	0	0	0	0	0	0
CCATCGTGACGACT-Uninfected	Uninfected	0	0	0	0	0	0	0	0	0	0	0	0	0	0	0	0	0	0
CCATCGTGAGAAGT-Uninfected	Uninfected	0	0	0	0	0	0	0	0	0	0	0	0	0	0	0	0	0	0
CCATGCTGAGCAAA-Uninfected	Uninfected	0	0	0	0	0	0	0	0	0	0	0	0	0	0	0	0	0	0
CCATTAACACGGGA-Uninfected	Uninfected	0	0	0	0	0	0	0	0	0	0	0	0	0	0	0	0	0	0
CCATTAACAGGCGA-Uninfected	Uninfected	0	0	0	0	0	0	0	0	0	0	0	0	0	0	0	0	0	0
CCATTAACCAAGCT-Uninfected	Uninfected	0	0	0	0	0	0	0	0	0	0	0	0	0	0	0	0	0	0
CCCAAAGAAAGAAC-Uninfected	Uninfected	0	0	0	0	0	0	0	0	0	0	0	0	0	0	0	0	0	0
CCCAAAGACTTGGA-Uninfected	Uninfected	0	0	0	0	0	0	0	0	0	0	0	0	0	0	0	0	0	0
CCCAAAGATCCTAT-Uninfected	Uninfected	0	0	0	0	0	0	0	0	0	0	0	0	0	0	0	0	0	0
CCCAACACACTACG-Uninfected	Uninfected	0	0	0	0	0	0	0	0	0	0	0	0	0	0	0	0	0	0
CCCAACTGAGAACA-Uninfected	Uninfected	0	0	0	0	0	0	0	0	0	0	0	0	0	0	0	0	0	0
CCCAACTGCCCTAC-Uninfected	Uninfected	0	0	0	0	0	0	0	0	0	0	0	0	0	0	0	0	0	0
CCCACATGGTGTCA-Uninfected	Uninfected	0	0	0	0	0	0	0	0	0	0	0	0	0	0	0	0	0	0
CCCAGACTAACCTG-Uninfected	Uninfected	0	0	0	0	0	0	0	0	0	0	0	0	0	0	0	0	0	0
CCCAGACTACTACG-Uninfected	Uninfected	0	0	0	0	0	0	0	0	0	0	0	0	0	0	0	0	0	0
CCCAGACTCAGTTG-Uninfected	Uninfected	0	0	0	0	0	0	0	0	0	0	0	0	0	0	0	0	0	0
CCCAGACTCGGAGA-Uninfected	Uninfected	0	0	0	0	0	0	0	0	0	0	0	0	0	0	0	0	0	0
CCCAGACTGGGACA-Uninfected	Uninfected	0	0	0	0	0	0	0	0	0	0	0	0	0	0	0	0	0	0
CCCAGACTTCCTAT-Uninfected	Uninfected	0	0	0	0	0	0	0	0	0	0	0	0	0	0	0	0	0	0
CCCAGTTGTGCACA-Uninfected	Uninfected	0	0	0	0	0	0	0	0	0	0	0	0	0	0	0	0	0	0
CCCATCGAAATCGC-Uninfected	Uninfected	0	0	0	0	0	0	0	0	0	0	0	0	0	0	0	0	0	0
CCCATCGAACTTTC-Uninfected	Uninfected	0	0	0	0	0	0	0	0	0	0	0	0	0	0	0	0	0	0
CCCATCGAGTTGCA-Uninfected	Uninfected	0	0	0	0	0	0	0	0	0	0	0	0	0	0	0	0	0	0
CCCATGTGAAGTGA-Uninfected	Uninfected	0	0	0	0	0	0	0	0	0	0	0	0	0	0	0	0	0	0
CCCATGTGAATCGC-Uninfected	Uninfected	0	0	0	0	0	0	0	0	0	0	0	0	0	0	0	0	0	0
CCCGAACTCGACTA-Uninfected	Uninfected	0	0	0	0	0	0	0	0	0	0	0	0	0	0	0	0	0	0
CCCGAACTGACAAA-Uninfected	Uninfected	0	0	0	0	0	0	0	0	0	0	0	0	0	0	0	0	0	0
CCCGATTGGCTGTA-Uninfected	Uninfected	0	0	0	0	0	0	0	0	0	0	0	0	0	0	0	0	0	0
CCCGATTGTCACGA-Uninfected	Uninfected	0	0	0	0	0	0	0	0	0	0	0	0	0	0	0	0	0	0
CCCGGAGAAACGGG-Uninfected	Uninfected	0	0	0	0	0	0	0	0	0	0	0	0	0	0	0	0	0	0
CCCGGAGAACGGAG-Uninfected	Uninfected	0	0	0	0	0	0	0	0	0	0	0	0	0	0	0	0	0	0
CCCGGAGACATTGG-Uninfected	Uninfected	0	0	0	0	0	0	0	0	0	0	0	0	0	0	0	0	0	0
CCCGGAGACCTGTC-Uninfected	Uninfected	0	0	0	0	0	0	0	0	0	0	0	0	0	0	0	0	0	0
CCCTACGAATCAGC-Uninfected	Uninfected	0	0	0	0	0	0	0	0	0	0	0	0	0	0	0	0	0	0
CCCTACGACATGAC-Uninfected	Uninfected	0	0	0	0	0	0	0	0	0	0	0	0	0	0	0	0	0	0
CCCTACGACATTGG-Uninfected	Uninfected	0	0	0	0	0	0	0	0	0	0	0	0	0	0	0	0	0	0
CCCTACGACCAACA-Uninfected	Uninfected	0	0	0	0	0	0	0	0	0	0	0	0	0	0	0	0	0	0
CCCTACGATCCTCG-Uninfected	Uninfected	0	0	0	0	0	0	0	0	0	0	0	0	0	0	0	0	0	0
CCCTACGATCTCGC-Uninfected	Uninfected	0	0	0	0	0	0	0	0	0	0	0	0	0	0	0	0	0	0
CCCTACGATTGGCA-Uninfected	Uninfected	0	0	0	0	0	0	0	0	0	0	0	0	0	0	0	0	0	0
CCCTAGTGCAAAGA-Uninfected	Uninfected	0	0	0	0	0	0	0	0	0	0	0	0	0	0	0	0	0	0
CCCTAGTGCCAAGT-Uninfected	Uninfected	0	0	0	0	0	0	0	0	0	0	0	0	0	0	0	0	0	0
CCCTAGTGCTGAAC-Uninfected	Uninfected	0	0	0	0	0	0	0	0	0	0	0	0	0	0	0	0	0	0
CCCTAGTGGCGAGA-Uninfected	Uninfected	0	0	0	0	0	0	0	0	0	0	0	0	0	0	0	0	0	0
CCCTCAGAAAACAG-Uninfected	Uninfected	0	0	0	0	0	0	0	0	0	0	0	0	0	0	0	0	0	0
CCCTCAGATCCTGC-Uninfected	Uninfected	0	0	0	0	0	0	0	0	0	0	0	0	0	0	0	0	0	0
CCCTGAACGACTAC-Uninfected	Uninfected	0	0	0	0	0	0	0	0	0	0	0	0	0	0	0	0	0	0
CCCTGAACGTATGC-Uninfected	Uninfected	0	0	0	0	0	0	0	0	0	0	0	0	0	0	0	0	0	0
CCCTGATGGCTATG-Uninfected	Uninfected	0	0	0	0	0	0	0	0	0	0	0	0	0	0	0	0	0	0
CCCTGATGTTCTTG-Uninfected	Uninfected	0	0	0	0	0	0	0	0	0	0	0	0	0	0	0	0	0	0
CCCTGATGTTGCAG-Uninfected	Uninfected	0	0	0	0	0	0	0	0	0	0	0	0	0	0	0	0	0	0
CCCTTACTACGGAG-Uninfected	Uninfected	0	0	0	0	0	0	0	0	0	0	0	0	0	0	0	0	0	0
CCCTTACTAGGTCT-Uninfected	Uninfected	0	0	0	0	0	0	0	0	0	0	0	0	0	0	0	0	0	0
CCCTTACTTTTCTG-Uninfected	Uninfected	0	0	0	0	0	0	0	0	0	0	0	0	0	0	0	0	0	0
CCCTTACTTTTGGG-Uninfected	Uninfected	0	0	0	0	0	0	0	0	0	0	0	0	0	0	0	0	0	0
CCGAAAACACTCAG-Uninfected	Uninfected	0	0	0	0	0	0	0	0	0	0	0	0	0	0	0	0	0	0
CCGAAAACCTGCAA-Uninfected	Uninfected	0	0	0	0	0	0	0	0	0	0	0	0	0	0	0	0	0	0
CCGACACTCTGTGA-Uninfected	Uninfected	0	0	0	0	0	0	0	0	0	0	0	0	0	0	0	0	0	0
CCGACTACAGAGGC-Uninfected	Uninfected	0	0	0	0	0	0	0	0	0	0	0	0	0	0	0	0	0	0
CCGACTACATTCCT-Uninfected	Uninfected	0	0	0	0	0	0	0	0	0	0	0	0	0	0	0	0	0	0
CCGACTACCGTTAG-Uninfected	Uninfected	0	0	0	0	0	0	0	0	0	0	0	0	0	0	0	0	0	0
CCGATAGAACCTAG-Uninfected	Uninfected	0	0	0	0	0	0	0	0	0	0	0	0	0	0	0	0	0	0
CCGATAGACTTCGC-Uninfected	Uninfected	0	0	0	0	0	0	0	0	0	0	0	0	0	0	0	0	0	0
CCGATAGAGGTCTA-Uninfected	Uninfected	0	0	0	0	0	0	0	0	0	0	0	0	0	0	0	0	0	0
CCGCGAGACTTCTA-Uninfected	Uninfected	0	0	0	0	0	0	0	0	0	0	0	0	0	0	0	0	0	0
CCGGAGACAAGCCT-Uninfected	Uninfected	0	0	0	0	0	0	0	0	0	0	0	0	0	0	0	0	0	0
CCGGAGACAGACTC-Uninfected	Uninfected	0	0	0	0	0	0	0	0	0	0	0	0	0	0	0	0	0	0
CCGGAGACCTAAGC-Uninfected	Uninfected	0	0	0	0	0	0	0	0	0	0	0	0	0	0	0	0	0	0
CCGGAGTGAAAAGC-Uninfected	Uninfected	0	0	0	0	0	0	0	0	0	0	0	0	0	0	0	0	0	0
CCGGAGTGCCCGTT-Uninfected	Uninfected	0	0	0	0	0	0	0	0	0	0	0	0	0	0	0	0	0	0
CCGGTACTCTTTAC-Uninfected	Uninfected	0	0	0	0	0	0	0	0	0	0	0	0	0	0	0	0	0	0
CCGGTACTGGTAAA-Uninfected	Uninfected	0	0	0	0	0	0	0	0	0	0	0	0	0	0	0	0	0	0
CCGTAAGAAGGTCT-Uninfected	Uninfected	0	0	0	0	0	0	0	0	0	0	0	0	0	0	0	0	0	0
CCGTAAGACATGCA-Uninfected	Uninfected	0	0	0	0	0	0	0	0	0	0	0	0	0	0	0	0	0	0
CCGTAAGATGCTAG-Uninfected	Uninfected	0	0	0	0	0	0	0	0	0	0	0	0	0	0	0	0	0	0
CCGTACACAACGGG-Uninfected	Uninfected	0	0	0	0	0	0	0	0	0	0	0	0	0	0	0	0	0	0
CCGTACACACGGAG-Uninfected	Uninfected	0	0	0	0	0	0	0	0	0	0	0	0	0	0	0	0	0	0
CCGTACACATGCCA-Uninfected	Uninfected	0	0	0	0	0	0	0	0	0	0	0	0	0	0	0	0	0	0
CCTAAACTCACAAC-Uninfected	Uninfected	0	0	0	0	0	0	0	0	0	0	0	0	0	0	0	0	0	0
CCTAAACTCGTAAC-Uninfected	Uninfected	0	0	0	0	0	0	0	0	0	0	0	0	0	0	0	0	0	0
CCTAAACTCTACTT-Uninfected	Uninfected	0	0	0	0	0	0	0	0	0	0	0	0	0	0	0	0	0	0
CCTAAACTCTCCCA-Uninfected	Uninfected	0	0	0	0	0	0	0	0	0	0	0	0	0	0	0	0	0	0
CCTAAACTTCCGTC-Uninfected	Uninfected	0	0	0	0	0	0	0	0	0	0	0	0	0	0	0	0	0	0
CCTAAGGAAGTCGT-Uninfected	Uninfected	0	0	0	0	0	0	0	0	0	0	0	0	0	0	0	0	0	0
CCTAAGGACAACTG-Uninfected	Uninfected	0	0	0	0	0	0	0	0	0	0	0	0	0	0	0	0	0	0
CCTAAGGAGATGAA-Uninfected	Uninfected	0	0	0	0	0	0	0	0	0	0	0	0	0	0	0	0	0	0
CCTAAGGATAAGCC-Uninfected	Uninfected	0	0	0	0	0	0	0	0	0	0	0	0	0	0	0	0	0	0
CCTAAGGATCCCAC-Uninfected	Uninfected	0	0	0	0	0	0	0	0	0	0	0	0	0	0	0	0	0	0
CCTAGAGAAAGGGC-Uninfected	Uninfected	0	0	0	0	0	0	0	0	0	0	0	0	0	0	0	0	0	0
CCTAGAGACCGAAT-Uninfected	Uninfected	0	0	0	0	0	0	0	0	0	0	0	0	0	0	0	0	0	0
CCTATAACAACGAA-Uninfected	Uninfected	0	0	0	0	0	0	0	0	0	0	0	0	0	0	0	0	0	0
CCTATAACGGGAGT-Uninfected	Uninfected	0	0	0	0	0	0	0	0	0	0	0	0	0	0	0	0	0	0
CCTATTGATGTGGT-Uninfected	Uninfected	0	0	0	0	0	0	0	0	0	0	0	0	0	0	0	0	0	0
CCTCATCTCAACTG-Uninfected	Uninfected	0	0	0	0	0	0	0	0	0	0	0	0	0	0	0	0	0	0
CCTCATCTCCCTAC-Uninfected	Uninfected	0	0	0	0	0	0	0	0	0	0	0	0	0	0	0	0	0	0
CCTCATCTCCGTAA-Uninfected	Uninfected	0	0	0	0	0	0	0	0	0	0	0	0	0	0	0	0	0	0
CCTCATCTGTCGTA-Uninfected	Uninfected	0	0	0	0	0	0	0	0	0	0	0	0	0	0	0	0	0	0
CCTCGAACACTCAG-Uninfected	Uninfected	0	0	0	0	0	0	0	0	0	0	0	0	0	0	0	0	0	0
CCTCGAACCCTCCA-Uninfected	Uninfected	0	0	0	0	0	0	0	0	0	0	0	0	0	0	0	0	0	0
CCTCTACTCGACTA-Uninfected	Uninfected	0	0	0	0	0	0	0	0	0	0	0	0	0	0	0	0	0	0
CCTCTACTCTCAAG-Uninfected	Uninfected	0	0	0	0	0	0	0	0	0	0	0	0	0	0	0	0	0	0
CCTCTACTGCTAAC-Uninfected	Uninfected	0	0	0	0	0	0	0	0	0	0	0	0	0	0	0	0	0	0
CCTGACTGCTCGAA-Uninfected	Uninfected	0	0	0	0	0	0	0	0	0	0	0	0	0	0	0	0	0	0
CCTGACTGGAGACG-Uninfected	Uninfected	0	0	0	0	0	0	0	0	0	0	0	0	0	0	0	0	0	0
CCTGACTGGGAAAT-Uninfected	Uninfected	0	0	0	0	0	0	0	0	0	0	0	0	0	0	0	0	0	0
CCTGACTGTTGGCA-Uninfected	Uninfected	0	0	0	0	0	0	0	0	0	0	0	0	0	0	0	0	0	0
CCTGAGCTCGTAAC-Uninfected	Uninfected	0	0	0	0	0	0	0	0	0	0	0	0	0	0	0	0	0	0
CCTGAGCTGCGATT-Uninfected	Uninfected	0	0	0	0	0	0	0	0	0	0	0	0	0	0	0	0	0	0
CCTGGACTAACCAC-Uninfected	Uninfected	0	0	0	0	0	0	0	0	0	0	0	0	0	0	0	0	0	0
CCTGGACTAGTGTC-Uninfected	Uninfected	0	0	0	0	0	0	0	0	0	0	0	0	0	0	0	0	0	0
CCTGGACTATGGTC-Uninfected	Uninfected	0	0	0	0	0	0	0	0	0	0	0	0	0	0	0	0	0	0
CCTGGACTGGTCAT-Uninfected	Uninfected	0	0	0	0	0	0	0	0	0	0	0	0	0	0	0	0	0	0
CCTTAATGCCCTTG-Uninfected	Uninfected	0	0	0	0	0	0	0	0	0	0	0	0	0	0	0	0	0	0
CCTTAATGGACAAA-Uninfected	Uninfected	0	0	0	0	0	0	0	0	0	0	0	0	0	0	0	0	0	0
CCTTAATGTCTGGA-Uninfected	Uninfected	0	0	0	0	0	0	0	0	0	0	0	0	0	0	0	0	0	0
CCTTCACTATCGAC-Uninfected	Uninfected	0	0	0	0	0	0	0	0	0	0	0	0	0	0	0	0	0	0
CCTTCACTGAGGGT-Uninfected	Uninfected	0	0	0	0	0	0	0	0	0	0	0	0	0	0	0	0	0	0
CCTTTAGAAGAGTA-Uninfected	Uninfected	0	0	0	0	0	0	0	0	0	0	0	0	0	0	0	0	0	0
CCTTTAGATGGAGG-Uninfected	Uninfected	0	0	0	0	0	0	0	0	0	0	0	0	0	0	0	0	0	0
CCTTTAGATTCTAC-Uninfected	Uninfected	0	0	0	0	0	0	0	0	0	0	0	0	0	0	0	0	0	0
CGAACATGGCATAC-Uninfected	Uninfected	0	0	0	0	0	0	0	0	0	0	0	0	0	0	0	0	0	0
CGAACATGTGAGCT-Uninfected	Uninfected	0	0	0	0	0	0	0	0	0	0	0	0	0	0	0	0	0	0
CGAAGACTCAACCA-Uninfected	Uninfected	0	0	0	0	0	0	0	0	0	0	0	0	0	0	0	0	0	0
CGAAGGGACCCGTT-Uninfected	Uninfected	0	0	0	0	0	0	0	0	0	0	0	0	0	0	0	0	0	0
CGAAGGGACGTAAC-Uninfected	Uninfected	0	0	0	0	0	0	0	0	0	0	0	0	0	0	0	0	0	0
CGAAGGGATTGGCA-Uninfected	Uninfected	0	0	0	0	0	0	0	0	0	0	0	0	0	0	0	0	0	0
CGAAGTACATTCTC-Uninfected	Uninfected	0	0	0	0	0	0	0	0	0	0	0	0	0	0	0	0	0	0
CGAATCGAAGAAGT-Uninfected	Uninfected	0	0	0	0	0	0	0	0	0	0	0	0	0	0	0	0	0	0
CGAATCGAAGTCAC-Uninfected	Uninfected	0	0	0	0	0	0	0	0	0	0	0	0	0	0	0	0	0	0
CGAATCGACGAGTT-Uninfected	Uninfected	0	0	0	0	0	0	0	0	0	0	0	0	0	0	0	0	0	0
CGAATCGAGCCTTC-Uninfected	Uninfected	0	0	0	0	0	0	0	0	0	0	0	0	0	0	0	0	0	0
CGACAAACCATGCA-Uninfected	Uninfected	0	0	0	0	0	0	0	0	0	0	0	0	0	0	0	0	0	0
CGACAAACTTCATC-Uninfected	Uninfected	0	0	0	0	0	0	0	0	0	0	0	0	0	0	0	0	0	0
CGACCACTACGGAG-Uninfected	Uninfected	0	0	0	0	0	0	0	0	0	0	0	0	0	0	0	0	0	0
CGACCACTACTCAG-Uninfected	Uninfected	0	0	0	0	0	0	0	0	0	0	0	0	0	0	0	0	0	0
CGACCACTAGGTCT-Uninfected	Uninfected	0	0	0	0	0	0	0	0	0	0	0	0	0	0	0	0	0	0
CGACCACTCCTTCG-Uninfected	Uninfected	0	0	0	0	0	0	0	0	0	0	0	0	0	0	0	0	0	0
CGACCACTGAGGTG-Uninfected	Uninfected	0	0	0	0	0	0	0	0	0	0	0	0	0	0	0	0	0	0
CGACCACTGCCAAT-Uninfected	Uninfected	0	0	0	0	0	0	0	0	0	0	0	0	0	0	0	0	0	0
CGACCACTTTCAGG-Uninfected	Uninfected	0	0	0	0	0	0	0	0	0	0	0	0	0	0	0	0	0	0
CGACCTACAAGGCG-Uninfected	Uninfected	0	0	0	0	0	0	0	0	0	0	0	0	0	0	0	0	0	0
CGACCTACGTTACG-Uninfected	Uninfected	0	0	0	0	0	0	0	0	0	0	0	0	0	0	0	0	0	0
CGACCTTGAGAACA-Uninfected	Uninfected	0	0	0	0	0	0	0	0	0	0	0	0	0	0	0	0	0	0
CGACCTTGCTCCAC-Uninfected	Uninfected	0	0	0	0	0	0	0	0	0	0	0	0	0	0	0	0	0	0
CGACCTTGTCGATG-Uninfected	Uninfected	0	0	0	0	0	0	0	0	0	0	0	0	0	0	0	0	0	0
CGACGTCTAAACAG-Uninfected	Uninfected	0	0	0	0	0	0	0	0	0	0	0	0	0	0	0	0	0	0
CGACGTCTCATTCT-Uninfected	Uninfected	0	0	0	0	0	0	0	0	0	0	0	0	0	0	0	0	0	0
CGACTCACACAGCT-Uninfected	Uninfected	0	0	0	0	0	0	0	0	0	0	0	0	0	0	0	0	0	0
CGACTCACCCTCAC-Uninfected	Uninfected	0	0	0	0	0	0	0	0	0	0	0	0	0	0	0	0	0	0
CGACTCACCTTTAC-Uninfected	Uninfected	0	0	0	0	0	0	0	0	0	0	0	0	0	0	0	0	0	0
CGACTCACGGGTGA-Uninfected	Uninfected	0	0	0	0	0	0	0	0	0	0	0	0	0	0	0	0	0	0
CGACTCACGGTGGA-Uninfected	Uninfected	0	0	0	0	0	0	0	0	0	0	0	0	0	0	0	0	0	0
CGACTCACGTCGAT-Uninfected	Uninfected	0	0	0	0	0	0	0	0	0	0	0	0	0	0	0	0	0	0
CGACTCACGTGTCA-Uninfected	Uninfected	0	0	0	0	0	0	0	0	0	0	0	0	0	0	0	0	0	0
CGACTCACTCGATG-Uninfected	Uninfected	0	0	0	0	0	0	0	0	0	0	0	0	0	0	0	0	0	0
CGACTGCTCTTACT-Uninfected	Uninfected	0	0	0	0	0	0	0	0	0	0	0	0	0	0	0	0	0	0
CGACTGCTTCTCAT-Uninfected	Uninfected	0	0	0	0	0	0	0	0	0	0	0	0	0	0	0	0	0	0
CGACTGCTTGGAAA-Uninfected	Uninfected	0	0	0	0	0	0	0	0	0	0	0	0	0	0	0	0	0	0
CGACTGCTTGGTCA-Uninfected	Uninfected	0	0	0	0	0	0	0	0	0	0	0	0	0	0	0	0	0	0
CGAGAACTAGTGTC-Uninfected	Uninfected	0	0	0	0	0	0	0	0	0	0	0	0	0	0	0	0	0	0
CGAGAACTCTGGTA-Uninfected	Uninfected	0	0	0	0	0	0	0	0	0	0	0	0	0	0	0	0	0	0
CGAGAACTGTCGAT-Uninfected	Uninfected	0	0	0	0	0	0	0	0	0	0	0	0	0	0	0	0	0	0
CGAGAACTTAGCGT-Uninfected	Uninfected	0	0	0	0	0	0	0	0	0	0	0	0	0	0	0	0	0	0
CGAGATTGCAACCA-Uninfected	Uninfected	0	0	0	0	0	0	0	0	0	0	0	0	0	0	0	0	0	0
CGAGATTGCAGATC-Uninfected	Uninfected	0	0	0	0	0	0	0	0	0	0	0	0	0	0	0	0	0	0
CGAGATTGGGGAGT-Uninfected	Uninfected	0	0	0	0	0	0	0	0	0	0	0	0	0	0	0	0	0	0
CGAGCGTGACGGGA-Uninfected	Uninfected	0	0	0	0	0	0	0	0	0	0	0	0	0	0	0	0	0	0
CGAGCGTGTCTCTA-Uninfected	Uninfected	0	0	0	0	0	0	0	0	0	0	0	0	0	0	0	0	0	0
CGAGGAGAACGGTT-Uninfected	Uninfected	0	0	0	0	0	0	0	0	0	0	0	0	0	0	0	0	0	0
CGAGGAGACCCAAA-Uninfected	Uninfected	0	0	0	0	0	0	0	0	0	0	0	0	0	0	0	0	0	0
CGAGGAGACCTGAA-Uninfected	Uninfected	0	0	0	0	0	0	0	0	0	0	0	0	0	0	0	0	0	0
CGAGGCACCTGACA-Uninfected	Uninfected	0	0	0	0	0	0	0	0	0	0	0	0	0	0	0	0	0	0
CGAGGCACTCACGA-Uninfected	Uninfected	0	0	0	0	0	0	0	0	0	0	0	0	0	0	0	0	0	0
CGAGGCTGCACTCC-Uninfected	Uninfected	0	0	0	0	0	0	0	0	0	0	0	0	0	0	0	0	0	0
CGAGGCTGGGAGCA-Uninfected	Uninfected	0	0	0	0	0	0	0	0	0	0	0	0	0	0	0	0	0	0
CGAGGCTGGTAAGA-Uninfected	Uninfected	0	0	0	0	0	0	0	0	0	0	0	0	0	0	0	0	0	0
CGAGGCTGTGCGTA-Uninfected	Uninfected	0	0	0	0	0	0	0	0	0	0	0	0	0	0	0	0	0	0
CGAGGCTGTGGAGG-Uninfected	Uninfected	0	0	0	0	0	0	0	0	0	0	0	0	0	0	0	0	0	0
CGAGTATGAAGTAG-Uninfected	Uninfected	0	0	0	0	0	0	0	0	0	0	0	0	0	0	0	0	0	0
CGAGTATGCCTATT-Uninfected	Uninfected	0	0	0	0	0	0	0	0	0	0	0	0	0	0	0	0	0	0
CGAGTATGGAGGGT-Uninfected	Uninfected	0	0	0	0	0	0	0	0	0	0	0	0	0	0	0	0	0	0
CGAGTATGTGGTCA-Uninfected	Uninfected	0	0	0	0	0	0	0	0	0	0	0	0	0	0	0	0	0	0
CGATACGAGCCTTC-Uninfected	Uninfected	0	0	0	0	0	0	0	0	0	0	0	0	0	0	0	0	0	0
CGATACGATCCGTC-Uninfected	Uninfected	0	0	0	0	0	0	0	0	0	0	0	0	0	0	0	0	0	0
CGATACGATTCCGC-Uninfected	Uninfected	0	0	0	0	0	0	0	0	0	0	0	0	0	0	0	0	0	0
CGATAGACCTCAGA-Uninfected	Uninfected	0	0	0	0	0	0	0	0	0	0	0	0	0	0	0	0	0	0
CGATCAGAAGAGAT-Uninfected	Uninfected	0	0	0	0	0	0	0	0	0	0	0	0	0	0	0	0	0	0
CGATCCACATTCTC-Uninfected	Uninfected	0	0	0	0	0	0	0	0	0	0	0	0	0	0	0	0	0	0
CGATCCACGGCGAA-Uninfected	Uninfected	0	0	0	0	0	0	0	0	0	0	0	0	0	0	0	0	0	0
CGATCCACTTACCT-Uninfected	Uninfected	0	0	0	0	0	0	0	0	0	0	0	0	0	0	0	0	0	0
CGATCCACTTCATC-Uninfected	Uninfected	0	0	0	0	0	0	0	0	0	0	0	0	0	0	0	0	0	0
CGCAAATGGTTGAC-Uninfected	Uninfected	0	0	0	0	0	0	0	0	0	0	0	0	0	0	0	0	0	0
CGCAACCTAAGCAA-Uninfected	Uninfected	0	0	0	0	0	0	0	0	0	0	0	0	0	0	0	0	0	0
CGCAACCTCTACCC-Uninfected	Uninfected	0	0	0	0	0	0	0	0	0	0	0	0	0	0	0	0	0	0
CGCACTTGCCTAAG-Uninfected	Uninfected	0	0	0	0	0	0	0	0	0	0	0	0	0	0	0	0	0	0
CGCACTTGTACTCT-Uninfected	Uninfected	0	0	0	0	0	0	0	0	0	0	0	0	0	0	0	0	0	0
CGCACTTGTACTTC-Uninfected	Uninfected	0	0	0	0	0	0	0	0	0	0	0	0	0	0	0	0	0	0
CGCAGGACACCACA-Uninfected	Uninfected	0	0	0	0	0	0	0	0	0	0	0	0	0	0	0	0	0	0
CGCAGGACATGCTG-Uninfected	Uninfected	0	0	0	0	0	0	0	0	0	0	0	0	0	0	0	0	0	0
CGCAGGACTAACGC-Uninfected	Uninfected	0	0	0	0	0	0	0	0	0	0	0	0	0	0	0	0	0	0
CGCAGGTGCACTTT-Uninfected	Uninfected	0	0	0	0	0	0	0	0	0	0	0	0	0	0	0	0	0	0
CGCAGGTGCCCTAC-Uninfected	Uninfected	0	0	0	0	0	0	0	0	0	0	0	0	0	0	0	0	0	0
CGCAGGTGCCTAAG-Uninfected	Uninfected	0	0	0	0	0	0	0	0	0	0	0	0	0	0	0	0	0	0
CGCAGGTGCGTTAG-Uninfected	Uninfected	0	0	0	0	0	0	0	0	0	0	0	0	0	0	0	0	0	0
CGCAGGTGGGAGGT-Uninfected	Uninfected	0	0	0	0	0	0	0	0	0	0	0	0	0	0	0	0	0	0
CGCATAGAGTCTGA-Uninfected	Uninfected	0	0	0	0	0	0	0	0	0	0	0	0	0	0	0	0	0	0
CGCCATACGTTGTG-Uninfected	Uninfected	0	0	0	0	0	0	0	0	0	0	0	0	0	0	0	0	0	0
CGCCATTGTGGTTG-Uninfected	Uninfected	0	0	0	0	0	0	0	0	0	0	0	0	0	0	0	0	0	0
CGCCGAGATCTCTA-Uninfected	Uninfected	0	0	0	0	0	0	0	0	0	0	0	0	0	0	0	0	0	0
CGCCTAACTCTCAT-Uninfected	Uninfected	0	0	0	0	0	0	0	0	0	0	0	0	0	0	0	0	0	0
CGCGAGACACCAAC-Uninfected	Uninfected	0	0	0	0	0	0	0	0	0	0	0	0	0	0	0	0	0	0
CGCGATCTCTTCGC-Uninfected	Uninfected	0	0	0	0	0	0	0	0	0	0	0	0	0	0	0	0	0	0
CGCGATCTTCACCC-Uninfected	Uninfected	0	0	0	0	0	0	0	0	0	0	0	0	0	0	0	0	0	0
CGCGGATGCCTTGC-Uninfected	Uninfected	0	0	0	0	0	0	0	0	0	0	0	0	0	0	0	0	0	0
CGCGGATGGGGTGA-Uninfected	Uninfected	0	0	0	0	0	0	0	0	0	0	0	0	0	0	0	0	0	0
CGCTAAGAATCTTC-Uninfected	Uninfected	0	0	0	0	0	0	0	0	0	0	0	0	0	0	0	0	0	0
CGCTAAGACGTGAT-Uninfected	Uninfected	0	0	0	0	0	0	0	0	0	0	0	0	0	0	0	0	0	0
CGCTAAGAGCAAGG-Uninfected	Uninfected	0	0	0	0	0	0	0	0	0	0	0	0	0	0	0	0	0	0
CGCTACACAATCGC-Uninfected	Uninfected	0	0	0	0	0	0	0	0	0	0	0	0	0	0	0	0	0	0
CGCTACACTTTCAC-Uninfected	Uninfected	0	0	0	0	0	0	0	0	0	0	0	0	0	0	0	0	0	0
CGCTCATGCGTCTC-Uninfected	Uninfected	0	0	0	0	0	0	0	0	0	0	0	0	0	0	0	0	0	0
CGCTCATGCTGGAT-Uninfected	Uninfected	0	0	0	0	0	0	0	0	0	0	0	0	0	0	0	0	0	0
CGCTCATGGTCGTA-Uninfected	Uninfected	0	0	0	0	0	0	0	0	0	0	0	0	0	0	0	0	0	0
CGGAATTGACGGGA-Uninfected	Uninfected	0	0	0	0	0	0	0	0	0	0	0	0	0	0	0	0	0	0
CGGAATTGCTTATC-Uninfected	Uninfected	0	0	0	0	0	0	0	0	0	0	0	0	0	0	0	0	0	0
CGGACCGAATTGGC-Uninfected	Uninfected	0	0	0	0	0	0	0	0	0	0	0	0	0	0	0	0	0	0
CGGACCGACACTGA-Uninfected	Uninfected	0	0	0	0	0	0	0	0	0	0	0	0	0	0	0	0	0	0
CGGACCGATACGAC-Uninfected	Uninfected	0	0	0	0	0	0	0	0	0	0	0	0	0	0	0	0	0	0
CGGACCGATTTGCT-Uninfected	Uninfected	0	0	0	0	0	0	0	0	0	0	0	0	0	0	0	0	0	0
CGGACTCTGACAGG-Uninfected	Uninfected	0	0	0	0	0	0	0	0	0	0	0	0	0	0	0	0	0	0
CGGACTCTGCTTAG-Uninfected	Uninfected	0	0	0	0	0	0	0	0	0	0	0	0	0	0	0	0	0	0
CGGACTCTTGGTAC-Uninfected	Uninfected	0	0	0	0	0	0	0	0	0	0	0	0	0	0	0	0	0	0
CGGACTCTTTCCAT-Uninfected	Uninfected	0	0	0	0	0	0	0	0	0	0	0	0	0	0	0	0	0	0
CGGAGGCTCCATGA-Uninfected	Uninfected	0	0	0	0	0	0	0	0	0	0	0	0	0	0	0	0	0	0
CGGAGGCTCTCTCG-Uninfected	Uninfected	0	0	0	0	0	0	0	0	0	0	0	0	0	0	0	0	0	0
CGGAGGCTGACGAG-Uninfected	Uninfected	0	0	0	0	0	0	0	0	0	0	0	0	0	0	0	0	0	0
CGGAGGCTGCTAAC-Uninfected	Uninfected	0	0	0	0	0	0	0	0	0	0	0	0	0	0	0	0	0	0
CGGATATGAACTGC-Uninfected	Uninfected	0	0	0	0	0	0	0	0	0	0	0	0	0	0	0	0	0	0
CGGATATGCGTCTC-Uninfected	Uninfected	0	0	0	0	0	0	0	0	0	0	0	0	0	0	0	0	0	0
CGGATATGGCGAAG-Uninfected	Uninfected	0	0	0	0	0	0	0	0	0	0	0	0	0	0	0	0	0	0
CGGCACGAGTTACG-Uninfected	Uninfected	0	0	0	0	0	0	0	0	0	0	0	0	0	0	0	0	0	0
CGGCACGATCGATG-Uninfected	Uninfected	0	0	0	0	0	0	0	0	0	0	0	0	0	0	0	0	0	0
CGGCATCTACTGTG-Uninfected	Uninfected	0	0	0	0	0	0	0	0	0	0	0	0	0	0	0	0	0	0
CGGCCAGACTCAGA-Uninfected	Uninfected	0	0	0	0	0	0	0	0	0	0	0	0	0	0	0	0	0	0
CGGCGAACCGCTAA-Uninfected	Uninfected	0	0	0	0	0	0	0	0	0	0	0	0	0	0	0	0	0	0
CGGCGAACCTCAAG-Uninfected	Uninfected	0	0	0	0	0	0	0	0	0	0	0	0	0	0	0	0	0	0
CGGCGATGAGAACA-Uninfected	Uninfected	0	0	0	0	0	0	0	0	0	0	0	0	0	0	0	0	0	0
CGGGACTGACCTTT-Uninfected	Uninfected	0	0	0	0	0	0	0	0	0	0	0	0	0	0	0	0	0	0
CGGGACTGAGAACA-Uninfected	Uninfected	0	0	0	0	0	0	0	0	0	0	0	0	0	0	0	0	0	0
CGGGCATGACCTTT-Uninfected	Uninfected	0	0	0	0	0	0	0	0	0	0	0	0	0	0	0	0	0	0
CGGGCATGCATGGT-Uninfected	Uninfected	0	0	0	0	0	0	0	0	0	0	0	0	0	0	0	0	0	0
CGGGCATGCCGTAA-Uninfected	Uninfected	0	0	0	0	0	0	0	0	0	0	0	0	0	0	0	0	0	0
CGGGCATGCGGGAA-Uninfected	Uninfected	0	0	0	0	0	0	0	0	0	0	0	0	0	0	0	0	0	0
CGGGCATGGACAAA-Uninfected	Uninfected	0	0	0	0	0	0	0	0	0	0	0	0	0	0	0	0	0	0
CGGGCATGGATAGA-Uninfected	Uninfected	0	0	0	0	0	0	0	0	0	0	0	0	0	0	0	0	0	0
CGGTAAACTCAGGT-Uninfected	Uninfected	0	0	0	0	0	0	0	0	0	0	0	0	0	0	0	0	0	0
CGGTCACTATCAGC-Uninfected	Uninfected	0	0	0	0	0	0	0	0	0	0	0	0	0	0	0	0	0	0
CGGTCACTTTGGCA-Uninfected	Uninfected	0	0	0	0	0	0	0	0	0	0	0	0	0	0	0	0	0	0
CGTAACGAAACGTC-Uninfected	Uninfected	0	0	0	0	0	0	0	0	0	0	0	0	0	0	0	0	0	0
CGTAACGAGGCATT-Uninfected	Uninfected	0	0	0	0	0	0	0	0	0	0	0	0	0	0	0	0	0	0
CGTACAGAGTACAC-Uninfected	Uninfected	0	0	0	0	0	0	0	0	0	0	0	0	0	0	0	0	0	0
CGTACAGATATGCG-Uninfected	Uninfected	0	0	0	0	0	0	0	0	0	0	0	0	0	0	0	0	0	0
CGTACCACAACGTC-Uninfected	Uninfected	0	0	0	0	0	0	0	0	0	0	0	0	0	0	0	0	0	0
CGTACCACCCTGTC-Uninfected	Uninfected	0	0	0	0	0	0	0	0	0	0	0	0	0	0	0	0	0	0
CGTACCACCTGAAC-Uninfected	Uninfected	0	0	0	0	0	0	0	0	0	0	0	0	0	0	0	0	0	0
CGTACCACGGACAG-Uninfected	Uninfected	0	0	0	0	0	0	0	0	0	0	0	0	0	0	0	0	0	0
CGTACCACGTCCTC-Uninfected	Uninfected	0	0	0	0	0	0	0	0	0	0	0	0	0	0	0	0	0	0
CGTACCACTGACTG-Uninfected	Uninfected	0	0	0	0	0	0	0	0	0	0	0	0	0	0	0	0	0	0
CGTACCTGACTCTT-Uninfected	Uninfected	0	0	0	0	0	0	0	0	0	0	0	0	0	0	0	0	0	0
CGTACCTGATAAGG-Uninfected	Uninfected	0	0	0	0	0	0	0	0	0	0	0	0	0	0	0	0	0	0
CGTACCTGCACACA-Uninfected	Uninfected	0	0	0	0	0	0	0	0	0	0	0	0	0	0	0	0	0	0
CGTACCTGCCACCT-Uninfected	Uninfected	0	0	0	0	0	0	0	0	0	0	0	0	0	0	0	0	0	0
CGTACCTGCTCATT-Uninfected	Uninfected	0	0	0	0	0	0	0	0	0	0	0	0	0	0	0	0	0	0
CGTACCTGGAAACA-Uninfected	Uninfected	0	0	0	0	0	0	0	0	0	0	0	0	0	0	0	0	0	0
CGTACCTGTCTCGC-Uninfected	Uninfected	0	0	0	0	0	0	0	0	0	0	0	0	0	0	0	0	0	0
CGTACCTGTGGATC-Uninfected	Uninfected	0	0	0	0	0	0	0	0	0	0	0	0	0	0	0	0	0	0
CGTAGCCTCATTCT-Uninfected	Uninfected	0	0	0	0	0	0	0	0	0	0	0	0	0	0	0	0	0	0
CGTAGCCTCTCTAT-Uninfected	Uninfected	0	0	0	0	0	0	0	0	0	0	0	0	0	0	0	0	0	0
CGTAGCCTTGGCAT-Uninfected	Uninfected	0	0	0	0	0	0	0	0	0	0	0	0	0	0	0	0	0	0
CGTAGCCTTTACTC-Uninfected	Uninfected	0	0	0	0	0	0	0	0	0	0	0	0	0	0	0	0	0	0
CGTCAAGAGTACGT-Uninfected	Uninfected	0	0	0	0	0	0	0	0	0	0	0	0	0	0	0	0	0	0
CGTCAAGATCACCC-Uninfected	Uninfected	0	0	0	0	0	0	0	0	0	0	0	0	0	0	0	0	0	0
CGTCAAGATCTGGA-Uninfected	Uninfected	0	0	0	0	0	0	0	0	0	0	0	0	0	0	0	0	0	0
CGTCCAACATCGAC-Uninfected	Uninfected	0	0	0	0	0	0	0	0	0	0	0	0	0	0	0	0	0	0
CGTCCATGGCATCA-Uninfected	Uninfected	0	0	0	0	0	0	0	0	0	0	0	0	0	0	0	0	0	0
CGTCCATGGCTGAT-Uninfected	Uninfected	0	0	0	0	0	0	0	0	0	0	0	0	0	0	0	0	0	0
CGTGAAACACACTG-Uninfected	Uninfected	0	0	0	0	0	0	0	0	0	0	0	0	0	0	0	0	0	0
CGTGAAACCTGTTT-Uninfected	Uninfected	0	0	0	0	0	0	0	0	0	0	0	0	0	0	0	0	0	0
CGTGAATGGTTACG-Uninfected	Uninfected	0	0	0	0	0	0	0	0	0	0	0	0	0	0	0	0	0	0
CGTGAATGTGACTG-Uninfected	Uninfected	0	0	0	0	0	0	0	0	0	0	0	0	0	0	0	0	0	0
CGTGATGAATGTCG-Uninfected	Uninfected	0	0	0	0	0	0	0	0	0	0	0	0	0	0	0	0	0	0
CGTGATGAGCTGAT-Uninfected	Uninfected	0	0	0	0	0	0	0	0	0	0	0	0	0	0	0	0	0	0
CGTGATGATCCTTA-Uninfected	Uninfected	0	0	0	0	0	0	0	0	0	0	0	0	0	0	0	0	0	0
CGTGATGATTCAGG-Uninfected	Uninfected	0	0	0	0	0	0	0	0	0	0	0	0	0	0	0	0	0	0
CGTGCACTTGATGC-Uninfected	Uninfected	0	0	0	0	0	0	0	0	0	0	0	0	0	0	0	0	0	0
CGTGTAGAATTGGC-Uninfected	Uninfected	0	0	0	0	0	0	0	0	0	0	0	0	0	0	0	0	0	0
CGTGTAGACTTCCG-Uninfected	Uninfected	0	0	0	0	0	0	0	0	0	0	0	0	0	0	0	0	0	0
CGTGTAGATTCACT-Uninfected	Uninfected	0	0	0	0	0	0	0	0	0	0	0	0	0	0	0	0	0	0
CGTTAACTAATGCC-Uninfected	Uninfected	0	0	0	0	0	0	0	0	0	0	0	0	0	0	0	0	0	0
CGTTAACTGCAGAG-Uninfected	Uninfected	0	0	0	0	0	0	0	0	0	0	0	0	0	0	0	0	0	0
CGTTAACTTGTTCT-Uninfected	Uninfected	0	0	0	0	0	0	0	0	0	0	0	0	0	0	0	0	0	0
CGTTAGGAAGAGGC-Uninfected	Uninfected	0	0	0	0	0	0	0	0	0	0	0	0	0	0	0	0	0	0
CGTTAGGAGGAAGC-Uninfected	Uninfected	0	0	0	0	0	0	0	0	0	0	0	0	0	0	0	0	0	0
CGTTATACAGGCGA-Uninfected	Uninfected	0	0	0	0	0	0	0	0	0	0	0	0	0	0	0	0	0	0
CGTTATACCGACTA-Uninfected	Uninfected	0	0	0	0	0	0	0	0	0	0	0	0	0	0	0	0	0	0
CGTTATACGCTGTA-Uninfected	Uninfected	0	0	0	0	0	0	0	0	0	0	0	0	0	0	0	0	0	0
CGTTTAACGAATGA-Uninfected	Uninfected	0	0	0	0	0	0	0	0	0	0	0	0	0	0	0	0	0	0
CTAAACCTAGAGAT-Uninfected	Uninfected	0	0	0	0	0	0	0	0	0	0	0	0	0	0	0	0	0	0
CTAAACCTGAACTC-Uninfected	Uninfected	0	0	0	0	0	0	0	0	0	0	0	0	0	0	0	0	0	0
CTAAACCTGAAGGC-Uninfected	Uninfected	0	0	0	0	0	0	0	0	0	0	0	0	0	0	0	0	0	0
CTAACGGAAGTTCG-Uninfected	Uninfected	0	0	0	0	0	0	0	0	0	0	0	0	0	0	0	0	0	0
CTAACGGATGAAGA-Uninfected	Uninfected	0	0	0	0	0	0	0	0	0	0	0	0	0	0	0	0	0	0
CTAACGGATGCACA-Uninfected	Uninfected	0	0	0	0	0	0	0	0	0	0	0	0	0	0	0	0	0	0
CTAACGGATGTCTT-Uninfected	Uninfected	0	0	0	0	0	0	0	0	0	0	0	0	0	0	0	0	0	0
CTAACTACTCTTAC-Uninfected	Uninfected	0	0	0	0	0	0	0	0	0	0	0	0	0	0	0	0	0	0
CTAACTACTGTGCA-Uninfected	Uninfected	0	0	0	0	0	0	0	0	0	0	0	0	0	0	0	0	0	0
CTAAGGACACAGCT-Uninfected	Uninfected	0	0	0	0	0	0	0	0	0	0	0	0	0	0	0	0	0	0
CTAAGGACTAGAGA-Uninfected	Uninfected	0	0	0	0	0	0	0	0	0	0	0	0	0	0	0	0	0	0
CTAAGGACTGACTG-Uninfected	Uninfected	0	0	0	0	0	0	0	0	0	0	0	0	0	0	0	0	0	0
CTAAGGACTTAGGC-Uninfected	Uninfected	0	0	0	0	0	0	0	0	0	0	0	0	0	0	0	0	0	0
CTAAGGTGGCTTCC-Uninfected	Uninfected	0	0	0	0	0	0	0	0	0	0	0	0	0	0	0	0	0	0
CTAAGGTGTACGCA-Uninfected	Uninfected	0	0	0	0	0	0	0	0	0	0	0	0	0	0	0	0	0	0
CTAAGGTGTCCCGT-Uninfected	Uninfected	0	0	0	0	0	0	0	0	0	0	0	0	0	0	0	0	0	0
CTAAGGTGTTGGTG-Uninfected	Uninfected	0	0	0	0	0	0	0	0	0	0	0	0	0	0	0	0	0	0
CTAATAGACGTAAC-Uninfected	Uninfected	0	0	0	0	0	0	0	0	0	0	0	0	0	0	0	0	0	0
CTAATAGAGGTTAC-Uninfected	Uninfected	0	0	0	0	0	0	0	0	0	0	0	0	0	0	0	0	0	0
CTAATAGATTCAGG-Uninfected	Uninfected	0	0	0	0	0	0	0	0	0	0	0	0	0	0	0	0	0	0
CTAATGCTCCACCT-Uninfected	Uninfected	0	0	0	0	0	0	0	0	0	0	0	0	0	0	0	0	0	0
CTACAACTAAGCCT-Uninfected	Uninfected	0	0	0	0	0	0	0	0	0	0	0	0	0	0	0	0	0	0
CTACAACTAATCGC-Uninfected	Uninfected	0	0	0	0	0	0	0	0	0	0	0	0	0	0	0	0	0	0
CTACAACTGGAAAT-Uninfected	Uninfected	0	0	0	0	0	0	0	0	0	0	0	0	0	0	0	0	0	0
CTACCTCTAAGGCG-Uninfected	Uninfected	0	0	0	0	0	0	0	0	0	0	0	0	0	0	0	0	0	0
CTACGCACCAACTG-Uninfected	Uninfected	0	0	0	0	0	0	0	0	0	0	0	0	0	0	0	0	0	0
CTACGGCTAAAACG-Uninfected	Uninfected	0	0	0	0	0	0	0	0	0	0	0	0	0	0	0	0	0	0
CTACGGCTCGAATC-Uninfected	Uninfected	0	0	0	0	0	0	0	0	0	0	0	0	0	0	0	0	0	0
CTACGGCTGTATCG-Uninfected	Uninfected	0	0	0	0	0	0	0	0	0	0	0	0	0	0	0	0	0	0
CTACTCCTAGTCTG-Uninfected	Uninfected	0	0	0	0	0	0	0	0	0	0	0	0	0	0	0	0	0	0
CTACTCCTCATGGT-Uninfected	Uninfected	0	0	0	0	0	0	0	0	0	0	0	0	0	0	0	0	0	0
CTACTCCTCCTTCG-Uninfected	Uninfected	0	0	0	0	0	0	0	0	0	0	0	0	0	0	0	0	0	0
CTAGAGACGGACGA-Uninfected	Uninfected	0	0	0	0	0	0	0	0	0	0	0	0	0	0	0	0	0	0
CTAGAGACTCCGTC-Uninfected	Uninfected	0	0	0	0	0	0	0	0	0	0	0	0	0	0	0	0	0	0
CTAGATCTGCTCCT-Uninfected	Uninfected	0	0	0	0	0	0	0	0	0	0	0	0	0	0	0	0	0	0
CTAGATCTTTTGGG-Uninfected	Uninfected	0	0	0	0	0	0	0	0	0	0	0	0	0	0	0	0	0	0
CTAGGATGATCGGT-Uninfected	Uninfected	0	0	0	0	0	0	0	0	0	0	0	0	0	0	0	0	0	0
CTAGGATGGAGGGT-Uninfected	Uninfected	0	0	0	0	0	0	0	0	0	0	0	0	0	0	0	0	0	0
CTAGGATGGTCTAG-Uninfected	Uninfected	0	0	0	0	0	0	0	0	0	0	0	0	0	0	0	0	0	0
CTAGGCCTACCTTT-Uninfected	Uninfected	0	0	0	0	0	0	0	0	0	0	0	0	0	0	0	0	0	0
CTAGGCCTACTGGT-Uninfected	Uninfected	0	0	0	0	0	0	0	0	0	0	0	0	0	0	0	0	0	0
CTAGGCCTAGCCAT-Uninfected	Uninfected	0	0	0	0	0	0	0	0	0	0	0	0	0	0	0	0	0	0
CTAGGCCTCTTCGC-Uninfected	Uninfected	0	0	0	0	0	0	0	0	0	0	0	0	0	0	0	0	0	0
CTAGGCCTTCAGTG-Uninfected	Uninfected	0	0	0	0	0	0	0	0	0	0	0	0	0	0	0	0	0	0
CTAGGTGAACAGCT-Uninfected	Uninfected	0	0	0	0	0	0	0	0	0	0	0	0	0	0	0	0	0	0
CTAGGTGAATTCGG-Uninfected	Uninfected	0	0	0	0	0	0	0	0	0	0	0	0	0	0	0	0	0	0
CTAGGTGAATTGGC-Uninfected	Uninfected	0	0	0	0	0	0	0	0	0	0	0	0	0	0	0	0	0	0
CTAGGTGACGACAT-Uninfected	Uninfected	0	0	0	0	0	0	0	0	0	0	0	0	0	0	0	0	0	0
CTAGGTGACTACGA-Uninfected	Uninfected	0	0	0	0	0	0	0	0	0	0	0	0	0	0	0	0	0	0
CTAGGTGAGTTCGA-Uninfected	Uninfected	0	0	0	0	0	0	0	0	0	0	0	0	0	0	0	0	0	0
CTAGGTGATATGCG-Uninfected	Uninfected	0	0	0	0	0	0	0	0	0	0	0	0	0	0	0	0	0	0
CTAGTTACAACGTC-Uninfected	Uninfected	0	0	0	0	0	0	0	0	0	0	0	0	0	0	0	0	0	0
CTAGTTACAAGTGA-Uninfected	Uninfected	0	0	0	0	0	0	0	0	0	0	0	0	0	0	0	0	0	0
CTAGTTTGAGTGCT-Uninfected	Uninfected	0	0	0	0	0	0	0	0	0	0	0	0	0	0	0	0	0	0
CTAGTTTGGCTTCC-Uninfected	Uninfected	0	0	0	0	0	0	0	0	0	0	0	0	0	0	0	0	0	0
CTAGTTTGTCTACT-Uninfected	Uninfected	0	0	0	0	0	0	0	0	0	0	0	0	0	0	0	0	0	0
CTAGTTTGTGATGC-Uninfected	Uninfected	0	0	0	0	0	0	0	0	0	0	0	0	0	0	0	0	0	0
CTAGTTTGTTCCGC-Uninfected	Uninfected	0	0	0	0	0	0	0	0	0	0	0	0	0	0	0	0	0	0
CTATAAGAAAACAG-Uninfected	Uninfected	0	0	0	0	0	0	0	0	0	0	0	0	0	0	0	0	0	0
CTATAAGAAGAAGT-Uninfected	Uninfected	0	0	0	0	0	0	0	0	0	0	0	0	0	0	0	0	0	0
CTATAAGAATCGTG-Uninfected	Uninfected	0	0	0	0	0	0	0	0	0	0	0	0	0	0	0	0	0	0
CTATACTGCCAATG-Uninfected	Uninfected	0	0	0	0	0	0	0	0	0	0	0	0	0	0	0	0	0	0
CTATACTGCTGCAA-Uninfected	Uninfected	0	0	0	0	0	0	0	0	0	0	0	0	0	0	0	0	0	0
CTATACTGGAGCTT-Uninfected	Uninfected	0	0	0	0	0	0	0	0	0	0	0	0	0	0	0	0	0	0
CTATAGCTCTGAGT-Uninfected	Uninfected	0	0	0	0	0	0	0	0	0	0	0	0	0	0	0	0	0	0
CTATAGCTTGCCTC-Uninfected	Uninfected	0	0	0	0	0	0	0	0	0	0	0	0	0	0	0	0	0	0
CTATCAACGACGGA-Uninfected	Uninfected	0	0	0	0	0	0	0	0	0	0	0	0	0	0	0	0	0	0
CTATCAACGCTGAT-Uninfected	Uninfected	0	0	0	0	0	0	0	0	0	0	0	0	0	0	0	0	0	0
CTATCAACGTAAGA-Uninfected	Uninfected	0	0	0	0	0	0	0	0	0	0	0	0	0	0	0	0	0	0
CTATCATGAAGGTA-Uninfected	Uninfected	0	0	0	0	0	0	0	0	0	0	0	0	0	0	0	0	0	0
CTATCATGATAAGG-Uninfected	Uninfected	0	0	0	0	0	0	0	0	0	0	0	0	0	0	0	0	0	0
CTATCATGTAGACC-Uninfected	Uninfected	0	0	0	0	0	0	0	0	0	0	0	0	0	0	0	0	0	0
CTATCCCTCCGATA-Uninfected	Uninfected	0	0	0	0	0	0	0	0	0	0	0	0	0	0	0	0	0	0
CTATCCCTGGTGTT-Uninfected	Uninfected	0	0	0	0	0	0	0	0	0	0	0	0	0	0	0	0	0	0
CTATGACTCATTGG-Uninfected	Uninfected	0	0	0	0	0	0	0	0	0	0	0	0	0	0	0	0	0	0
CTATGACTGAATCC-Uninfected	Uninfected	0	0	0	0	0	0	0	0	0	0	0	0	0	0	0	0	0	0
CTATGACTGACAGG-Uninfected	Uninfected	0	0	0	0	0	0	0	0	0	0	0	0	0	0	0	0	0	0
CTATGACTTGATGC-Uninfected	Uninfected	0	0	0	0	0	0	0	0	0	0	0	0	0	0	0	0	0	0
CTATGACTTTCCAT-Uninfected	Uninfected	0	0	0	0	0	0	0	0	0	0	0	0	0	0	0	0	0	0
CTATGTACGGTGGA-Uninfected	Uninfected	0	0	0	0	0	0	0	0	0	0	0	0	0	0	0	0	0	0
CTATGTACTATCTC-Uninfected	Uninfected	0	0	0	0	0	0	0	0	0	0	0	0	0	0	0	0	0	0
CTATGTACTCTCTA-Uninfected	Uninfected	0	0	0	0	0	0	0	0	0	0	0	0	0	0	0	0	0	0
CTATGTTGCAGTTG-Uninfected	Uninfected	0	0	0	0	0	0	0	0	0	0	0	0	0	0	0	0	0	0
CTATGTTGTACTCT-Uninfected	Uninfected	0	0	0	0	0	0	0	0	0	0	0	0	0	0	0	0	0	0
CTATTGACGAGGAC-Uninfected	Uninfected	0	0	0	0	0	0	0	0	0	0	0	0	0	0	0	0	0	0
CTATTGACGGTCAT-Uninfected	Uninfected	0	0	0	0	0	0	0	0	0	0	0	0	0	0	0	0	0	0
CTATTGACTTCATC-Uninfected	Uninfected	0	0	0	0	0	0	0	0	0	0	0	0	0	0	0	0	0	0
CTATTGACTTTGGG-Uninfected	Uninfected	0	0	0	0	0	0	0	0	0	0	0	0	0	0	0	0	0	0
CTATTGTGACCGAT-Uninfected	Uninfected	0	0	0	0	0	0	0	0	0	0	0	0	0	0	0	0	0	0
CTATTGTGAGATGA-Uninfected	Uninfected	0	0	0	0	0	0	0	0	0	0	0	0	0	0	0	0	0	0
CTATTGTGATAAGG-Uninfected	Uninfected	0	0	0	0	0	0	0	0	0	0	0	0	0	0	0	0	0	0
CTATTGTGTTCCGC-Uninfected	Uninfected	0	0	0	0	0	0	0	0	0	0	0	0	0	0	0	0	0	0
CTCAATTGCAACTG-Uninfected	Uninfected	0	0	0	0	0	0	0	0	0	0	0	0	0	0	0	0	0	0
CTCAATTGTCACGA-Uninfected	Uninfected	0	0	0	0	0	0	0	0	0	0	0	0	0	0	0	0	0	0
CTCAGAGAAGGTTC-Uninfected	Uninfected	0	0	0	0	0	0	0	0	0	0	0	0	0	0	0	0	0	0
CTCAGAGACATGGT-Uninfected	Uninfected	0	0	0	0	0	0	0	0	0	0	0	0	0	0	0	0	0	0
CTCAGCACGGTACT-Uninfected	Uninfected	0	0	0	0	0	0	0	0	0	0	0	0	0	0	0	0	0	0
CTCAGGCTAAGGCG-Uninfected	Uninfected	0	0	0	0	0	0	0	0	0	0	0	0	0	0	0	0	0	0
CTCAGGCTCGATAC-Uninfected	Uninfected	0	0	0	0	0	0	0	0	0	0	0	0	0	0	0	0	0	0
CTCAGGCTTACGCA-Uninfected	Uninfected	0	0	0	0	0	0	0	0	0	0	0	0	0	0	0	0	0	0
CTCATTGACGGAGA-Uninfected	Uninfected	0	0	0	0	0	0	0	0	0	0	0	0	0	0	0	0	0	0
CTCATTGAGACGAG-Uninfected	Uninfected	0	0	0	0	0	0	0	0	0	0	0	0	0	0	0	0	0	0
CTCATTGAGTCGAT-Uninfected	Uninfected	0	0	0	0	0	0	0	0	0	0	0	0	0	0	0	0	0	0
CTCATTGATTCATC-Uninfected	Uninfected	0	0	0	0	0	0	0	0	0	0	0	0	0	0	0	0	0	0
CTCCACGAATTCGG-Uninfected	Uninfected	0	0	0	0	0	0	0	0	0	0	0	0	0	0	0	0	0	0
CTCCACGACAAGCT-Uninfected	Uninfected	0	0	0	0	0	0	0	0	0	0	0	0	0	0	0	0	0	0
CTCCATCTCTACTT-Uninfected	Uninfected	0	0	0	0	0	0	0	0	0	0	0	0	0	0	0	0	0	0
CTCCATCTCTCATT-Uninfected	Uninfected	0	0	0	0	0	0	0	0	0	0	0	0	0	0	0	0	0	0
CTCCATCTGTAGCT-Uninfected	Uninfected	0	0	0	0	0	0	0	0	0	0	0	0	0	0	0	0	0	0
CTCCATCTTCACGA-Uninfected	Uninfected	0	0	0	0	0	0	0	0	0	0	0	0	0	0	0	0	0	0
CTCCATCTTGAACC-Uninfected	Uninfected	0	0	0	0	0	0	0	0	0	0	0	0	0	0	0	0	0	0
CTCCATCTTTCGCC-Uninfected	Uninfected	0	0	0	0	0	0	0	0	0	0	0	0	0	0	0	0	0	0
CTCCGAACCCTAAG-Uninfected	Uninfected	0	0	0	0	0	0	0	0	0	0	0	0	0	0	0	0	0	0
CTCCTACTCGTTAG-Uninfected	Uninfected	0	0	0	0	0	0	0	0	0	0	0	0	0	0	0	0	0	0
CTCGAAGAAAAGTG-Uninfected	Uninfected	0	0	0	0	0	0	0	0	0	0	0	0	0	0	0	0	0	0
CTCGAAGACTACCC-Uninfected	Uninfected	0	0	0	0	0	0	0	0	0	0	0	0	0	0	0	0	0	0
CTCGAAGAGGAGTG-Uninfected	Uninfected	0	0	0	0	0	0	0	0	0	0	0	0	0	0	0	0	0	0
CTCGAAGATCTCGC-Uninfected	Uninfected	0	0	0	0	0	0	0	0	0	0	0	0	0	0	0	0	0	0
CTCGACTGCCAATG-Uninfected	Uninfected	0	0	0	0	0	0	0	0	0	0	0	0	0	0	0	0	0	0
CTCGAGCTACTTTC-Uninfected	Uninfected	0	0	0	0	0	0	0	0	0	0	0	0	0	0	0	0	0	0
CTCGAGCTAGGCGA-Uninfected	Uninfected	0	0	0	0	0	0	0	0	0	0	0	0	0	0	0	0	0	0
CTCGAGCTTGGCAT-Uninfected	Uninfected	0	0	0	0	0	0	0	0	0	0	0	0	0	0	0	0	0	0
CTCGAGCTTTTGTC-Uninfected	Uninfected	0	0	0	0	0	0	0	0	0	0	0	0	0	0	0	0	0	0
CTCGCATGAGTGCT-Uninfected	Uninfected	0	0	0	0	0	0	0	0	0	0	0	0	0	0	0	0	0	0
CTCGCATGATTCGG-Uninfected	Uninfected	0	0	0	0	0	0	0	0	0	0	0	0	0	0	0	0	0	0
CTCTAAACCCTTCG-Uninfected	Uninfected	0	0	0	0	0	0	0	0	0	0	0	0	0	0	0	0	0	0
CTCTAAACCGGGAA-Uninfected	Uninfected	0	0	0	0	0	0	0	0	0	0	0	0	0	0	0	0	0	0
CTCTAAACTTATCC-Uninfected	Uninfected	0	0	0	0	0	0	0	0	0	0	0	0	0	0	0	0	0	0
CTCTAATGAGCATC-Uninfected	Uninfected	0	0	0	0	0	0	0	0	0	0	0	0	0	0	0	0	0	0
CTCTAATGATCTTC-Uninfected	Uninfected	0	0	0	0	0	0	0	0	0	0	0	0	0	0	0	0	0	0
CTCTAATGTTTGCT-Uninfected	Uninfected	0	0	0	0	0	0	0	0	0	0	0	0	0	0	0	0	0	0
CTGAACGACAACCA-Uninfected	Uninfected	0	0	0	0	0	0	0	0	0	0	0	0	0	0	0	0	0	0
CTGAACGACGAGTT-Uninfected	Uninfected	0	0	0	0	0	0	0	0	0	0	0	0	0	0	0	0	0	0
CTGAACGAGAAAGT-Uninfected	Uninfected	0	0	0	0	0	0	0	0	0	0	0	0	0	0	0	0	0	0
CTGAACGAGGTCTA-Uninfected	Uninfected	0	0	0	0	0	0	0	0	0	0	0	0	0	0	0	0	0	0
CTGAAGACAACCGT-Uninfected	Uninfected	0	0	0	0	0	0	0	0	0	0	0	0	0	0	0	0	0	0
CTGAAGACCCTTGC-Uninfected	Uninfected	0	0	0	0	0	0	0	0	0	0	0	0	0	0	0	0	0	0
CTGAAGACGAGGTG-Uninfected	Uninfected	0	0	0	0	0	0	0	0	0	0	0	0	0	0	0	0	0	0
CTGAAGACTTTACC-Uninfected	Uninfected	0	0	0	0	0	0	0	0	0	0	0	0	0	0	0	0	0	0
CTGAAGTGTGGTAC-Uninfected	Uninfected	0	0	0	0	0	0	0	0	0	0	0	0	0	0	0	0	0	0
CTGAATCTTAAGCC-Uninfected	Uninfected	0	0	0	0	0	0	0	0	0	0	0	0	0	0	0	0	0	0
CTGACCACGAAACA-Uninfected	Uninfected	0	0	0	0	0	0	0	0	0	0	0	0	0	0	0	0	0	0
CTGAGCCTGCTCCT-Uninfected	Uninfected	0	0	0	0	0	0	0	0	0	0	0	0	0	0	0	0	0	0
CTGATACTTCAGAC-Uninfected	Uninfected	0	0	0	0	0	0	0	0	0	0	0	0	0	0	0	0	0	0
CTGATGGAAGATGA-Uninfected	Uninfected	0	0	0	0	0	0	0	0	0	0	0	0	0	0	0	0	0	0
CTGATGGACGTCTC-Uninfected	Uninfected	0	0	0	0	0	0	0	0	0	0	0	0	0	0	0	0	0	0
CTGATGGAGAACTC-Uninfected	Uninfected	0	0	0	0	0	0	0	0	0	0	0	0	0	0	0	0	0	0
CTGATTTGTCACGA-Uninfected	Uninfected	0	0	0	0	0	0	0	0	0	0	0	0	0	0	0	0	0	0
CTGATTTGTGCTCC-Uninfected	Uninfected	0	0	0	0	0	0	0	0	0	0	0	0	0	0	0	0	0	0
CTGATTTGTTGCGA-Uninfected	Uninfected	0	0	0	0	0	0	0	0	0	0	0	0	0	0	0	0	0	0
CTGCAGCTCCAATG-Uninfected	Uninfected	0	0	0	0	0	0	0	0	0	0	0	0	0	0	0	0	0	0
CTGCAGCTCGTTAG-Uninfected	Uninfected	0	0	0	0	0	0	0	0	0	0	0	0	0	0	0	0	0	0
CTGCAGCTCTATTC-Uninfected	Uninfected	0	0	0	0	0	0	0	0	0	0	0	0	0	0	0	0	0	0
CTGCCAACTGCACA-Uninfected	Uninfected	0	0	0	0	0	0	0	0	0	0	0	0	0	0	0	0	0	0
CTGCGACTCGTAAC-Uninfected	Uninfected	0	0	0	0	0	0	0	0	0	0	0	0	0	0	0	0	0	0
CTGCGACTGTATGC-Uninfected	Uninfected	0	0	0	0	0	0	0	0	0	0	0	0	0	0	0	0	0	0
CTGGAAACGTGCAT-Uninfected	Uninfected	0	0	0	0	0	0	0	0	0	0	0	0	0	0	0	0	0	0
[truncated: 14,756 more rows]
